# Supplementary material for: Towards universal neural network potential for material discovery applicable to arbitrary combination of 45 elements
Source: Nat Commun. 2022 May 30;13:2991. doi: 10.1038/s41467-022-30687-9 (PMC9151783; doi:10.1038/s41467-022-30687-9)
Supplement: Supplementary file 4 — Supplementary Data 1 [file 41467_2022_30687_MOESM4_ESM.zip]

Archive with 374 entries (347 files):
- scripts/
- scripts/suppl_phenol/
- scripts/suppl_phenol/phenol_molecule_mode.ipynb
- scripts/3_od_transition/
- scripts/3_od_transition/OD-transition/
- scripts/3_od_transition/OD-transition/CuAu/
- scripts/3_od_transition/OD-transition/CuAu/CuAu_4x4x4_00600K.png
- scripts/3_od_transition/OD-transition/CuAu/CuAu_4x4x4_00500K.POSCAR
- scripts/3_od_transition/OD-transition/CuAu/CuAu_4x4x4_00900K.POSCAR
- scripts/3_od_transition/OD-transition/CuAu/CuAu_4x4x4_00600K_energy.png
- scripts/3_od_transition/OD-transition/CuAu/CuAu_4x4x4_00900K_energy.png
- scripts/3_od_transition/OD-transition/CuAu/OD-transition_CuAu.ipynb
- scripts/3_od_transition/OD-transition/CuAu/CuAu_4x4x4_00300K.POSCAR
- scripts/3_od_transition/OD-transition/CuAu/CuAu_4x4x4_00900K.png
- scripts/3_od_transition/OD-transition/CuAu/CuAu_4x4x4_00800K.png
- scripts/3_od_transition/OD-transition/CuAu/CuAu_4x4x4_00700K_energy.png
- scripts/3_od_transition/OD-transition/CuAu/CuAu_4x4x4_00800K_depth_profile.png
- scripts/3_od_transition/OD-transition/CuAu/.ipynb_checkpoints/
- scripts/3_od_transition/OD-transition/CuAu/.ipynb_checkpoints/lmc_ver2-checkpoint.ipynb
- scripts/3_od_transition/OD-transition/CuAu/.ipynb_checkpoints/OD-transition_CuAu-checkpoint.ipynb
- scripts/3_od_transition/OD-transition/CuAu/.ipynb_checkpoints/lmc-nnp_ver2_Cu0.50Au0.50-checkpoint.ipynb
- scripts/3_od_transition/OD-transition/CuAu/CuAu_4x4x4_00600K_depth_profile.png
- scripts/3_od_transition/OD-transition/CuAu/CuAu_4x4x4_00300K_energy.png
- scripts/3_od_transition/OD-transition/CuAu/CuAu_4x4x4_00500K_energy.png
- scripts/3_od_transition/OD-transition/CuAu/CuAu_4x4x4_01000K_depth_profile.png
- scripts/3_od_transition/OD-transition/CuAu/CuAu_4x4x4_00800K_energy.png
- scripts/3_od_transition/OD-transition/CuAu/CuAu_4x4x4_00900K_depth_profile.png
- scripts/3_od_transition/OD-transition/CuAu/CuAu_4x4x4_00700K_depth_profile.png
- scripts/3_od_transition/OD-transition/CuAu/CuAu_4x4x4_00800K.POSCAR
- scripts/3_od_transition/OD-transition/CuAu/CuAu_4x4x4_00400K.png
- scripts/3_od_transition/OD-transition/CuAu/CuAu_Cu_q4q6.png
- scripts/3_od_transition/OD-transition/CuAu/CuAu_4x4x4_00300K_depth_profile.png
- scripts/3_od_transition/OD-transition/CuAu/CuAu_4x4x4_00400K.POSCAR
- scripts/3_od_transition/OD-transition/CuAu/CuAu_4x4x4_00400K_depth_profile.png
- scripts/3_od_transition/OD-transition/CuAu/CuAu_4x4x4_00700K.POSCAR
- scripts/3_od_transition/OD-transition/CuAu/CuAu_4x4x4_01000K.png
- scripts/3_od_transition/OD-transition/CuAu/CuAu_4x4x4_00300K.png
- scripts/3_od_transition/OD-transition/CuAu/CuAu_4x4x4_00400K_energy.png
- scripts/3_od_transition/OD-transition/CuAu/CuAu_4x4x4_00700K.png
- scripts/3_od_transition/OD-transition/CuAu/CuAu_4x4x4_init_depth_profile.png
- scripts/3_od_transition/OD-transition/CuAu/CuAu_4x4x4.POSCAR
- scripts/3_od_transition/OD-transition/CuAu/CuAu_4x4x4_00500K_depth_profile.png
- scripts/3_od_transition/OD-transition/CuAu/CuAu_4x4x4_pfp_opt.POSCAR
- scripts/3_od_transition/OD-transition/CuAu/CuAu_4x4x4_01000K_energy.png
- scripts/3_od_transition/OD-transition/CuAu/CuAu_4x4x4_00600K.POSCAR
- scripts/3_od_transition/OD-transition/CuAu/CuAu_4x4x4_01000K.POSCAR
- scripts/3_od_transition/OD-transition/CuAu/CuAu_4x4x4_00500K.png
- scripts/3_od_transition/OD-transition/Cu3Au/
- scripts/3_od_transition/OD-transition/Cu3Au/Cu3Au_4x4x4_00700K_energy.png
- scripts/3_od_transition/OD-transition/Cu3Au/Cu3Au_4x4x4_00300K.POSCAR
- scripts/3_od_transition/OD-transition/Cu3Au/Cu3Au_4x4x4_00700K_depth_profile.png
- scripts/3_od_transition/OD-transition/Cu3Au/Cu3Au_4x4x4_00500K_energy.png
- scripts/3_od_transition/OD-transition/Cu3Au/Cu3Au_4x4x4_opt.POSCAR
- scripts/3_od_transition/OD-transition/Cu3Au/Cu3Au_4x4x4_00900K_energy.png
- scripts/3_od_transition/OD-transition/Cu3Au/Cu3Au_Au_q4q6.png
- scripts/3_od_transition/OD-transition/Cu3Au/Cu3Au_4x4x4_pfp_opt.POSCAR
- scripts/3_od_transition/OD-transition/Cu3Au/.ipynb_checkpoints/
- scripts/3_od_transition/OD-transition/Cu3Au/.ipynb_checkpoints/lmc-nnp_ver2_Cu0.75Au0.25-checkpoint.ipynb
- scripts/3_od_transition/OD-transition/Cu3Au/.ipynb_checkpoints/OD-transition_Cu3Au-checkpoint.ipynb
- scripts/3_od_transition/OD-transition/Cu3Au/Cu3Au_4x4x4_00800K_energy.png
- scripts/3_od_transition/OD-transition/Cu3Au/Cu3Au_4x4x4_00500K_depth_profile.png
- scripts/3_od_transition/OD-transition/Cu3Au/Cu3Au_4x4x4_00500K.POSCAR
- scripts/3_od_transition/OD-transition/Cu3Au/Cu3Au_4x4x4_00700K.png
- scripts/3_od_transition/OD-transition/Cu3Au/Cu3Au_4x4x4_00900K.png
- scripts/3_od_transition/OD-transition/Cu3Au/Cu3Au_4x4x4_00800K_depth_profile.png
- scripts/3_od_transition/OD-transition/Cu3Au/OD-transition_Cu3Au.ipynb
- scripts/3_od_transition/OD-transition/Cu3Au/Cu3Au_4x4x4.POSCAR
- scripts/3_od_transition/OD-transition/Cu3Au/Cu3Au_4x4x4_00900K_depth_profile.png
- scripts/3_od_transition/OD-transition/Cu3Au/Cu3Au_4x4x4_01000K.png
- scripts/3_od_transition/OD-transition/Cu3Au/Cu3Au_4x4x4_00300K.png
- scripts/3_od_transition/OD-transition/Cu3Au/Cu3Au_4x4x4_00600K.png
- scripts/3_od_transition/OD-transition/Cu3Au/Cu3Au_4x4x4_00600K_depth_profile.png
- scripts/3_od_transition/OD-transition/Cu3Au/Cu3Au_4x4x4_00500K.png
- scripts/3_od_transition/OD-transition/Cu3Au/Cu3Au_4x4x4_00700K.POSCAR
- scripts/3_od_transition/OD-transition/Cu3Au/Cu3Au_4x4x4_00400K.POSCAR
- scripts/3_od_transition/OD-transition/Cu3Au/Cu3Au_4x4x4_01000K_energy.png
- scripts/3_od_transition/OD-transition/Cu3Au/Cu3Au_4x4x4_pfp1001_opt.POSCAR
- scripts/3_od_transition/OD-transition/Cu3Au/Cu3Au_4x4x4_00800K.POSCAR
- scripts/3_od_transition/OD-transition/Cu3Au/Cu3Au_4x4x4_00900K.POSCAR
- scripts/3_od_transition/OD-transition/Cu3Au/Cu3Au_4x4x4_00400K_energy.png
- scripts/3_od_transition/OD-transition/Cu3Au/Cu3Au_4x4x4_01000K_depth_profile.png
- scripts/3_od_transition/OD-transition/Cu3Au/Cu3Au_4x4x4_00300K_energy.png
- scripts/3_od_transition/OD-transition/Cu3Au/Cu3Au_4x4x4_init_depth_profile.png
- scripts/3_od_transition/OD-transition/Cu3Au/Cu3Au_4x4x4_00300K_depth_profile.png
- scripts/3_od_transition/OD-transition/Cu3Au/Cu3Au_4x4x4_00600K_energy.png
- scripts/3_od_transition/OD-transition/Cu3Au/Cu3Au_Cu_q4q6.png
- scripts/3_od_transition/OD-transition/Cu3Au/Cu3Au_4x4x4_00800K.png
- scripts/3_od_transition/OD-transition/Cu3Au/Cu3Au_4x4x4_00600K.POSCAR
- scripts/3_od_transition/OD-transition/Cu3Au/Cu3Au_4x4x4_00400K_depth_profile.png
- scripts/3_od_transition/OD-transition/Cu3Au/Cu3Au_4x4x4_01000K.POSCAR
- scripts/3_od_transition/OD-transition/Cu3Au/Cu3Au_4x4x4_00400K.png
- scripts/3_od_transition/OD-transition/CuAu3/
- scripts/3_od_transition/OD-transition/CuAu3/CuAu3_4x4x4_init_depth_profile.png
- scripts/3_od_transition/OD-transition/CuAu3/CuAu3_4x4x4_00900K.POSCAR
- scripts/3_od_transition/OD-transition/CuAu3/OD-transition_CuAu3.ipynb
- scripts/3_od_transition/OD-transition/CuAu3/CuAu3_4x4x4_00300K_energy.png
- scripts/3_od_transition/OD-transition/CuAu3/CuAu3_4x4x4_00900K_energy.png
- scripts/3_od_transition/OD-transition/CuAu3/CuAu3_4x4x4_pfp_opt.POSCAR
- scripts/3_od_transition/OD-transition/CuAu3/CuAu3_4x4x4_00600K_depth_profile.png
- scripts/3_od_transition/OD-transition/CuAu3/.ipynb_checkpoints/
- scripts/3_od_transition/OD-transition/CuAu3/.ipynb_checkpoints/OD-transition_CuAu3-checkpoint.ipynb
- scripts/3_od_transition/OD-transition/CuAu3/.ipynb_checkpoints/lmc-nnp_ver2_Cu0.25Au0.75-checkpoint.ipynb
- scripts/3_od_transition/OD-transition/CuAu3/.ipynb_checkpoints/lmc_ver2_Cu0.25Au0.75-checkpoint.ipynb
- scripts/3_od_transition/OD-transition/CuAu3/CuAu3_4x4x4_00700K.POSCAR
- scripts/3_od_transition/OD-transition/CuAu3/CuAu3_4x4x4_00400K.png
- scripts/3_od_transition/OD-transition/CuAu3/CuAu3_4x4x4_00300K.png
- scripts/3_od_transition/OD-transition/CuAu3/CuAu3_4x4x4_00800K_energy.png
- scripts/3_od_transition/OD-transition/CuAu3/CuAu3_4x4x4_00800K.POSCAR
- scripts/3_od_transition/OD-transition/CuAu3/CuAu3_4x4x4_00800K.png
- scripts/3_od_transition/OD-transition/CuAu3/CuAu3_4x4x4_00900K_depth_profile.png
- scripts/3_od_transition/OD-transition/CuAu3/CuAu3_4x4x4_00600K_energy.png
- scripts/3_od_transition/OD-transition/CuAu3/CuAu3_4x4x4_00800K_depth_profile.png
- scripts/3_od_transition/OD-transition/CuAu3/CuAu3_4x4x4_00600K.POSCAR
- scripts/3_od_transition/OD-transition/CuAu3/CuAu3_4x4x4_00500K.png
- scripts/3_od_transition/OD-transition/CuAu3/CuAu3_4x4x4_00500K_energy.png
- scripts/3_od_transition/OD-transition/CuAu3/CuAu3_4x4x4_00400K_energy.png
- scripts/3_od_transition/OD-transition/CuAu3/CuAu3_4x4x4.POSCAR
- scripts/3_od_transition/OD-transition/CuAu3/CuAu3_4x4x4_01000K.png
- scripts/3_od_transition/OD-transition/CuAu3/CuAu3_4x4x4_00400K_depth_profile.png
- scripts/3_od_transition/OD-transition/CuAu3/CuAu3_4x4x4_01000K_energy.png
- scripts/3_od_transition/OD-transition/CuAu3/CuAu3_4x4x4_00700K_energy.png
- scripts/3_od_transition/OD-transition/CuAu3/CuAu3_Cu_q4q6.png
- scripts/3_od_transition/OD-transition/CuAu3/CuAu3_4x4x4_01000K_depth_profile.png
- scripts/3_od_transition/OD-transition/CuAu3/CuAu3_4x4x4_00300K.POSCAR
- scripts/3_od_transition/OD-transition/CuAu3/CuAu3_4x4x4_00700K_depth_profile.png
- scripts/3_od_transition/OD-transition/CuAu3/CuAu3_4x4x4_00300K_depth_profile.png
- scripts/3_od_transition/OD-transition/CuAu3/CuAu3_4x4x4_opt.POSCAR
- scripts/3_od_transition/OD-transition/CuAu3/CuAu3_4x4x4_00400K.POSCAR
- scripts/3_od_transition/OD-transition/CuAu3/CuAu3_4x4x4_00900K.png
- scripts/3_od_transition/OD-transition/CuAu3/CuAu3_4x4x4_00700K.png
- scripts/3_od_transition/OD-transition/CuAu3/CuAu3_4x4x4_00600K.png
- scripts/3_od_transition/OD-transition/CuAu3/CuAu3_4x4x4_00500K_depth_profile.png
- scripts/3_od_transition/OD-transition/CuAu3/CuAu3_4x4x4_00500K.POSCAR
- scripts/3_od_transition/OD-transition/CuAu3/CuAu3_4x4x4_01000K.POSCAR
- scripts/2_mof/
- scripts/2_mof/mof_sample_file/
- scripts/2_mof/mof_sample_file/geometry_optimization_MOF-5.ipynb
- scripts/2_mof/mof_sample_file/geometry_optimization_ZIF-90.ipynb
- scripts/2_mof/mof_sample_file/geometry_optimization_MOF-74-Zn.ipynb
- scripts/2_mof/mof_sample_file/geometry_optimization_MOF-74-Co.ipynb
- scripts/2_mof/mof_sample_file/geometry_optimization_MIL54Al.ipynb
- scripts/2_mof/mof_sample_file/geometry_optimization_CuBTC_aka_HKSUT-1.ipynb
- scripts/2_mof/mof_sample_file/geometry_optimization_MOF-74-Mg.ipynb
- scripts/2_mof/mof_sample_file/structure_files/
- scripts/2_mof/mof_sample_file/structure_files/SAHYIK_256965_MOF5_pfp001000.POSCAR
- scripts/2_mof/mof_sample_file/structure_files/FIQCEN_112954_HKSUT-1_dehydrated_pfp001000_d3.POSCAR
- scripts/2_mof/mof_sample_file/structure_files/WOBHEB_645256_MOF74Zn_dehydrated_cleaned_pfp001000.POSCAR
- scripts/2_mof/mof_sample_file/structure_files/VOGTIV_668974_MOF74Mg.cif
- scripts/2_mof/mof_sample_file/structure_files/FIQCEN_112954_HKSUT-1_cleaned_fixed2.POSCAR
- scripts/2_mof/mof_sample_file/structure_files/FIQCEN_112954_HKSUT-1_dehydrated.POSCAR
- scripts/2_mof/mof_sample_file/structure_files/SAHYIK_256965_MOF5.POSCAR
- scripts/2_mof/mof_sample_file/structure_files/WOJGEI_693596_ZIF-90_cleaned2.POSCAR
- scripts/2_mof/mof_sample_file/structure_files/LECQEQ_288477_MOF74Ni_dehydrated.POSCAR
- scripts/2_mof/mof_sample_file/structure_files/SABVUN_220476_MIL54Al-dehydrated_pfp001000.POSCAR
- scripts/2_mof/mof_sample_file/structure_files/VOGTIV_668974_MOF74Mg_dehydrated_cleaned.POSCAR
- scripts/2_mof/mof_sample_file/structure_files/SAHYIK_256965_MOF5.cif
- scripts/2_mof/mof_sample_file/structure_files/NAVJAW_270292_MOF74Co_dehydrated_pfp001000_d3.POSCAR
- scripts/2_mof/mof_sample_file/structure_files/NAVJAW_270292_MOF74Co_dehydrated_pfp001000.POSCAR
- scripts/2_mof/mof_sample_file/structure_files/VOGTIV_668974_MOF74Mg_hydrated_cleaned.POSCAR
- scripts/2_mof/mof_sample_file/structure_files/WOBHEB_645256_MOF74Zn_hydrated_cleaned_pfp001000_d3.POSCAR
- scripts/2_mof/mof_sample_file/structure_files/VOGTIV_668974_MOF74Mg_hydrated.POSCAR
- scripts/2_mof/mof_sample_file/structure_files/WOJGEI_693596_ZIF-90.cif
- scripts/2_mof/mof_sample_file/structure_files/NAVJAW_270292_MOF74Co_hydrated_cleaned_pfp001000.POSCAR
- scripts/2_mof/mof_sample_file/structure_files/FIQCEN_112954_HKSUT-1_hydrated.POSCAR
- scripts/2_mof/mof_sample_file/structure_files/LEJRIC_288478_MOF74Ni_hydrated.cif
- scripts/2_mof/mof_sample_file/structure_files/VOGTIV_668974_MOF74Mg_hydrated_cleaned_pfp001000.POSCAR
- scripts/2_mof/mof_sample_file/structure_files/WOJGEI_693596_ZIF-90_cleaned2_pfp001000_d3.POSCAR
- scripts/2_mof/mof_sample_file/structure_files/FIQCEN_112954_HKSUT-1.cif
- scripts/2_mof/mof_sample_file/structure_files/VOGTIV_668974_MOF74Mg_hydrated_cleaned_pfp001000_d3.POSCAR
- scripts/2_mof/mof_sample_file/structure_files/SABVUN_220476_MIL54Al-dehydrated_pfp001000_d3.POSCAR
- scripts/2_mof/mof_sample_file/structure_files/FIQCEN_112954_HKSUT-1_dehydrated_pfp001000.POSCAR
- scripts/2_mof/mof_sample_file/structure_files/FIQCEN_112954_HKSUT-1_hydrated_pfp001000_d3.POSCAR
- scripts/2_mof/mof_sample_file/structure_files/VOGTIV_668974_MOF74Mg_dehydrated_cleaned_pfp001000.POSCAR
- scripts/2_mof/mof_sample_file/structure_files/FIQCEN_112954_HKSUT-1_cleaned2.POSCAR
- scripts/2_mof/mof_sample_file/structure_files/LECQEQ_288477_MOF74Ni_dehydrated.cif
- scripts/2_mof/mof_sample_file/structure_files/NAVJAW_270292_MOF74Co_hydrated.POSCAR
- scripts/2_mof/mof_sample_file/structure_files/NAVJAW_270292_MOF74Co_hydrated_cleaned_pfp001000_d3.POSCAR
- scripts/2_mof/mof_sample_file/structure_files/WOBHEB_645256_MOF74Zn_dehydrated_cleaned.POSCAR
- scripts/2_mof/mof_sample_file/structure_files/LEJRIC_288478_MOF74Ni_hydrated_pfp001000.POSCAR
- scripts/2_mof/mof_sample_file/structure_files/SAHYIK_256965_MOF5_pfp001000_d3.POSCAR
- scripts/2_mof/mof_sample_file/structure_files/WOJGEI_693596_ZIF-90_cleaned2_pfp001000.POSCAR
- scripts/2_mof/mof_sample_file/structure_files/NAVJAW_270292_MOF74Co_dehydrated.POSCAR
- scripts/2_mof/mof_sample_file/structure_files/VOGTIV_668974_MOF74Mg_hydrated_cleaned.cif
- scripts/2_mof/mof_sample_file/structure_files/LECQEQ_288477_MOF74Ni_dehydrated_pfp001000.POSCAR
- scripts/2_mof/mof_sample_file/structure_files/SABVUN_220476_MIL54Al-dehydrated.cif
- scripts/2_mof/mof_sample_file/structure_files/LECQEQ_288477_MOF74Ni_dehydrated_pfp001000_d3.POSCAR
- scripts/2_mof/mof_sample_file/structure_files/LEJRIC_288478_MOF74Ni_hydrated_pfp001000_d3.POSCAR
- scripts/2_mof/mof_sample_file/structure_files/WOBHEB_645256_MOF74Zn_hydrated_cleaned_pfp001000.POSCAR
- scripts/2_mof/mof_sample_file/structure_files/FIQCEN_112954_HKSUT-1_hydrated_pfp001000.POSCAR
- scripts/2_mof/mof_sample_file/structure_files/WOBHEB_645256_MOF74Zn_hydrated_cleaned.POSCAR
- scripts/2_mof/mof_sample_file/structure_files/NAVJAW_270292_MOF74Co_hydrated_cleaned.POSCAR
- scripts/2_mof/mof_sample_file/structure_files/NAVJAW_270292_MOF74Co_hydrated.cif
- scripts/2_mof/mof_sample_file/structure_files/WOBHEB_645256_MOF74Zn_dehydrated_cleaned_pfp001000_d3.POSCAR
- scripts/2_mof/mof_sample_file/structure_files/SABVUN_220476_MIL54Al-dehydrated.POSCAR
- scripts/2_mof/mof_sample_file/structure_files/VOGTIV_668974_MOF74Mg_dehydrated_cleaned_pfp001000_d3.POSCAR
- scripts/2_mof/mof_sample_file/geometry_optimization_MOF-74-Ni.ipynb
- scripts/2_mof/mof_sample_file_gpu/
- scripts/2_mof/mof_sample_file_gpu/lbfgs_geometry_optimization_MOF-74-Zn.ipynb
- scripts/2_mof/mof_sample_file_gpu/geometry_optimization_CuBTC_aka_HKSUT-1-Copy2.ipynb
- scripts/2_mof/mof_sample_file_gpu/geometry_optimization_MOF-5.ipynb
- scripts/2_mof/mof_sample_file_gpu/lbfgs_geometry_optimization_MOF-74-Co.ipynb
- scripts/2_mof/mof_sample_file_gpu/geometry_optimization_ZIF-90.ipynb
- scripts/2_mof/mof_sample_file_gpu/lbfgs_geometry_optimization_MOF-74-Ni.ipynb
- scripts/2_mof/mof_sample_file_gpu/lbfgs_geometry_optimization_ZIF-90.ipynb
- scripts/2_mof/mof_sample_file_gpu/geometry_optimization_MOF-74-Zn.ipynb
- scripts/2_mof/mof_sample_file_gpu/lbfgs_geometry_optimization_MOF-5.ipynb
- scripts/2_mof/mof_sample_file_gpu/lbfgs_geometry_optimization_MIL54Al.ipynb
- scripts/2_mof/mof_sample_file_gpu/geometry_optimization_MOF-74-Co.ipynb
- scripts/2_mof/mof_sample_file_gpu/geometry_optimization_CuBTC_aka_HKSUT-1-Copy3.ipynb
- scripts/2_mof/mof_sample_file_gpu/geometry_optimization_MIL54Al.ipynb
- scripts/2_mof/mof_sample_file_gpu/geometry_optimization_CuBTC_aka_HKSUT-1.ipynb
- scripts/2_mof/mof_sample_file_gpu/geometry_optimization_MOF-74-Mg.ipynb
- scripts/2_mof/mof_sample_file_gpu/geometry_optimization_CuBTC_aka_HKSUT-1-Copy1.ipynb
- scripts/2_mof/mof_sample_file_gpu/lbfgs_geometry_optimization_CuBTC_aka_HKSUT-1.ipynb
- scripts/2_mof/mof_sample_file_gpu/structure_files/
- scripts/2_mof/mof_sample_file_gpu/structure_files/SAHYIK_256965_MOF5_pfp001000.POSCAR
- scripts/2_mof/mof_sample_file_gpu/structure_files/FIQCEN_112954_HKSUT-1_dehydrated_pfp001000_d3.POSCAR
- scripts/2_mof/mof_sample_file_gpu/structure_files/WOBHEB_645256_MOF74Zn_dehydrated_cleaned_pfp001000.POSCAR
- scripts/2_mof/mof_sample_file_gpu/structure_files/VOGTIV_668974_MOF74Mg.cif
- scripts/2_mof/mof_sample_file_gpu/structure_files/FIQCEN_112954_HKSUT-1_cleaned_fixed2.POSCAR
- scripts/2_mof/mof_sample_file_gpu/structure_files/FIQCEN_112954_HKSUT-1_dehydrated.POSCAR
- scripts/2_mof/mof_sample_file_gpu/structure_files/SAHYIK_256965_MOF5.POSCAR
- scripts/2_mof/mof_sample_file_gpu/structure_files/WOJGEI_693596_ZIF-90_cleaned2.POSCAR
- scripts/2_mof/mof_sample_file_gpu/structure_files/LECQEQ_288477_MOF74Ni_dehydrated.POSCAR
- scripts/2_mof/mof_sample_file_gpu/structure_files/SABVUN_220476_MIL54Al-dehydrated_pfp001000.POSCAR
- scripts/2_mof/mof_sample_file_gpu/structure_files/VOGTIV_668974_MOF74Mg_dehydrated_cleaned.POSCAR
- scripts/2_mof/mof_sample_file_gpu/structure_files/SAHYIK_256965_MOF5.cif
- scripts/2_mof/mof_sample_file_gpu/structure_files/NAVJAW_270292_MOF74Co_dehydrated_pfp001000_d3.POSCAR
- scripts/2_mof/mof_sample_file_gpu/structure_files/NAVJAW_270292_MOF74Co_dehydrated_pfp001000.POSCAR
- scripts/2_mof/mof_sample_file_gpu/structure_files/VOGTIV_668974_MOF74Mg_hydrated_cleaned.POSCAR
- scripts/2_mof/mof_sample_file_gpu/structure_files/WOBHEB_645256_MOF74Zn_hydrated_cleaned_pfp001000_d3.POSCAR
- scripts/2_mof/mof_sample_file_gpu/structure_files/VOGTIV_668974_MOF74Mg_hydrated.POSCAR
- scripts/2_mof/mof_sample_file_gpu/structure_files/WOJGEI_693596_ZIF-90.cif
- scripts/2_mof/mof_sample_file_gpu/structure_files/NAVJAW_270292_MOF74Co_hydrated_cleaned_pfp001000.POSCAR
- scripts/2_mof/mof_sample_file_gpu/structure_files/FIQCEN_112954_HKSUT-1_hydrated.POSCAR
- scripts/2_mof/mof_sample_file_gpu/structure_files/LEJRIC_288478_MOF74Ni_hydrated.cif
- scripts/2_mof/mof_sample_file_gpu/structure_files/VOGTIV_668974_MOF74Mg_hydrated_cleaned_pfp001000.POSCAR
- scripts/2_mof/mof_sample_file_gpu/structure_files/WOJGEI_693596_ZIF-90_cleaned2_pfp001000_d3.POSCAR
- scripts/2_mof/mof_sample_file_gpu/structure_files/FIQCEN_112954_HKSUT-1.cif
- scripts/2_mof/mof_sample_file_gpu/structure_files/VOGTIV_668974_MOF74Mg_hydrated_cleaned_pfp001000_d3.POSCAR
- scripts/2_mof/mof_sample_file_gpu/structure_files/SABVUN_220476_MIL54Al-dehydrated_pfp001000_d3.POSCAR
- scripts/2_mof/mof_sample_file_gpu/structure_files/FIQCEN_112954_HKSUT-1_dehydrated_pfp001000.POSCAR
- scripts/2_mof/mof_sample_file_gpu/structure_files/FIQCEN_112954_HKSUT-1_hydrated_pfp001000_d3.POSCAR
- scripts/2_mof/mof_sample_file_gpu/structure_files/VOGTIV_668974_MOF74Mg_dehydrated_cleaned_pfp001000.POSCAR
- scripts/2_mof/mof_sample_file_gpu/structure_files/FIQCEN_112954_HKSUT-1_cleaned2.POSCAR
- scripts/2_mof/mof_sample_file_gpu/structure_files/LECQEQ_288477_MOF74Ni_dehydrated.cif
- scripts/2_mof/mof_sample_file_gpu/structure_files/NAVJAW_270292_MOF74Co_hydrated.POSCAR
- scripts/2_mof/mof_sample_file_gpu/structure_files/NAVJAW_270292_MOF74Co_hydrated_cleaned_pfp001000_d3.POSCAR
- scripts/2_mof/mof_sample_file_gpu/structure_files/WOBHEB_645256_MOF74Zn_dehydrated_cleaned.POSCAR
- scripts/2_mof/mof_sample_file_gpu/structure_files/LEJRIC_288478_MOF74Ni_hydrated_pfp001000.POSCAR
- scripts/2_mof/mof_sample_file_gpu/structure_files/SAHYIK_256965_MOF5_pfp001000_d3.POSCAR
- scripts/2_mof/mof_sample_file_gpu/structure_files/WOJGEI_693596_ZIF-90_cleaned2_pfp001000.POSCAR
- scripts/2_mof/mof_sample_file_gpu/structure_files/NAVJAW_270292_MOF74Co_dehydrated.POSCAR
- scripts/2_mof/mof_sample_file_gpu/structure_files/VOGTIV_668974_MOF74Mg_hydrated_cleaned.cif
- scripts/2_mof/mof_sample_file_gpu/structure_files/LECQEQ_288477_MOF74Ni_dehydrated_pfp001000.POSCAR
- scripts/2_mof/mof_sample_file_gpu/structure_files/SABVUN_220476_MIL54Al-dehydrated.cif
- scripts/2_mof/mof_sample_file_gpu/structure_files/LECQEQ_288477_MOF74Ni_dehydrated_pfp001000_d3.POSCAR
- scripts/2_mof/mof_sample_file_gpu/structure_files/LEJRIC_288478_MOF74Ni_hydrated_pfp001000_d3.POSCAR
- scripts/2_mof/mof_sample_file_gpu/structure_files/WOBHEB_645256_MOF74Zn_hydrated_cleaned_pfp001000.POSCAR
- scripts/2_mof/mof_sample_file_gpu/structure_files/FIQCEN_112954_HKSUT-1_hydrated_pfp001000.POSCAR
- scripts/2_mof/mof_sample_file_gpu/structure_files/WOBHEB_645256_MOF74Zn_hydrated_cleaned.POSCAR
- scripts/2_mof/mof_sample_file_gpu/structure_files/NAVJAW_270292_MOF74Co_hydrated_cleaned.POSCAR
- scripts/2_mof/mof_sample_file_gpu/structure_files/NAVJAW_270292_MOF74Co_hydrated.cif
- scripts/2_mof/mof_sample_file_gpu/structure_files/WOBHEB_645256_MOF74Zn_dehydrated_cleaned_pfp001000_d3.POSCAR
- scripts/2_mof/mof_sample_file_gpu/structure_files/SABVUN_220476_MIL54Al-dehydrated.POSCAR
- scripts/2_mof/mof_sample_file_gpu/structure_files/VOGTIV_668974_MOF74Mg_dehydrated_cleaned_pfp001000_d3.POSCAR
- scripts/2_mof/mof_sample_file_gpu/lbfgs_geometry_optimization_MOF-74-Mg.ipynb
- scripts/2_mof/mof_sample_file_gpu/geometry_optimization_MOF-74-Ni.ipynb
- scripts/4_ft/
- scripts/4_ft/calc_data/
- scripts/4_ft/calc_data/csv/
- scripts/4_ft/calc_data/csv/Eact_zpe.csv
- scripts/4_ft/calc_data/traj/
- scripts/4_ft/calc_data/traj/Co(0001)_step24_reneb.traj
- scripts/4_ft/calc_data/traj/Co(0001)_step14_reneb.traj
- scripts/4_ft/calc_data/traj/Co(0001)_step7_reneb.traj
- scripts/4_ft/calc_data/traj/Co(0001)_step19_reneb.traj
- scripts/4_ft/calc_data/traj/Co(0001)_step5_reneb.traj
- scripts/4_ft/calc_data/traj/Co(0001)_step17_reneb.traj
- scripts/4_ft/calc_data/traj/Co(0001)_step16_reneb.traj
- scripts/4_ft/calc_data/traj/Co(0001)_step25_reneb.traj
- scripts/4_ft/calc_data/traj/Co(0001)_step15_reneb.traj
- scripts/4_ft/calc_data/traj/Co(0001)_step12_reneb.traj
- scripts/4_ft/calc_data/traj/Co(0001)_step21_reneb.traj
- scripts/4_ft/calc_data/traj/Co(0001)_step23_reneb.traj
- scripts/4_ft/calc_data/traj/Co(0001)_step9_reneb.traj
- scripts/4_ft/calc_data/traj/Co(0001)_step18_reneb.traj
- scripts/4_ft/calc_data/traj/Co(0001)_step6_reneb.traj
- scripts/4_ft/calc_data/traj/Co(0001)_step22_reneb.traj
- scripts/4_ft/calc_data/traj/Co(0001)_step11_reneb.traj
- scripts/4_ft/calc_data/traj/Co(0001)_step20.traj
- scripts/4_ft/calc_data/traj/Co(0001)_step13_reneb.traj
- scripts/4_ft/calc_data/traj/Co(0001)_step10_reneb.traj
- scripts/4_ft/calc_data/cif/
- scripts/4_ft/calc_data/cif/COH.cif
- scripts/4_ft/calc_data/cif/Co001_pfp0100.cif
- scripts/4_ft/Co(0001)_NEB_v0.10.0.ipynb
- scripts/readme.txt
- scripts/1_LiFeSO4F/
- scripts/1_LiFeSO4F/neb/
[truncated: 74 more entries]
