# Supplementary material for: Towards universal neural network potential for material discovery applicable to arbitrary combination of 45 elements
Source: Nat Commun. 2022 May 30;13:2991. doi: 10.1038/s41467-022-30687-9 (PMC9151783; doi:10.1038/s41467-022-30687-9)
Supplement: Supplementary file 4 — Supplementary Data 1 [file 41467_2022_30687_MOESM4_ESM.zip › scripts/suppl_phenol/phenol_molecule_mode.ipynb]

# %% [code]
import ase
import ase.io
import ase.build
import ase.geometry.analysis
from ase.visualize import view
from ase.optimize import BFGS

import numpy as np

from pfp_api_client.pfp.calculators.ase_calculator import ASECalculator
from pfp_api_client.pfp.estimator import Estimator, EstimatorCalcMode


# %% [code]
def get_phenol_series(calc_mode_str, phenol_add_element):
    estimator = Estimator(model_version="v0.0.0", calc_mode=EstimatorCalcMode(calc_mode_str))
    calculator = ASECalculator(estimator)

    benzene = ase.build.molecule("C6H6")
    phenol_coord = np.concatenate((benzene.get_positions()[0:6], benzene.get_positions()[7:], np.array([[0.0, 2.75, 0.0], [-0.01, 4.4, 0.0]])), axis=0)

    phenol_series = list()
    for e in phenol_add_element:
        phenol_x = ase.Atoms("CCCCCCHHHHHO" + e, phenol_coord)
        phenol_series.append(phenol_x)

    for atoms in phenol_series:
        atoms.calc = calculator
        opt = BFGS(atoms)
        opt.run(fmax=0.001)
        atoms.calc = None
    return phenol_series


phenol_add_element = ["H", "Li", "Na"]
calc_mode_str_arr = ["molecule", "crystal"]

phenol_series_dict = {calc_mode_str: get_phenol_series(calc_mode_str, phenol_add_element) for calc_mode_str in calc_mode_str_arr}

# %% [code]
v = view(phenol_series_dict["molecule"][2], viewer="ngl")
v.view.add_representation("ball+stick")
display(v)


# %% [code]
mol_params_dict_all = dict()
for i, e in enumerate(phenol_add_element):
    mol_params_dict_modes = dict()
    for calc_mode_str, phenol_series in phenol_series_dict.items():
        mol_params_dict = dict()
        atoms = phenol_series[i]
        g = ase.geometry.analysis.Analysis(atoms)
        cc_bond_arr = [g.get_bond_value(0, b) for b in g.get_bonds("C", "C")[0]]
        mol_params_dict["cc_bond_min"] = min(cc_bond_arr)
        mol_params_dict["cc_bond_max"] = max(cc_bond_arr)
        ch_bond_arr = [g.get_bond_value(0, b) for b in g.get_bonds("C", "H")[0]]
        mol_params_dict["ch_bond_min"] = min(ch_bond_arr)
        mol_params_dict["ch_bond_max"] = max(ch_bond_arr)
        mol_params_dict["co_bond"] = g.get_bond_value(0, g.get_bonds("C", "O")[0][0])
        mol_params_dict["ox_bond"] = g.get_bond_value(0, g.get_bonds("O", e)[0][0])
        mol_params_dict["o_angle"] = g.get_angle_value(0, g.get_angles("C", "O", e)[0][0])
        mol_params_dict_modes[calc_mode_str] = mol_params_dict
    mol_params_dict_all[e] = mol_params_dict_modes
    
prop_str_arr = [("C-C min", "cc_bond_min"), ("C-C max", "cc_bond_max"), ("C-H min", "ch_bond_min"), ("C-H max", "ch_bond_max"), ("C-O    ", "co_bond"), ("O-X    ", "ox_bond"), ("C-O-X  ", "o_angle")]
print("           Crystal                 Molecule                Ratio")
print("X          ", end="")
for _  in range(3):
    print("H       Li      Na      ", end="")
print()
for caption_str, prop_str in prop_str_arr:
    print(caption_str, end=": ")
    for e in phenol_add_element:
        p = mol_params_dict_all[e]["crystal"][prop_str]
        print("{:>7.3f} ".format(p), end="")
    for e in phenol_add_element:
        p = mol_params_dict_all[e]["molecule"][prop_str]
        print("{:>7.3f} ".format(p), end="")
    for e in phenol_add_element:
        p = mol_params_dict_all[e]["crystal"][prop_str] / mol_params_dict_all[e]["molecule"][prop_str]
        print("{:>7.3f} ".format(p), end="")
    print()
