# Supplementary material for: Towards universal neural network potential for material discovery applicable to arbitrary combination of 45 elements
Source: Nat Commun. 2022 May 30;13:2991. doi: 10.1038/s41467-022-30687-9 (PMC9151783; doi:10.1038/s41467-022-30687-9)
Supplement: Supplementary file 4 — Supplementary Data 1 [file 41467_2022_30687_MOESM4_ESM.zip › scripts/3_od_transition/OD-transition/CuAu/CuAu_4x4x4_00900K.POSCAR]

Au Cu 
 1.0000000000000000
    17.4360136544666524   -0.0000029991523245   -0.0000006602597656
    -0.0000029991523245   17.4360098031763755    0.0000000122539623
    -0.0000007034654386    0.0000000130558296   17.7849751836077381
 180 180
Cartesian
 11.5816824278911934 14.5016677834694008 14.1414483078491191
 11.6271139380563007 11.6273146690139910 -0.0071175937528387
  0.0079003550834169  2.9115180167012729  3.5659437396857090
  0.0132453248368494  2.9003145373570076 14.2374650783336030
  0.0013656120447781  8.7285073460616314 -0.0181019915816580
 14.5425594380293006  0.0067698752963625 10.6535610907898945
 11.6359498834919997  2.9151608953050840  3.6033561064074493
 14.5287484955841126 11.6272737749211377 14.2345959941044420
  5.8099803051139682 14.5394348180719444 10.6837794244238342
 14.5378574094898791  2.9030835744714651  0.0097097824033897
 11.6261526551311238 11.6228447737070333  7.1169008075718247
 11.6269639993045786  8.7262769032819865  7.1173020822050681
  5.8021406129919848 11.6311232235333293  7.1188471131452102
  8.7102199785997083 14.5217959689683838  0.0154802515470515
 11.6305159423663707 -0.0119635404602465  7.0921655170921758
 14.5466352102696685  2.9168281751410161  3.5772733586314098
 14.5633829529826890  0.0322266562218612 14.1488589602209416
 14.5400071793670271 14.5207431502691886  7.1171003815868303
 11.6348264331554816 -0.0112193095864225  3.5842021580479502
 14.5465929593310168 -0.0073353076085975  7.1094097016223250
  0.0094149026763663 11.6193349890579345 10.6775486076626098
 14.5398982988680743 14.5225422978964520 10.6659249546484549
  0.0074481858997250 11.6204389197795752  7.1251441122847554
 14.5478829906826199  2.9098924677181359  7.1027858023864594
 11.6213686366346209  5.8149090356873137  0.0066183831472170
  8.7086029068238595 11.6286612713251376 10.6710488462315816
  0.0032877407388863  5.8105882543052374 -0.0091154023880277
 14.5405051746167242  5.8173496838171070 10.6712831317515473
  8.7118997231418440  8.7281524253166918  7.1177574906359879
  5.8011382511243577 14.5240133761543095  0.0013969379541760
  8.6562902997388615 -0.0139242775343494  7.0966035357370858
  8.7007034146531570 14.5227056825543901  7.0964918740831235
  5.7978301961573333  5.8267320247941772  3.5746950658863694
 11.6346862364378705  5.8281504407087041  3.5803092524463191
  7.2621340797940208  4.2349832967248293 15.9317461180721853
 14.5439062179449383  5.8245994824749205  7.1122246098373569
  2.9145194018369867  0.0050667772462362 14.2484570341491263
 11.6269651248049062 14.5178450443667284  7.0996657945014103
 14.5384329353604205  8.7247320565454078  3.5446830760872681
 10.0389750212141244  1.4530280476009017 15.9235927071547909
 11.6183132970618779 11.6288608596222254 14.2317511670680759
 14.5335518864139264  5.8148419415606174  0.0028510389481400
  2.8954123894355330  5.8218828720819591  3.5584063325429272
 11.6649560449985454  2.9820675825321645 14.2384212535166199
 11.6328624960740949  2.9095823494499533  7.0935642922340136
 11.6176818167849110 11.6197047516627947 10.6620768890866646
  8.7105519534570401  2.9018659481223090  0.1775377363623884
 11.6039378438816350  0.0165492594683603  0.1381538550557418
  2.9164712816372518  5.7944317293790180 14.2240566571726443
  5.7883932199568982  2.8647210828047758  7.0905093679477531
  8.6992245813397826 14.5149871497955107  3.5896906503437109
  2.8862862089286772 -0.0121901075663273  0.0048445676947119
 11.6247953992558628  8.7221220187869832 10.6664328588785242
 11.5886280874593375 14.4932802686806834  0.0948940392080676
 11.6308218028432862  5.8205420056729009 10.6497186243735413
 14.5334328233042296  8.7178154634535030 10.6811373264775771
  2.9072372679748395  8.7204020545917462 10.6827856342500116
  0.0052031106612495  8.7167015586014518 10.6888360253475607
  2.9053235088299649  5.8064135869177811 10.6794791153506772
  5.8190850266891170 14.5488696427061655 14.2396106747980440
  8.6952497723795759 14.5334695876634239 10.6461842318218274
  5.7863139772535828  5.7827245772749727 14.1391365799261841
  2.8949443027346500 -0.0149048806730768  3.5570587660494497
  2.9559571150152530 -0.0087422384680238  7.1077312093670884
  2.8994287027797245  8.7279416269569126  3.5406706713889764
 11.6297727287390291 14.5126054137119453  3.5668433616018094
  2.8962482301397983  2.9005122660021589  0.0104257422958556
  2.8937015091218661  2.9014686470093558  3.5676773965284410
  2.9048443114937332  2.9019776644814734  7.1045560010981319
 11.6293324808712608 11.6137506877042274  3.5609398244723414
 14.5276959192452786  8.7181867040066106 14.2311174417768704
 11.6306569723297830  5.8300663390973186  7.0974006597803703
  2.9005939835904320  5.8209091147621237  7.1105866841256864
  8.6774371076761554 -0.0271067157387866  0.0982442794312220
  8.7001986105348923 -0.0159565471978572  3.6041253739073409
  2.9085183985623977 11.6249630496797458  7.1279439465003405
 11.6250884842092184  5.8193238256129876 14.2215701059932123
 13.0997999743270057 15.9624725454419902 16.0476454197511558
  8.7156485613886385 11.6219760428578951 -0.0134914831310616
  8.7184334716379386  8.7028066747028934 14.2288395262854053
  2.9121918054200187  8.7139810396101005 14.2375571411417603
  2.8948769189626784 11.6348797147830751 -0.0156769531557369
  2.9173425208415709  0.0047954269006808 10.6726396515945012
  0.0054092886493892  8.7204945111984422  7.1215653746779672
  2.9122525583683632 11.6267975765054459 10.6845496760230159
  5.7884239794997034  2.9013655808221173  3.5827328901036561
  2.8336746995918709 14.5253757025741006  0.0026044953606154
 14.5821372064104793  0.0257491719614082  0.1039984299518113
  2.9026264582666133 14.5215055176162817  3.5499752546903403
  5.8116954786866737  8.7255260855419881 10.6712651654747450
 14.5311215378108525  5.8081972908523802 14.2258652139920372
  0.0040855609480308 -0.0613370676133790 -0.0052462135396066
  0.0144397854951022 -0.0050891051771271  3.5765740676951374
  0.0183776351402219 -0.0051990063598573  7.1164577661417994
 14.5513598440111078 -0.0074815406345023  3.5577927299319390
  0.0092441321200231  0.0035796377188367 14.2350771263705091
  0.0023856276448306  2.8953748330687183 -0.0068576056590418
  8.7122572577197186 14.6036261390414683 14.2249958742154057
  0.0108702238202790  2.9072548397019040  7.1124829553007780
  8.7113997536252281  5.8181658818498718 10.6644861688845900
  5.7981578961335396  5.8258173141892700  0.0508479498695479
 14.6652790002529052 14.4969812445233828  0.0828534004641081
  0.0028787687241269  5.8208002930992748  3.5483976839200531
  5.8013492303591372 -0.0041853030124494 14.3433231404130410
  5.7819535242501727  2.9215296862788076 10.5800156334863011
  0.0073212880349979  5.8008961583790510 14.2299848368652349
  5.8193842095477626  8.7047678782527314 14.2338561637670988
  0.0038457742256973  8.7237489419199470  3.5422985746246329
  8.7001029445555318  2.9040151469744306  7.1035140861649806
 11.6204929037176221  8.7194906470822549 14.2329376046066507
  8.6785949004699887 -0.0342513499270181 10.5243691671222397
  0.0000014886873522 11.6868650081872296 -0.0228592792404946
 11.6388115233260976  2.9213426336668240  0.0544227503308026
 14.5425677425792887  2.9121511664015434 10.6505785014841763
  5.8193106356190976 11.6336135116577868 14.2337127716218337
  8.7162669640166861  8.7309687922804837  3.5594866810233858
 14.5404797381590889  5.8241163465807455  3.5534705386778147
  0.0066312344836276  5.8098923499183739 10.6816021506483931
  2.9174508069589291 14.5378064673750824 10.6768675863368188
  5.7993868338635819 -0.0081624039906511 -0.0073201227496058
  0.0068677976482340  5.8202408650703186  7.1174040023843892
  0.0036709967876980 11.6267314043120535 14.2329121810444033
 11.6475728247973613  2.9294789120707101 10.5759703816487889
 11.6244687853938711  8.7196463485092632 -0.0096012376855237
 14.5368302208027398 11.6203986983462819  7.1236414704086730
  8.7044079005974400  2.9064861535340518  3.5908586124471826
  2.9103527231397903 11.6314737367221923 14.2374624609034655
 14.5325391113225830 11.6152952407181989 10.6641699472073483
  0.0170426664160570 14.5313955947239002 10.6684321240732842
  8.7282989859727120  5.8258398975718757  0.0637121052302986
 10.0866210811511525  1.4671279098282342 12.4805358447414907
  8.7096266737088985  5.8306539620984497  7.0897641934615123
  2.9093024821555087  5.8073758214615481 -0.0093690871077783
  2.9083729021824012  2.8965627293480312 10.6570346083021459
  8.6874564591195860  2.9464413534012523 10.5005000529355517
  0.0192823404403377  0.0055405022127790 10.6573628619817118
  5.7888151767409370 -0.0098131910317893 10.6264882270510626
 11.6416411948712941 -0.0203887159504890 10.5947816536546142
 11.6112982526265736 14.5248605229676251 10.6621176119833514
  8.7156085296702681  8.7271574001541818 10.6648770214414075
  8.7091759132927038 11.6156251036539029  3.5624065736272099
  8.7099275273571770 11.6268539081323024  7.1148146884469812
  2.9618916076367201  2.8977866786025790 14.2390497058051153
  2.9049517294572813  8.7207255015215246 -0.0210496326127328
  5.8146877206345398  8.7135508178461905 -0.0206035646559848
 11.6276616782441931 -0.0528172789408958 14.1622431235074160
  0.0026939190063461  8.7143491936130282 14.2333227399046152
  8.7164159599257776  8.7129640434029128 -0.0147386456708014
  8.7162183204484194  5.8288982952956445  3.5825954501116115
 14.5328643075980821  2.9047697168952431 14.2303326908271632
  5.7932324894554599 14.5624660574433396  7.0975788954904253
  8.7527347666917716  5.7864292020992956 14.1334495730181509
  5.7870745603376532 -0.0195537365331279  3.5826001853281730
  0.0103421150204961 11.6144919367191424  3.5598242659524861
  5.8080639543408692  5.8110152076094845 10.6857023251609728
  2.9094011586833850 14.5380263535170631 14.2292541563471904
  7.2492164283470668  1.5298898712750191 12.5839858376476794
 14.5341228459698133  8.7247756829122611 -0.0106309315377354
  0.0136505772639693  2.9073604568447111 10.6668079788609145
  2.9046596388661285  8.7232538341118993  7.1248651137670134
  0.0113110502451917 14.5248347997781089  7.1171414428462221
  5.7959634110011784  5.8267549140390447  7.0899791053014587
  2.9117481398249305 14.5278315036417052  7.1219079011296627
  5.7796316630511742  2.8688229083121493  0.0966765797799129
 14.5416304495697322 11.6354674276106262 -0.0133606249405995
  5.8032521751033652  8.7316369165705048  3.5528889924491489
 14.5427997334957588 11.6149524369676787  3.5548165605170272
 14.5393393826015380  8.7230025174795998  7.1184427364871423
  5.8040854003734390  8.7279656956583036  7.1215819945473795
 14.5633154874500015 14.5021570562999642 14.1401933987632287
  0.0104715592033075 14.5260737992222353 -0.0035690273020102
  5.8080203099536467 11.6248539562234861 -0.0137163907519814
  5.8014564212584494 11.6207885692876847  3.5470814256422072
  0.0062638291078927 14.5371762233868047 14.2129187991672001
  5.8124561383233502 11.6326916998378298 10.6847694594373515
  8.7175932228558501 11.6386962591378609 14.2311567984924725
 14.5498547115108128 14.5159172069238700  3.5562149263096572
 11.6307170697841151  8.7272950451901377  3.5530229325754483
  0.0163541847117160 14.5188900418818516  3.5866484703088699
  2.9008880567899440 11.6218752815545745  3.5381547960179001
  1.4410367098248067  1.4395086050999242  1.7781826058590875
  7.2608082475726485  7.2856050653084221  1.7974216924846067
  7.2527458858851137  7.2900131668712831  5.3334554715202129
 13.0716919299342322 13.0550977354665410 12.4237489115090405
  7.2547975578763380  7.2672509409036907  8.8906871543693704
  7.2671890269253980  7.2730640547563352 12.4356254712267944
 13.0778118703757222 13.0745562869031797  8.8935284372237877
  7.2707702225094790  7.2100786628332303 15.9851567470474496
  4.3636831453752931 15.9888828885069625  5.3491951859804994
 13.0917569360364556 13.0651000949437019  5.3350632765170367
  5.7132585526965594  2.8993783089742418 14.2407652953649766
 10.1678501925321534 10.1709277083324370  1.7701685881464169
  4.3981110420330971  1.4590111104962500 12.4681380588845503
 10.1607104378117619  1.4431170481226063  5.3493306914799108
  7.2689597332591900 10.1664491175876233 15.9970596888758525
 13.0765941236588308 10.1807542172797572 16.0049030365212630
  7.2557596663296176 13.0673956214101867  1.7806420753251468
  1.4587850997017524 10.1718758297166652 12.4631088425561849
 13.0725406697584567 10.1720312820754017 12.4524658821428105
  7.2454359594296518 13.0854688832329735  8.8838133311014875
  7.2684694213595424 13.1018130975340590 12.4608410071488791
 15.9926906056216929 10.1656175898310419  8.9025736931691171
 13.0828166104993660 13.1100901806474450 16.0121624513225953
  8.6656837870174925 -0.0875490708920958 14.2454480875419112
  7.2575764476322435  4.2882283955906377 12.4537530844136679
 13.1013577440507483 15.9569717896104208  1.8007120611059191
  4.3668632682884372 13.0892222550704975 12.4630149647277157
 15.9990463476833078  1.4551582145193767  8.8834889461037783
 13.0975461394032102 15.9659030783257343  5.3319803077319792
  4.3413853465516237 15.9688624321524451  1.7693564538386481
 15.9987713061986945  1.4488567916450537  5.3390178291402997
 15.9951513555335332 13.0736573789658213  8.8989171704608303
  4.3807373309215389 15.9992256121506493  8.8646176225945545
 16.0229917008526783  1.4661372552722660  1.8026755672007753
  4.3740288891180494 16.0066765315098642 12.4670438591403254
  4.3306078781371555 15.9620593902282959 16.0372547586233942
  7.2744880298523800 13.0955895056010441 16.0008595509398823
 13.0928103039104293  1.4774190591542737  1.8302639548719719
  7.2644080189023175 16.0432713523071619 12.4592051677920015
 13.0853453294999884 15.9785924294442037 12.4069641571983524
  7.1898214603990418  1.4117120348961369  8.8053959495879397
  1.4484012545772089 10.1815730023648907 16.0028389822808492
 13.0926332580731195 15.9636628430315124  8.8760715093201572
  5.7940904320330393 14.5162495295527663  3.5609268938378218
 15.9890901200697471  7.2728004860192508  1.7654312301587634
  7.2394530598740081  4.3801588193527765  1.8357209508113734
  7.2459390700483786  4.3597133494478779  5.3414260169411820
  7.2274133846167929  4.4014965761620006  8.8339063748610780
  7.2288039431939337  1.4193304216644358  1.8472208139071136
  7.2343915812769701 15.9612218205001337  1.8093957422129221
 13.0879280441255545 10.1711029639692381  5.3385022329635961
  7.2146066561154445 15.9931592313102353  5.3586253824110468
 10.1565339621759154  7.2389031986216033 16.0014299664885122
 13.0995920701426396  4.3799111009829099  8.8627554350241038
  8.7570346043693856  3.0094527457960600 14.1859719326508280
 15.9940415847417707  7.2782227145331193  5.3318901605393618
 13.0971170056702064  4.3772936096886959  5.3432524381926845
 10.1649672838283660 10.1758592560773220  8.8909464851124991
 10.1675688430544486 10.1735278675098897 12.4514218941601946
 13.0876754836302283  4.3707321761161309  1.7995596055067598
  1.4502287928602271  7.2801915017859278  5.3327634610682475
 10.1471477031533848 13.0491229523990420  1.8059957331816565
 10.1850021492697760  7.2733956475787043 12.4279448397151580
 13.0675813814688606  1.4294924679631571 16.0253340862188409
 10.1611249597752913 13.0774736571216206  8.8841906243041517
 13.0563926701563879  1.4750436029415119 12.4116049152505639
 10.1370533222410302 13.0762596885247344 12.4298828006156494
 10.1701658715957262 13.1059627493760331 16.0009502366738232
 13.1003128366592225  1.4498696284213493  8.8575667943805918
 10.1434563656372276 15.9629411371414616  1.8416514606495986
 10.1690170469238463 15.9724369742819352  5.3435473233992754
 13.0977848109366999  1.4441628608645845  5.3387767091835476
 10.1719141351260784 15.9591206506840546  8.8448594282085473
 10.1087528775999012 16.0209710549254929 12.4052926064228064
 10.1715390288383229 13.0629147227473439  5.3370391430662742
  4.3660371198149477 13.0856838478688626  8.8996425867802564
 13.0838898985138474  4.3637974757684663 12.4227415349320580
  7.2522493773336150 10.1766773865611597  5.3388547476534907
  7.1959665782592399 15.9848407025613515  8.8269719003262228
 13.0838344837341687 10.1756962916772995  1.7653674420226046
 13.0943929866312327  7.2855040203301735  5.3357273759368189
  7.3012519226652293 16.0065162742671880 16.0268313751064113
 15.9953492667720756 15.9549734307832232 16.0157976843141086
 10.1713715286855706  1.4523041012209834  1.8638506944739217
 13.0738508518495458  7.2606032247760206 16.0068115714048211
  7.2201353447332393  1.4233440616302371  5.3597992201560292
 10.1786988065957935  1.4390798231262247  8.8312462565877610
 13.0764181101864612  7.2658401440935103 12.4477459091914966
  4.3517436063556829 13.0917685010962792 16.0102803715570410
  4.3353080295339801  4.3640723969380142  1.8048478914367803
 13.0869312081093376  7.2746314692298757  8.8891411492227004
 10.1942192331091785  4.3803335040187132  1.8382759486743840
  7.2669321462351970 10.1747395080607674 12.4581587445495696
  7.2871130913686830  1.4850592958374498 15.9566860330310334
 10.1770456605857351  4.3965379754564378  8.8401683548327785
 10.1709097716373797  4.3274370789458194 12.3942705733873950
 13.0808088845272277  7.2726686904633882  1.7747247921245519
 10.1387309835345700  4.3473985211550144 16.0251566625596880
 10.1802781676329381  7.2809452367808429  1.7938279125348082
 13.0832371901129321  4.3642412614335830 16.0297486839214436
  7.2622541919420343 10.1713251541222203  1.7657696735380435
 16.0067737619245030  1.4714647502172582 12.4281898653929641
  5.7847955869472782 -0.0136585799228175  7.0853075400793788
 15.9931630379145489 10.1685594930321361  5.3385635953818289
 16.0519821975232624 13.0751002581486908  1.7901196690145724
 13.0981386206393875 13.0574994916870253  1.7897736595384035
 10.1691672756455418 10.1718818814726060 16.0014497620202363
 15.9873140132129965 10.1817734262084763 16.0033345227535051
  1.4179119100878603 13.0978370794746457  1.7599034930135453
  1.4661208226449598 13.0635801810625498  5.3450018813080229
 15.9834654632099351 10.1702937125144679 12.4582764796395455
  1.4632256544791928 13.0769697282023341  8.9019854217202496
  1.4641345377556354 13.0797838429714837 12.4535184400960013
 10.1647497174610386  4.3657712637487736  5.3449121482015283
  1.4233110766802486 13.1137630406038426 16.0091380374182570
  1.4155173363398486 15.9472786471708279  1.7696473750100419
  4.3475646025684132 13.0697247070174107  5.3357230308043997
  1.4696869345405570 15.9766151956491704  5.3491377476232742
  1.4727701505997501 15.9856449902147322  8.8885332083829844
 15.9967517363835281 10.1828418280271844  1.7572433087924488
  1.4682269643227031 15.9982015393364598 12.4510346038475515
  1.4192982763465265 15.9539255119715939 16.0171123254058116
 10.1750523482995519  7.2898127228498462  5.3368734095029851
  4.3316458459196552  1.4231450436299675  1.8013693877100632
  4.3654597764675822  1.4195283697370564  5.3503069891273869
  1.4578894942380556  7.2585187768519575 12.4617106098460599
 15.9859567056075242  7.2612801559380840 12.4591494862169494
  1.4583799122735759 10.1707000115833424  5.3386235244426903
  1.4448491722794663 10.1837193795275613  1.7507829185587049
  1.4623834758587673  1.4434502969909824  5.3449975062847948
 16.0122103619693377 15.9946169202978368 12.4189079155440147
  1.4708109780153440  1.4467536183602567  8.8789956214967720
  1.4756934619904993  1.4564904163467873 12.4583325859741336
 15.9968998143965422 15.9772742671492978  8.8925551512147418
  1.4553666564476468  1.4477245193143726 16.0132900467059436
  1.4496833704669634  4.3597022103105800  1.7764458622616237
 15.9924266647397975 15.9728926630808701  5.3415921995128244
  1.4513438411144222  4.3694337655294344  5.3371363751857839
 13.0805690134117825 10.1684320785517439  8.8945296039766468
 16.0621624635420517 15.9510445537593935  1.7990423815900949
  1.4674205082453906  4.3402180099352394 12.4580290715264042
  1.4686768382086137  4.3473995018088800 16.0028292866078878
 16.0070671385455903 13.1190694868532276 16.0053031394835941
  1.4526538968993254  7.2708526969534848  1.7618810520997354
  1.4585752265570955  4.3615277868568656  8.8897057708250742
 16.0036236252430442 13.0565479808781948 12.4289471492769970
  1.4561740136138674  7.2671894536153996  8.9040144037174080
  7.2407949242823264 13.0662538336913894  5.3400225337500276
 15.9982222615373626  4.3659858528150624  8.8888485390958927
  4.3582358510777572 10.1763296057529988  8.9055189977484552
 15.9911870626256380 13.0629357617128132  5.3435392147101322
  4.3705610913606341  1.4188181760556016  8.8437319209339300
 10.1624574575707705 16.0120467191563236 16.0251765313495405
 15.9896264854799366  4.3529250641111892 12.4503387964438907
  1.4578758292501106 10.1693850974302791  8.9065588405949665
 10.1653623917699516  7.2723719624197676  8.8847934489131752
 15.9912469682343001  4.3611428615210439  1.7782642034413596
  4.3761780061308304  7.2389595443033068 15.9954380899282658
  4.3463880735750644  4.3759524403629717  8.8655180903731736
  4.3415737983699438  7.2880053263533808  5.3314910126631565
  4.3656796130873454 10.1745149522708545 12.4632390444209342
  4.3552831079913927 10.1745828446431208  1.7549575638996346
  4.3468025805358321  7.2801317017308298  1.7792721135347576
  4.3443959040607822  4.3639903501572128  5.3365757029853667
  4.3576350337055185  7.2647963033262242  8.9008075371761919
  4.3748034037838197  4.3013786505616185 12.4395334402344986
  1.4597039508957563  7.2543772553562462 15.9982491867178833
 10.1715904861263642 10.1739863291471160  5.3399188192701104
 15.9991636217762156  4.3754560344596856  5.3374004596752300
  4.3475490659684768 10.1766929209355226  5.3352093535988043
 15.9771162037843641  1.4332063162864443 16.0143149583666933
  7.2576086282276533 10.1805588759384698  8.8955756673917037
  4.3753604557240191  1.4848836082600194 16.0281917257252751
 15.9934015806744192  7.2698108722796038  8.9013739222019090
  4.3434372202280613 13.0774377847897991  1.7610219751357312
 15.9829594186650628  4.3524355622666313 16.0075659303238886
  4.3501979223442540  7.2739761609591786 12.4432325309701071
 15.9821008898994066  7.2597803300966417 16.0013324797627234
  4.3627361475000779 10.1737550495235780 16.0003036226997537
  4.3963341677376002  4.3383709399877750 16.0101316974806167
