# Supplementary material for: Towards universal neural network potential for material discovery applicable to arbitrary combination of 45 elements
Source: Nat Commun. 2022 May 30;13:2991. doi: 10.1038/s41467-022-30687-9 (PMC9151783; doi:10.1038/s41467-022-30687-9)
Supplement: Supplementary file 4 — Supplementary Data 1 [file 41467_2022_30687_MOESM4_ESM.zip › scripts/3_od_transition/OD-transition/CuAu/OD-transition_CuAu.ipynb]

# %% [markdown]
# OD-transition analysis

# %% [markdown]
This is a script to perform lattice Monte Carlo simulation of a binary metal alloy at given temperatures.

An initial structure must be given to perform the calculation. Currently, VASP POSCAR format is used but not restricted to such file format. 

The structure of the script is as follows:

- Import statements
- General utility methods
- 

Order (or disorder) of each structure is measured by computing Voronoi based Steinhardt's order parameters (q4, q6). This is done by using pyscal program.(See Reference) This libray can be obtained from github and install by pip is necessary.

pip install git+https://github.com/srmnitc/pyscal

Reference:
Sarath Menon, Grisell Díaz Leines and Jutta Rogal (2019). pyscal: A python module for structural analysis of atomic environments. Journal of Open Source Software, 4(43), 1824, <https://doi.org/10.21105/joss.01824

# %% [code]
# Generatl import statements

# Python native　（最上位に置くべき）
import datetime
print ("DATE_TIME: ",datetime.datetime.now())
import sys
os.environ["CUDA_VISIBLE_DEVICES"]="1"

# PFPのパス設定（ここの設定で以下のPFPモジュールのimportに影響）
sys.path.insert(0,'/cafe05/share/MI/PFN/pfp001000/deepmi1604crystal/') # Crystalモード

# PFP　（上記Pathに依存）
import pfp
from pfp.calculators.ase_calculator import ASECalculator
from pfp.nn.models.crystal import model_builder
from pfp.nn.estimator_base import EstimatorCalcMode          # 070のgaussian modeで追加
gpu = 0
estimator = model_builder.build_estimator(gpu)
estimator.set_calc_mode(EstimatorCalcMode.CRYSTAL)
print("estimator : ",estimator)

calculator = ASECalculator(estimator)
print("calculator : ",calculator)
print("calc_mode: ",estimator.calc_mode)

# ASE
from ase.io import read,write,cif,gaussian,vasp,PickleTrajectory,xyz
from ase import Atoms, Atom
from ase.constraints import FixAtoms 
from ase.build import bulk
from ase.visualize import view
from ase.build import surface
from ase.constraints import StrainFilter,ExpCellFilter
from ase.optimize import BFGS,FIRE,MDMin
from ase.io.trajectory import Trajectory

# Other external packages
import numpy as np
import matplotlib.pyplot as plt
from pathlib import Path
import itertools
import json
from IPython.display import Image, display_png
import nglview as nv
import ipywidgets as widgets

# Pyscal library
import pyscal.core as pc


# %% [code]
# Global constants
np.random.seed(1234)
KBOLTZ = 0.00008617333262145  # Boltzmann constant in eV/K
DZ_BIN = 0.02                 # Bin size to determine atomic layers in a slab

# %% [markdown]
#  Classes and Methods 

# %% [code]
def ordered_set(seq):
    ''' Method to generate a ordered set from a given sequence '''
    ''' Output is actually a list, but for convenience the method name is chosen '''
    seen = set()
    seen_add = seen.add
    return [x for x in seq if not (x in seen or seen_add(x) )]


# %% [code]
def check_depth_profile(atoms,filename):
    
    #if len(species) == 0:
    species=set(atoms.get_chemical_symbols())
    
    com = atoms.get_center_of_mass()
    zmax = np.linalg.norm(atoms.cell[2])  # max height
    dz = 1.0
    num_zbins = int(zmax/dz)+1
    print("num_zbins = ",num_zbins)
    zbins={}
    
    # Prepare dict of the list of depth profile
    for s in set(atoms.get_chemical_symbols()):
        zbins[s] = np.zeros(num_zbins)

    # Count
    for a in atoms:
        s = a.symbol
        z = np.abs(a.position[2])
        zbins[s][int(z/dz)] += 1
    
    for s in set(atoms.get_chemical_symbols()):
        zbins[s] /= np.sum(zbins[s])

    # Charge variation
    fig = plt.figure()
    ax = fig.add_subplot(1, 1, 1)
    ax.set_xlabel('Height (Å)')  
    ax.set_ylabel('Normalized count')  
    ax.set_xlim([0, dz*num_zbins]) 

    z = [ x*dz for x in range(num_zbins)]

    for s in set(atoms.get_chemical_symbols()):
        if s in species:
            ax.plot(z, zbins[s], label=s)
    
    ax.legend(loc='right')
    ax.grid(True)
    ax.set_title(filename)
    plt.savefig(filename+'_depth_profile.png')

# %% [code]
def groupby_element(atoms):
    element_list = list(set(atoms.get_chemical_symbols()))
    
    for i,e in enumerate(element_list):
        if i == 0:
            atoms_new = atoms[[a.index for a in atoms if a.symbol==e]]
        else:
            atoms_new += atoms[[a.index for a in atoms if a.symbol==e]]
                               
    return atoms_new
        

# %% [markdown]
# Main program

Flow of the program:
- Import a perfect crystal of a given composition
- Perform geometry optimization 
- Check the optimized structure
- Perform lattice Monte Carlo simulation 

# %% [code]
INPUT_STRUCTURE_FILENAME ="CuAu_4x4x4.POSCAR"
atoms_in = read(INPUT_STRUCTURE_FILENAME)
print("ATOMS_IN: ",atoms_in)

OUTPUT_FILE_HEADER=INPUT_STRUCTURE_FILENAME.split(".")[0]
print("\nOUTPUT_FILE_HEADER=",OUTPUT_FILE_HEADER)

atoms = atoms_in.copy()

# %% [code]
# Geometry optimization 
# done by cell size optimization + atomic position optimization 

atoms.set_calculator(calculator)
fmax = 0.005  # Optimization criterion in eV/Å

sf=StrainFilter(atoms)
opt=BFGS(sf)
opt.run(fmax)
opt=BFGS(atoms)
opt.run(fmax)

print("atoms cell: ",atoms.get_cell_lengths_and_angles())

write(OUTPUT_FILE_HEADER+"_pfp_opt.POSCAR",atoms)

# %% [code]
# Optimized geometry composition profile along Z
check_depth_profile(atoms,OUTPUT_FILE_HEADER+"_init")

# %% [code]
# Initial parameter settings for Lattie Monte Carlo simulation
natoms={}
atoms_by_species={}
atom_index_list={}
element_list=ordered_set(atoms.get_chemical_symbols())
print('element_list=',element_list)
nelements=len(element_list)
print()

for s in element_list:
    atoms_by_species[s]=Atoms()
    atom_index_list[s]=[]
    natoms[s]=0
    
for i,a in enumerate(atoms):
    s = a.symbol
    atoms_by_species[s] += a
    atom_index_list[s].append(i)
    natoms[s]+=1

for s in element_list:
    atoms_by_species[s].set_pbc((True,True,True))
    print(f'atoms_by_species[{s}] = ',atoms_by_species[s])
    print(f'atom_index_list[{s}] = ',atom_index_list[s])
    
print('\nnatoms =',natoms)
print('nelements =',nelements)

###############################################################
# Compute initial energy
calculator = ASECalculator(estimator)
atoms.set_calculator(calculator)
epot_old_ini = atoms.get_potential_energy()
print(f"\nInitial potential energy : {epot_old_ini:.5f} (eV)")

# %% [markdown]
## The Monte Carlo loop

# %% [code]
# The Monte Carlo simulation 

IMC_MAX      = 200000   # Number of max MC iteration
IMC_INTERVAL = 200     # Number of MC steps to print output
print(f"IMC_MAX ={IMC_MAX:8d},    IMC_INTERVAL ={IMC_INTERVAL:8d}")

atoms0=atoms.copy()  # Keep the original configuation 

TEMPERATURE_LIST=[300,400,500,600,700,800,900,1000]
optimize_atoms_TF = True  # Whether to optimize geometry during the MC loop

for TEMPERATURE in TEMPERATURE_LIST:
    beta = 1/(KBOLTZ*TEMPERATURE)
    print(f'TEMPERATURE= {TEMPERATURE:.3f} (K), beta= {beta:.3f} (1/eV)')

    atoms = atoms0.copy()
    print('imc  sm  sn  i  j  depot  accept_ratio  xrand  accept/reject')
    epot_old = epot_old_ini
    energy_profile=[epot_old_ini]
    for imc in range(IMC_MAX):
        # Randomly generate a pari of elements to swap
        m,n = np.random.choice(nelements,size=2,replace=False)
        sm,sn = element_list[m],element_list[n]

        # Randomly pick an atom from each element
        i=np.random.randint(natoms[sm])
        j=np.random.randint(natoms[sn])
    
        # Get atom indecies from atom_index_list
        ii = atom_index_list[sm][i]
        jj = atom_index_list[sn][j]
    
        pos1 = atoms[ii].position.copy()
        pos2 = atoms[jj].position.copy()

        # swap atom positions
        atoms[ii].position = pos2
        atoms[jj].position = pos1
    
        atoms.set_calculator(calculator)
        epot_new = atoms.get_potential_energy()
        depot = epot_new - epot_old

        acceptance_ratio = np.min([1.0,np.exp(-beta*depot)])
        xrand = np.random.rand()

        if acceptance_ratio > xrand:
            # Acccept the move
            epot_old = epot_new
            accept_or_reject = 'accepted'
        else:
            # Reject the move
                # swap positions
            atoms[ii].position = pos1
            atoms[jj].position = pos2
            accept_or_reject = 'rejected'
    
        # Print data at every IMC_INTERVAL
        if imc % IMC_INTERVAL == 0:
            print(f'{imc:.10g}  {sm}  {sn}  {i:.3g}  {j:.3g}  {depot:.4e}  {acceptance_ratio:.3f}  {xrand:.3f}  {accept_or_reject}')
            
            # Geometry optimization part
            if optimize_atoms_TF:
                opt=BFGS(atoms)
                opt.run(fmax)
                #opt.run(0.01,steps=10)

            energy_profile.append(epot_old)
            print('')

    # Prepare for output files
    filename=OUTPUT_FILE_HEADER+"_"+str(TEMPERATURE).zfill(5)+"K"
    atoms = groupby_element(atoms)
    
    # Save structure image
    write(filename+".POSCAR",atoms)
    write(filename+".png",atoms)
    
    # Check depth profile and save
    check_depth_profile(atoms,filename)
    
    # Prepare data to plot and save
    xlist = list(range(0,len(energy_profile)*IMC_INTERVAL,IMC_INTERVAL))
    energy_profile_data=np.vstack((xlist,energy_profile))
    fig = plt.figure()
    ax = fig.add_subplot(1, 1, 1)
    ax.plot(xlist, energy_profile, linestyle='-', color='b')
    ax.set_xlabel('MC steps')
    ax.set_ylabel('Energy (eV/atom)')
    ax.set_title(filename)
    plt.savefig(filename+'_energy.png')

# %% [markdown]
# Calculation of Order Parameters

# %% [code]
file_list=["CuAu_4x4x4_01000K.POSCAR","CuAu_4x4x4_00900K.POSCAR","CuAu_4x4x4_00800K.POSCAR","CuAu_4x4x4_00700K.POSCAR","CuAu_4x4x4_00600K.POSCAR","CuAu_4x4x4_00500K.POSCAR","CuAu_4x4x4_00400K.POSCAR","CuAu_4x4x4_00300K.POSCAR"]
#file_list=["CuAu_4x4x4_00900K.POSCAR","CuAu_4x4x4_00800K.POSCAR","CuAu_4x4x4_00700K.POSCAR","CuAu_4x4x4_00600K.POSCAR","CuAu_4x4x4_00500K.POSCAR","CuAu_4x4x4_00400K.POSCAR"]

num_configs = len(file_list)

fig = plt.figure(figsize=(3,16))
axs=[]
sys_list=[]
for iconfig in range(num_configs):
    label_text = str(int(file_list[iconfig].split(".")[0].split("_")[-1].split("K")[0]))
    od_param_filename = file_list[iconfig].split(".")[0].split("_")[0]
    print(iconfig,file_list[iconfig],label_text)

    atoms = read(file_list[iconfig])
    atoms_Cu = atoms[[a.index for a in atoms if a.symbol=="Cu"]]

    sys_list.append(pc.System())

    # Set box
    sys_list[iconfig].box = atoms_Cu.cell[:]
    print("iconfig,sys_list[iconfig].box = ",iconfig,sys_list[iconfig].box)

    sys_list[iconfig].atoms=[ pc.Atom(pos=a.position,id=a.index) for a in atoms_Cu ]

    # Voronoi based Steinhardt's order parameters
    sys_list[iconfig].find_neighbors(method='voronoi')
    sys_list[iconfig].calculate_q([4,6], averaged=True)
    q=sys_list[iconfig].get_qvals([4,6], averaged=True)
    #print(Cu_d_Cu3Au_q)

    axs.append(fig.add_subplot(num_configs, 1, iconfig+1))   
    axs[iconfig].scatter(q[0], q[1], s=10, label=label_text, color='green') 
    axs[iconfig].set_xlim([0,1])
    axs[iconfig].set_ylim([0,1])
    
plt.tight_layout()
plt.show()
fig.savefig(od_param_filename+'_Cu_q4q6.png')

# %% [code]
