# Supplementary material for: Towards universal neural network potential for material discovery applicable to arbitrary combination of 45 elements
Source: Nat Commun. 2022 May 30;13:2991. doi: 10.1038/s41467-022-30687-9 (PMC9151783; doi:10.1038/s41467-022-30687-9)
Supplement: Supplementary file 4 — Supplementary Data 1 [file 41467_2022_30687_MOESM4_ESM.zip › scripts/3_od_transition/OD-transition/CuAu/CuAu_4x4x4.POSCAR]

Cu Au 
 1.0000000000000000
    17.1850079999999998    0.0000000000000000    0.0000000000000000
     0.0000000000000000   17.1850079999999998    0.0000000000000000
     0.0000000000000000    0.0000000000000000   18.3095500000000015
 180 180
Cartesian
  1.4320839999999999  1.4320839999999999  1.8309550000000001
  7.1604199999999993  7.1604199999999993  1.8309550000000001
  7.1604199999999993  7.1604199999999993  5.4928650000000001
 12.8887559999999990 12.8887559999999990 12.8166849999999997
  7.1604199999999993  7.1604199999999993  9.1547750000000008
  7.1604199999999993  7.1604199999999993 12.8166849999999997
 12.8887559999999990 12.8887559999999990  9.1547750000000008
  7.1604199999999993  7.1604199999999993 16.4785950000000021
  7.1604199999999993 10.0245879999999996  1.8309550000000001
 12.8887559999999990 12.8887559999999990  5.4928650000000001
  7.1604199999999993 10.0245879999999996  5.4928650000000001
  7.1604199999999993 10.0245879999999996  9.1547750000000008
 12.8887559999999990 12.8887559999999990  1.8309550000000001
  7.1604199999999993 10.0245879999999996 12.8166849999999997
  7.1604199999999993 10.0245879999999996 16.4785950000000021
 12.8887559999999990 10.0245879999999996 16.4785950000000021
  7.1604199999999993 12.8887559999999990  1.8309550000000001
  7.1604199999999993 12.8887559999999990  5.4928650000000001
 12.8887559999999990 10.0245879999999996 12.8166849999999997
  7.1604199999999993 12.8887559999999990  9.1547750000000008
  7.1604199999999993 12.8887559999999990 12.8166849999999997
 12.8887559999999990 10.0245879999999996  9.1547750000000008
 12.8887559999999990 12.8887559999999990 16.4785950000000021
  7.1604199999999993  4.2962520000000000 16.4785950000000021
  7.1604199999999993  4.2962520000000000 12.8166849999999997
 12.8887559999999990 15.7529239999999984  1.8309550000000001
  4.2962520000000000 12.8887559999999990 12.8166849999999997
 15.7529239999999984  1.4320839999999999  9.1547750000000008
  4.2962520000000000 12.8887559999999990 16.4785950000000021
  4.2962520000000000 15.7529239999999984  1.8309550000000001
 15.7529239999999984  1.4320839999999999  5.4928650000000001
  4.2962520000000000 15.7529239999999984  5.4928650000000001
  4.2962520000000000 15.7529239999999984  9.1547750000000008
 15.7529239999999984  1.4320839999999999  1.8309550000000001
  4.2962520000000000 15.7529239999999984 12.8166849999999997
  4.2962520000000000 15.7529239999999984 16.4785950000000021
  7.1604199999999993 12.8887559999999990 16.4785950000000021
 12.8887559999999990  1.4320839999999999  1.8309550000000001
  7.1604199999999993  1.4320839999999999  5.4928650000000001
 12.8887559999999990 15.7529239999999984 12.8166849999999997
  7.1604199999999993  1.4320839999999999  9.1547750000000008
  7.1604199999999993  1.4320839999999999 12.8166849999999997
 12.8887559999999990 15.7529239999999984  9.1547750000000008
  7.1604199999999993  1.4320839999999999 16.4785950000000021
  7.1604199999999993  4.2962520000000000  1.8309550000000001
 12.8887559999999990 15.7529239999999984  5.4928650000000001
  7.1604199999999993  4.2962520000000000  5.4928650000000001
  7.1604199999999993  4.2962520000000000  9.1547750000000008
  7.1604199999999993  1.4320839999999999  1.8309550000000001
  7.1604199999999993 15.7529239999999984  1.8309550000000001
 12.8887559999999990 10.0245879999999996  5.4928650000000001
  7.1604199999999993 15.7529239999999984  5.4928650000000001
 10.0245879999999996  7.1604199999999993 16.4785950000000021
 12.8887559999999990  4.2962520000000000  9.1547750000000008
 10.0245879999999996 10.0245879999999996  1.8309550000000001
 10.0245879999999996 10.0245879999999996  5.4928650000000001
 12.8887559999999990  4.2962520000000000  5.4928650000000001
 10.0245879999999996 10.0245879999999996  9.1547750000000008
 10.0245879999999996 10.0245879999999996 12.8166849999999997
 12.8887559999999990  4.2962520000000000  1.8309550000000001
 10.0245879999999996 10.0245879999999996 16.4785950000000021
 10.0245879999999996 12.8887559999999990  1.8309550000000001
 10.0245879999999996  7.1604199999999993 12.8166849999999997
 12.8887559999999990  1.4320839999999999 16.4785950000000021
 10.0245879999999996 12.8887559999999990  9.1547750000000008
 12.8887559999999990  1.4320839999999999 12.8166849999999997
 10.0245879999999996 12.8887559999999990 12.8166849999999997
 10.0245879999999996 12.8887559999999990 16.4785950000000021
 12.8887559999999990  1.4320839999999999  9.1547750000000008
 10.0245879999999996 15.7529239999999984  1.8309550000000001
 10.0245879999999996 15.7529239999999984  5.4928650000000001
 12.8887559999999990  1.4320839999999999  5.4928650000000001
 10.0245879999999996 15.7529239999999984  9.1547750000000008
 10.0245879999999996 15.7529239999999984 12.8166849999999997
 10.0245879999999996 12.8887559999999990  5.4928650000000001
  4.2962520000000000 12.8887559999999990  9.1547750000000008
 12.8887559999999990  4.2962520000000000 12.8166849999999997
 10.0245879999999996  7.1604199999999993  5.4928650000000001
  7.1604199999999993 15.7529239999999984  9.1547750000000008
 12.8887559999999990 10.0245879999999996  1.8309550000000001
  7.1604199999999993 15.7529239999999984 12.8166849999999997
  7.1604199999999993 15.7529239999999984 16.4785950000000021
 15.7529239999999984 15.7529239999999984 16.4785950000000021
 10.0245879999999996  1.4320839999999999  1.8309550000000001
 12.8887559999999990  7.1604199999999993 16.4785950000000021
 10.0245879999999996  1.4320839999999999  5.4928650000000001
 10.0245879999999996  1.4320839999999999  9.1547750000000008
 12.8887559999999990  7.1604199999999993 12.8166849999999997
 10.0245879999999996  7.1604199999999993  9.1547750000000008
 10.0245879999999996  1.4320839999999999 12.8166849999999997
 12.8887559999999990  7.1604199999999993  9.1547750000000008
 10.0245879999999996  4.2962520000000000  1.8309550000000001
 10.0245879999999996  4.2962520000000000  5.4928650000000001
 12.8887559999999990  7.1604199999999993  5.4928650000000001
 10.0245879999999996  4.2962520000000000  9.1547750000000008
 10.0245879999999996  4.2962520000000000 12.8166849999999997
 12.8887559999999990  7.1604199999999993  1.8309550000000001
 10.0245879999999996  4.2962520000000000 16.4785950000000021
 10.0245879999999996  7.1604199999999993  1.8309550000000001
 12.8887559999999990  4.2962520000000000 16.4785950000000021
 10.0245879999999996  1.4320839999999999 16.4785950000000021
 15.7529239999999984  1.4320839999999999 12.8166849999999997
 12.8887559999999990 15.7529239999999984 16.4785950000000021
 15.7529239999999984 10.0245879999999996  5.4928650000000001
 15.7529239999999984 12.8887559999999990  1.8309550000000001
  1.4320839999999999 10.0245879999999996 12.8166849999999997
  1.4320839999999999 10.0245879999999996 16.4785950000000021
 15.7529239999999984 10.0245879999999996 16.4785950000000021
  1.4320839999999999 12.8887559999999990  1.8309550000000001
  1.4320839999999999 12.8887559999999990  5.4928650000000001
 15.7529239999999984 10.0245879999999996 12.8166849999999997
  1.4320839999999999 12.8887559999999990  9.1547750000000008
  1.4320839999999999 12.8887559999999990 12.8166849999999997
 15.7529239999999984 10.0245879999999996  9.1547750000000008
  1.4320839999999999 12.8887559999999990 16.4785950000000021
  1.4320839999999999 15.7529239999999984  1.8309550000000001
  4.2962520000000000 12.8887559999999990  5.4928650000000001
  1.4320839999999999 15.7529239999999984  5.4928650000000001
  1.4320839999999999 15.7529239999999984  9.1547750000000008
 15.7529239999999984 10.0245879999999996  1.8309550000000001
  1.4320839999999999 15.7529239999999984 12.8166849999999997
  1.4320839999999999 15.7529239999999984 16.4785950000000021
 15.7529239999999984  7.1604199999999993 16.4785950000000021
  4.2962520000000000  1.4320839999999999  1.8309550000000001
  4.2962520000000000  1.4320839999999999  5.4928650000000001
  1.4320839999999999 10.0245879999999996  9.1547750000000008
 15.7529239999999984  7.1604199999999993 12.8166849999999997
  1.4320839999999999 10.0245879999999996  5.4928650000000001
  1.4320839999999999 10.0245879999999996  1.8309550000000001
  1.4320839999999999  1.4320839999999999  5.4928650000000001
 15.7529239999999984 15.7529239999999984 12.8166849999999997
  1.4320839999999999  1.4320839999999999  9.1547750000000008
  1.4320839999999999  1.4320839999999999 12.8166849999999997
 15.7529239999999984 15.7529239999999984  9.1547750000000008
  1.4320839999999999  1.4320839999999999 16.4785950000000021
  1.4320839999999999  4.2962520000000000  1.8309550000000001
 15.7529239999999984 15.7529239999999984  5.4928650000000001
  1.4320839999999999  4.2962520000000000  5.4928650000000001
  1.4320839999999999  4.2962520000000000  9.1547750000000008
 15.7529239999999984 15.7529239999999984  1.8309550000000001
  1.4320839999999999  4.2962520000000000 12.8166849999999997
  1.4320839999999999  4.2962520000000000 16.4785950000000021
 15.7529239999999984 12.8887559999999990 16.4785950000000021
  1.4320839999999999  7.1604199999999993  1.8309550000000001
  1.4320839999999999  7.1604199999999993  5.4928650000000001
 15.7529239999999984 12.8887559999999990 12.8166849999999997
  1.4320839999999999  7.1604199999999993  9.1547750000000008
  1.4320839999999999  7.1604199999999993 12.8166849999999997
 15.7529239999999984 12.8887559999999990  9.1547750000000008
  1.4320839999999999  7.1604199999999993 16.4785950000000021
 15.7529239999999984 12.8887559999999990  5.4928650000000001
  4.2962520000000000  1.4320839999999999  9.1547750000000008
 10.0245879999999996 15.7529239999999984 16.4785950000000021
 15.7529239999999984  4.2962520000000000 12.8166849999999997
 15.7529239999999984  4.2962520000000000  9.1547750000000008
  4.2962520000000000 10.0245879999999996  9.1547750000000008
 15.7529239999999984  4.2962520000000000  1.8309550000000001
 15.7529239999999984  7.1604199999999993  1.8309550000000001
  4.2962520000000000  4.2962520000000000  9.1547750000000008
  4.2962520000000000  7.1604199999999993  5.4928650000000001
  4.2962520000000000 10.0245879999999996 12.8166849999999997
  4.2962520000000000 10.0245879999999996  1.8309550000000001
  4.2962520000000000  7.1604199999999993  1.8309550000000001
  4.2962520000000000  4.2962520000000000  5.4928650000000001
  4.2962520000000000  7.1604199999999993  9.1547750000000008
  4.2962520000000000  4.2962520000000000 12.8166849999999997
 15.7529239999999984  7.1604199999999993  5.4928650000000001
  4.2962520000000000  4.2962520000000000  1.8309550000000001
 15.7529239999999984  4.2962520000000000  5.4928650000000001
  4.2962520000000000 10.0245879999999996  5.4928650000000001
 15.7529239999999984  1.4320839999999999 16.4785950000000021
  4.2962520000000000  7.1604199999999993 16.4785950000000021
  4.2962520000000000  1.4320839999999999 16.4785950000000021
 15.7529239999999984  7.1604199999999993  9.1547750000000008
  4.2962520000000000 12.8887559999999990  1.8309550000000001
 15.7529239999999984  4.2962520000000000 16.4785950000000021
  4.2962520000000000  7.1604199999999993 12.8166849999999997
  4.2962520000000000  1.4320839999999999 12.8166849999999997
  4.2962520000000000 10.0245879999999996 16.4785950000000021
  4.2962520000000000  4.2962520000000000 16.4785950000000021
 11.4566719999999993 14.3208399999999987 14.6476400000000009
 11.4566719999999993 11.4566719999999993  0.0000000000000000
 14.3208399999999987 11.4566719999999993 10.9857300000000002
 14.3208399999999987  2.8641679999999998  3.6619100000000002
 11.4566719999999993  2.8641679999999998  7.3238200000000004
 11.4566719999999993 14.3208399999999987 10.9857300000000002
 11.4566719999999993  2.8641679999999998  3.6619100000000002
 14.3208399999999987 11.4566719999999993 14.6476400000000009
 14.3208399999999987 14.3208399999999987  0.0000000000000000
 14.3208399999999987  2.8641679999999998  0.0000000000000000
 14.3208399999999987  0.0000000000000000  0.0000000000000000
 11.4566719999999993  0.0000000000000000 14.6476400000000009
 11.4566719999999993  0.0000000000000000 10.9857300000000002
 14.3208399999999987 14.3208399999999987  3.6619100000000002
 14.3208399999999987  0.0000000000000000  3.6619100000000002
 11.4566719999999993  0.0000000000000000  7.3238200000000004
 14.3208399999999987  0.0000000000000000 14.6476400000000009
 14.3208399999999987 14.3208399999999987  7.3238200000000004
 11.4566719999999993  0.0000000000000000  3.6619100000000002
 14.3208399999999987  0.0000000000000000  7.3238200000000004
 11.4566719999999993  0.0000000000000000  0.0000000000000000
 14.3208399999999987 14.3208399999999987 10.9857300000000002
 11.4566719999999993  2.8641679999999998  0.0000000000000000
 14.3208399999999987 11.4566719999999993  7.3238200000000004
 11.4566719999999993  5.7283359999999997  0.0000000000000000
 14.3208399999999987  2.8641679999999998  7.3238200000000004
 11.4566719999999993 11.4566719999999993  3.6619100000000002
 14.3208399999999987  5.7283359999999997 10.9857300000000002
 11.4566719999999993  8.5925039999999999 14.6476400000000009
 14.3208399999999987  5.7283359999999997  3.6619100000000002
 11.4566719999999993  8.5925039999999999 10.9857300000000002
 14.3208399999999987  5.7283359999999997 14.6476400000000009
 11.4566719999999993 11.4566719999999993  7.3238200000000004
 11.4566719999999993  8.5925039999999999  7.3238200000000004
 14.3208399999999987  8.5925039999999999  0.0000000000000000
 11.4566719999999993  8.5925039999999999  3.6619100000000002
 11.4566719999999993 11.4566719999999993 10.9857300000000002
 14.3208399999999987  5.7283359999999997  0.0000000000000000
 14.3208399999999987  8.5925039999999999  3.6619100000000002
 11.4566719999999993  8.5925039999999999  0.0000000000000000
 11.4566719999999993 11.4566719999999993 14.6476400000000009
 11.4566719999999993  5.7283359999999997 14.6476400000000009
 14.3208399999999987  8.5925039999999999  7.3238200000000004
 11.4566719999999993  2.8641679999999998 14.6476400000000009
 14.3208399999999987 11.4566719999999993  3.6619100000000002
 11.4566719999999993 14.3208399999999987  7.3238200000000004
 14.3208399999999987  5.7283359999999997  7.3238200000000004
 14.3208399999999987 11.4566719999999993  0.0000000000000000
 11.4566719999999993  5.7283359999999997  3.6619100000000002
 11.4566719999999993  2.8641679999999998 10.9857300000000002
 11.4566719999999993 14.3208399999999987  3.6619100000000002
 14.3208399999999987  8.5925039999999999 14.6476400000000009
 11.4566719999999993  5.7283359999999997  7.3238200000000004
 11.4566719999999993 14.3208399999999987  0.0000000000000000
 11.4566719999999993  5.7283359999999997 10.9857300000000002
 14.3208399999999987  8.5925039999999999 10.9857300000000002
 14.3208399999999987  2.8641679999999998 14.6476400000000009
 14.3208399999999987  2.8641679999999998 10.9857300000000002
 14.3208399999999987  0.0000000000000000 10.9857300000000002
  5.7283359999999997 14.3208399999999987 14.6476400000000009
  8.5925039999999999 14.3208399999999987 10.9857300000000002
  2.8641679999999998  0.0000000000000000  0.0000000000000000
  2.8641679999999998  0.0000000000000000  3.6619100000000002
  2.8641679999999998  0.0000000000000000  7.3238200000000004
  2.8641679999999998  0.0000000000000000 10.9857300000000002
  2.8641679999999998  0.0000000000000000 14.6476400000000009
  2.8641679999999998  2.8641679999999998  0.0000000000000000
  2.8641679999999998  2.8641679999999998  3.6619100000000002
  2.8641679999999998  2.8641679999999998  7.3238200000000004
  2.8641679999999998  2.8641679999999998 10.9857300000000002
  2.8641679999999998  2.8641679999999998 14.6476400000000009
  2.8641679999999998  5.7283359999999997  0.0000000000000000
  2.8641679999999998  5.7283359999999997  3.6619100000000002
  0.0000000000000000 14.3208399999999987 14.6476400000000009
  2.8641679999999998  5.7283359999999997  7.3238200000000004
  2.8641679999999998  5.7283359999999997 14.6476400000000009
  2.8641679999999998  8.5925039999999999  0.0000000000000000
  2.8641679999999998  8.5925039999999999  3.6619100000000002
  2.8641679999999998  8.5925039999999999  7.3238200000000004
  2.8641679999999998  8.5925039999999999 10.9857300000000002
  2.8641679999999998  8.5925039999999999 14.6476400000000009
  2.8641679999999998 11.4566719999999993  0.0000000000000000
  2.8641679999999998 11.4566719999999993  3.6619100000000002
  2.8641679999999998 11.4566719999999993  7.3238200000000004
  2.8641679999999998 11.4566719999999993 10.9857300000000002
  2.8641679999999998 11.4566719999999993 14.6476400000000009
  2.8641679999999998 14.3208399999999987  0.0000000000000000
  2.8641679999999998  5.7283359999999997 10.9857300000000002
  2.8641679999999998 14.3208399999999987  3.6619100000000002
  0.0000000000000000 14.3208399999999987 10.9857300000000002
  0.0000000000000000 14.3208399999999987  3.6619100000000002
  0.0000000000000000  0.0000000000000000  0.0000000000000000
  0.0000000000000000  0.0000000000000000  3.6619100000000002
  0.0000000000000000  0.0000000000000000  7.3238200000000004
  0.0000000000000000  0.0000000000000000 10.9857300000000002
  0.0000000000000000  0.0000000000000000 14.6476400000000009
  0.0000000000000000  2.8641679999999998  0.0000000000000000
  0.0000000000000000  2.8641679999999998  3.6619100000000002
  0.0000000000000000  2.8641679999999998  7.3238200000000004
  0.0000000000000000  2.8641679999999998 10.9857300000000002
  0.0000000000000000  2.8641679999999998 14.6476400000000009
  0.0000000000000000  5.7283359999999997  0.0000000000000000
  0.0000000000000000  5.7283359999999997  3.6619100000000002
  0.0000000000000000 14.3208399999999987  7.3238200000000004
  0.0000000000000000  5.7283359999999997  7.3238200000000004
  0.0000000000000000  5.7283359999999997 14.6476400000000009
  0.0000000000000000  8.5925039999999999  0.0000000000000000
  0.0000000000000000  8.5925039999999999  3.6619100000000002
  0.0000000000000000  8.5925039999999999  7.3238200000000004
  0.0000000000000000  8.5925039999999999 10.9857300000000002
  0.0000000000000000  8.5925039999999999 14.6476400000000009
  0.0000000000000000 11.4566719999999993  0.0000000000000000
  0.0000000000000000 11.4566719999999993  3.6619100000000002
  0.0000000000000000 11.4566719999999993  7.3238200000000004
  0.0000000000000000 11.4566719999999993 10.9857300000000002
  0.0000000000000000 11.4566719999999993 14.6476400000000009
  0.0000000000000000 14.3208399999999987  0.0000000000000000
  0.0000000000000000  5.7283359999999997 10.9857300000000002
  2.8641679999999998 14.3208399999999987  7.3238200000000004
  2.8641679999999998 14.3208399999999987 10.9857300000000002
  2.8641679999999998 14.3208399999999987 14.6476400000000009
  8.5925039999999999  0.0000000000000000  7.3238200000000004
  8.5925039999999999  0.0000000000000000 10.9857300000000002
  8.5925039999999999  0.0000000000000000 14.6476400000000009
  8.5925039999999999  2.8641679999999998  0.0000000000000000
  8.5925039999999999  2.8641679999999998  3.6619100000000002
  8.5925039999999999  2.8641679999999998  7.3238200000000004
  8.5925039999999999  2.8641679999999998 10.9857300000000002
  8.5925039999999999  2.8641679999999998 14.6476400000000009
  8.5925039999999999  5.7283359999999997  0.0000000000000000
  8.5925039999999999  5.7283359999999997  3.6619100000000002
  8.5925039999999999  5.7283359999999997  7.3238200000000004
  8.5925039999999999  5.7283359999999997 10.9857300000000002
  8.5925039999999999  0.0000000000000000  3.6619100000000002
  8.5925039999999999  5.7283359999999997 14.6476400000000009
  8.5925039999999999  8.5925039999999999  3.6619100000000002
  8.5925039999999999  8.5925039999999999  7.3238200000000004
  8.5925039999999999  8.5925039999999999 10.9857300000000002
  8.5925039999999999  8.5925039999999999 14.6476400000000009
  8.5925039999999999 11.4566719999999993  0.0000000000000000
  8.5925039999999999 11.4566719999999993  3.6619100000000002
  8.5925039999999999 11.4566719999999993  7.3238200000000004
  8.5925039999999999 11.4566719999999993 10.9857300000000002
  8.5925039999999999 11.4566719999999993 14.6476400000000009
  8.5925039999999999 14.3208399999999987  0.0000000000000000
  8.5925039999999999 14.3208399999999987  3.6619100000000002
  8.5925039999999999 14.3208399999999987  7.3238200000000004
  8.5925039999999999  8.5925039999999999  0.0000000000000000
  8.5925039999999999  0.0000000000000000  0.0000000000000000
  5.7283359999999997 14.3208399999999987 10.9857300000000002
  5.7283359999999997 14.3208399999999987  7.3238200000000004
  5.7283359999999997  0.0000000000000000  0.0000000000000000
  5.7283359999999997  0.0000000000000000  3.6619100000000002
  5.7283359999999997  0.0000000000000000  7.3238200000000004
  5.7283359999999997  0.0000000000000000 10.9857300000000002
  5.7283359999999997  0.0000000000000000 14.6476400000000009
  5.7283359999999997  2.8641679999999998  0.0000000000000000
  5.7283359999999997  2.8641679999999998  3.6619100000000002
  5.7283359999999997  2.8641679999999998  7.3238200000000004
  5.7283359999999997  2.8641679999999998 10.9857300000000002
  5.7283359999999997  2.8641679999999998 14.6476400000000009
  5.7283359999999997  5.7283359999999997  0.0000000000000000
  5.7283359999999997  5.7283359999999997  3.6619100000000002
  5.7283359999999997  5.7283359999999997  7.3238200000000004
  5.7283359999999997  5.7283359999999997 10.9857300000000002
  5.7283359999999997  5.7283359999999997 14.6476400000000009
  5.7283359999999997  8.5925039999999999  0.0000000000000000
  5.7283359999999997  8.5925039999999999  3.6619100000000002
  5.7283359999999997  8.5925039999999999  7.3238200000000004
  5.7283359999999997  8.5925039999999999 10.9857300000000002
  5.7283359999999997  8.5925039999999999 14.6476400000000009
  5.7283359999999997 11.4566719999999993  0.0000000000000000
  5.7283359999999997 11.4566719999999993  3.6619100000000002
  5.7283359999999997 11.4566719999999993  7.3238200000000004
  5.7283359999999997 11.4566719999999993 10.9857300000000002
  5.7283359999999997 11.4566719999999993 14.6476400000000009
  5.7283359999999997 14.3208399999999987  0.0000000000000000
  5.7283359999999997 14.3208399999999987  3.6619100000000002
  8.5925039999999999 14.3208399999999987 14.6476400000000009
 14.3208399999999987 14.3208399999999987 14.6476400000000009
