# Supplementary material for: Towards universal neural network potential for material discovery applicable to arbitrary combination of 45 elements
Source: Nat Commun. 2022 May 30;13:2991. doi: 10.1038/s41467-022-30687-9 (PMC9151783; doi:10.1038/s41467-022-30687-9)
Supplement: Supplementary file 4 — Supplementary Data 1 [file 41467_2022_30687_MOESM4_ESM.zip › scripts/3_od_transition/OD-transition/CuAu/CuAu_4x4x4_pfp_opt.POSCAR]

Cu Au 
 1.0000000000000000
    17.4360136544666524   -0.0000029991523245   -0.0000006602597656
    -0.0000029991523245   17.4360098031763755    0.0000000122539623
    -0.0000007034654386    0.0000000130558296   17.7849751836077381
 180 180
Cartesian
  1.4530008175963165  1.4530005683075868  1.7784974643602904
  7.2650043693677588  7.2650028363156052  1.7784972483583552
  7.2650042286746741  7.2650028389267689  5.3354922850799014
 13.0770074990599419 13.0770051121571100 12.4494821425210667
  7.2650040879815867  7.2650028415379344  8.8924873218014522
  7.2650039472884966  7.2650028441491008 12.4494823585229959
 13.0770076397530204 13.0770051095459507  8.8924871057995158
  7.2650038065954075  7.2650028467602645 16.0064773952445449
  7.2650038695090364 10.1710044701783353  1.7784972504006822
 13.0770077804461060 13.0770051069347844  5.3354920690779650
  7.2650037288159481 10.1710044727895017  5.3354922871222286
  7.2650035881228652 10.1710044754006681  8.8924873238437776
 13.0770079211392041 13.0770051043236197  1.7784970323564211
  7.2650034474297795 10.1710044780118203 12.4494823605653178
  7.2650033067366797 10.1710044806229849 16.0064773972868650
 13.0770078582255795 10.1710034809055525 16.0064771772002885
  7.2650033696503149 13.0770061040410610  1.7784972524430092
  7.2650032289572266 13.0770061066522185  5.3354922891645575
 13.0770079989186581 10.1710034782943843 12.4494821404787341
  7.2650030882641401 13.0770061092633885  8.8924873258861030
  7.2650029475710562 13.0770061118745620 12.4494823626076450
 13.0770081396117455 10.1710034756832268  8.8924871037571869
 13.0770073583668562 13.0770051147682747 16.0064771792426122
  7.2650043064541281  4.3590012128975371 16.0064773932022177
  7.2650044471472137  4.3590012102863724 12.4494823564806669
 13.0770074212804843 15.9830067381863437  1.7784970343987481
  4.3590006718266130 13.0770066117332782 12.4494824726509385
 15.9830119149323462  1.4529980742363140  8.8924869875869152
  4.3590005311335212 13.0770066143444428 16.0064775093724876
  4.3590005940471555 15.9830082377625065  1.7784973645286308
 15.9830120556254425  1.4529980716251496  5.3354919508653662
  4.3590004533540672 15.9830082403736693  5.3354924012501757
  4.3590003126609798 15.9830082429848428  8.8924874379717238
 15.9830121963185334  1.4529980690139828  1.7784969141438181
  4.3590001719678906 15.9830082455960092 12.4494824746932728
  4.3590000312748067 15.9830082482071703 16.0064775114148183
  7.2650028068779653 13.0770061144857230 16.0064773993291922
 13.0770099205740937  1.4529985688727041  1.7784970241871132
  7.2650052283921163  1.4529995712013106  5.3354922809952461
 13.0770069992012150 15.9830067460198482 12.4494821445633885
  7.2650050876990218  1.4529995738124764  8.8924873177167907
  7.2650049470059423  1.4529995764236423 12.4494823544383344
 13.0770071398943077 15.9830067434086800  8.8924871078418430
  7.2650048063128487  1.4529995790348078 16.0064773911598870
  7.2650048692264795  4.3590012024528750  1.7784972463160276
 13.0770072805873898 15.9830067407975065  5.3354920711202940
  7.2650047285333956  4.3590012050640370  5.3354922830375751
  7.2650045878403002  4.3590012076752043  8.8924873197591197
  7.2650053690851975  1.4529995685901447  1.7784972442737010
  7.2650028697915978 15.9830077379037867  1.7784972544853357
 13.0770082803048364 10.1710034730720533  5.3354920670356396
  7.2650027290985086 15.9830077405149495  5.3354922912068821
 10.1710060823398489  7.2650023469015421 16.0064772852012460
 13.0770091393291850  4.3590002079577630  8.8924870996725307
 10.1710061452534806 10.1710039703196138  1.7784971403573877
 10.1710060045604056 10.1710039729307731  5.3354921770789314
 13.0770092800222777  4.3590002053465966  5.3354920629509870
 10.1710058638673058 10.1710039755419395  8.8924872138004822
 10.1710057231742148 10.1710039781531130 12.4494822505220188
 13.0770094207153615  4.3590002027354329  1.7784970262294397
 10.1710055824811363 10.1710039807642758 16.0064772872435803
 10.1710056453947573 13.0770056041823395  1.7784971423997151
 10.1710062230329399  7.2650023442903766 12.4494822484797023
 13.0770093578017406  1.4529985793173656 16.0064771710732963
 10.1710053640085896 13.0770056094046652  8.8924872158428130
 13.0770094984948244  1.4529985767062008 12.4494821343517472
 10.1710052233155039 13.0770056120158333 12.4494822525643567
 10.1710050826224041 13.0770056146269980 16.0064772892858969
 13.0770096391879171  1.4529985740950344  8.8924870976302053
 10.1710051455360393 15.9830072380450670  1.7784971444420423
 10.1710050048429519 15.9830072406562351  5.3354921811635885
 13.0770097798810045  1.4529985714838689  5.3354920609086598
 10.1710048641498609 15.9830072432674033  8.8924872178851402
 10.1710047234567877 15.9830072458785661 12.4494822546066786
 10.1710055047016752 13.0770056067935077  5.3354921791212613
  4.3590008125197013 13.0770066091221082  8.8924874359293984
 13.0770089986360869  4.3590002105689321 12.4494821363940762
 10.1710065044191253  7.2650023390680456  5.3354921750366096
  7.2650025884054221 15.9830077431261230  8.8924873279284284
 13.0770084209979292 10.1710034704608852  1.7784970303140939
  7.2650024477123329 15.9830077457372912 12.4494823646499775
  7.2650023070192411 15.9830077483484345 16.0064774013715230
 15.9830091342525655 15.9830062487722913 16.0064770712416369
 10.1710076448296398  1.4529990687314243  1.7784971342304059
 13.0770083580842957  7.2650018470428259 16.0064771751579542
 10.1710075041365560  1.4529990713425909  5.3354921709519525
 10.1710073634434668  1.4529990739537564  8.8924872076734989
 13.0770084987773867  7.2650018444316578 12.4494821384364052
 10.1710063637260273  7.2650023416792093  8.8924872117581586
 10.1710072227503776  1.4529990765649214 12.4494822443950461
 13.0770086394704705  7.2650018418204922  8.8924871017148615
 10.1710071449709236  4.3590007025941535  1.7784971362727338
 10.1710070042778291  4.3590007052053172  5.3354921729942797
 13.0770087801635562  7.2650018392093267  5.3354920649933124
 10.1710068635847399  4.3590007078164881  8.8924872097158225
 10.1710067228916561  4.3590007104276491 12.4494822464373698
 13.0770089208566400  7.2650018365981621  1.7784970282717658
 10.1710065821985705  4.3590007130388155 16.0064772831589259
 10.1710066451122039  7.2650023364568792  1.7784971383150610
 13.0770088579430155  4.3590002131800958 16.0064771731156270
 10.1710070820572920  1.4529990791760885 16.0064772811165952
 15.9830117742392606  1.4529980768474802 12.4494820243084536
 13.0770068585081347 15.9830067486310075 16.0064771812849393
 15.9830105560492655 10.1710029732133371  5.3354919569923478
 15.9830101968836367 13.0770046044649018  1.7784969223131264
  1.4529988959408913 10.1710054777292669 12.4494825806519067
  1.4529987552478041 10.1710054803404297 16.0064776173734522
 15.9830101339700068 10.1710029810468310 16.0064770671569825
  1.4529988181614337 13.0770071037585023  1.7784974725295974
  1.4529986774683463 13.0770071063696687  5.3354925092511420
 15.9830102746630995 10.1710029784356628 12.4494820304354352
  1.4529985367752576 13.0770071089808315  8.8924875459726955
  1.4529983960821702 13.0770071115920015 12.4494825826942357
 15.9830104153561816 10.1710029758245000  8.8924869937138968
  1.4529982553890830 13.0770071142031714 16.0064776194157794
  1.4529983183027131 15.9830087376212280  1.7784974745719242
  4.3590009532127869 13.0770066065109436  5.3354923992078502
  1.4529981776096250 15.9830087402323926  5.3354925112934684
  1.4529980369165376 15.9830087428435554  8.8924875480150156
 15.9830106967423600 10.1710029706021743  1.7784969202707994
  1.4529978962234482 15.9830087454547218 12.4494825847365647
  1.4529977555303624 15.9830087480658918 16.0064776214581173
 15.9830106338287337  7.2650013471841017 16.0064770651146659
  4.3590030933407631  1.4530000684488655  1.7784973543169953
  4.3590029526476721  1.4530000710600313  5.3354923910385388
  1.4529990366339791 10.1710054751180969  8.8924875439303648
 15.9830107745218211  7.2650013445729353 12.4494820283931116
  1.4529991773270665 10.1710054725069448  5.3354925072088157
  1.4529993180201546 10.1710054698957677  1.7784974704872711
  1.4530006769032293  1.4530005709187535  5.3354925010818341
 15.9830092749456512 15.9830062461611160 12.4494820345200949
  1.4530005362101410  1.4530005735299178  8.8924875378033850
  1.4530003955170536  1.4530005761410847 12.4494825745249269
 15.9830094156387403 15.9830062435499620  8.8924869977985477
  1.4530002548239649  1.4530005787522502 16.0064776112464742
  1.4530003177375959  4.3590022021703163  1.7784974664026167
 15.9830095563318348 15.9830062409387921  5.3354919610769977
  1.4530001770445091  4.3590022047814836  5.3354925031241631
  1.4530000363514202  4.3590022073926455  8.8924875398457122
 15.9830096970249240 15.9830062383276257  1.7784969243554525
  1.4529998956583314  4.3590022100038146 12.4494825765672523
  1.4529997549652460  4.3590022126149810 16.0064776132888120
 15.9830096341112942 13.0770046149095549 16.0064770691993132
  1.4529998178788754  7.2650038360330447  1.7784974684449431
  1.4529996771857860  7.2650038386442102  5.3354925051664903
 15.9830097748043904 13.0770046122983921 12.4494820324777660
  1.4529995364926993  7.2650038412553748  8.8924875418880394
  1.4529993957996121  7.2650038438665359 12.4494825786095831
 15.9830099154974601 13.0770046096872221  8.8924869957562223
  1.4529992551065241  7.2650038464777076 16.0064776153311250
 15.9830100561905510 13.0770046070760628  5.3354919590346723
  4.3590028119545812  1.4530000736711972  8.8924874277600896
 10.1710045827636950 15.9830072484897272 16.0064772913282276
 15.9830112743805408  4.3589997107102114 12.4494820263507862
 15.9830114150736318  4.3589997080990406  8.8924869896292389
  4.3590013123784193 10.1710049752593807  8.8924874338870694
 15.9830116964598119  4.3589997028767122  1.7784969161861455
 15.9830111966010868  7.2650013367394370  1.7784969182284720
  4.3590023120958623  4.3590017075339240  8.8924874298024168
  4.3590019529302326  7.2650033387854895  5.3354923951231950
  4.3590011716853336 10.1710049778705507 12.4494824706086131
  4.3590015937645967 10.1710049700370551  1.7784973604439760
  4.3590020936233191  7.2650033361743196  1.7784973584016499
  4.3590024527889488  4.3590017049227603  5.3354923930808695
  4.3590018122371381  7.2650033413966550  8.8924874318447422
  4.3590021714027740  4.3590017101450860 12.4494824665239570
 15.9830110559079888  7.2650013393506025  5.3354919549500170
  4.3590025934820407  4.3590017023115957  1.7784973563593227
 15.9830115557667121  4.3589997054878777  5.3354919529076934
  4.3590014530715058 10.1710049726482179  5.3354923971655239
 15.9830116335461643  1.4529980794586457 16.0064770610300044
  4.3590015308509678  7.2650033466189861 16.0064775052878403
  4.3590025305684117  1.4530000788935289 16.0064775012031859
 15.9830109152149031  7.2650013419617716  8.8924869916715679
  4.3590010939058716 13.0770066038997790  1.7784973624863032
 15.9830111336874499  4.3589997133213734 16.0064770630723316
  4.3590016715440534  7.2650033440078188 12.4494824685662913
  4.3590026712614964  1.4530000762823636 12.4494824644816333
  4.3590010309922445 10.1710049804817153 16.0064775073301604
  4.3590020307096840  4.3590017127562541 16.0064775032455131
 11.6240060409118051 14.5300061803234239 14.2279797169246436
 11.6240071035428851 11.6240045360160327 -0.0000004320038692
 14.5300089572080697 11.6240040439908032 10.6709845681174773
 14.5300107381703949  2.9059991371802893  3.5569944885474021
 11.6240083217328696  2.9059996396501782  7.1139896353122420
 11.6240061816049014 14.5300061777122558 10.6709846802030963
 11.6240084624259570  2.9059996370390113  3.5569945985906966
 14.5300088165149752 11.6240040466019714 14.2279796048390281
 14.5300088794286069 14.5300056700200351 -0.0000005400048361
 14.5300108788634912  2.9059991345691256 -0.0000005481741443
 14.5300113787222109 -0.0000024992936040 -0.0000005502164714
 11.6240085402054074 -0.0000019889902201 14.2279797067130094
 11.6240086808985037 -0.0000019916013858 10.6709846699914674
 14.5300087387355177 14.5300056726312103  3.5569944967167104
 14.5300112380291164 -0.0000024966824380  3.5569944865050753
 11.6240088215915893 -0.0000019942125514  7.1139896332699157
 14.5300108159498613 -0.0000024888489409 14.2279795966697140
 14.5300085980424356 14.5300056752423696  7.1139895334382564
 11.6240089622846785 -0.0000019968237174  3.5569945965483702
 14.5300110973360326 -0.0000024940712720  7.1139895232266221
 11.6240091029777677 -0.0000019994348833 -0.0000004401731772
 14.5300084573493482 14.5300056778535378 10.6709845701598027
 11.6240086031190391  2.9059996344278440 -0.0000004381308501
 14.5300090979011518 11.6240040413796386  7.1139895313959292
 11.6240081032603246  5.8120012682905715 -0.0000004360885231
 14.5300105974773146  2.9059991397914575  7.1139895252689485
 11.6240069628497942 11.6240045386271955  3.5569946047176764
 14.5300099569255003  5.8120007762653492 10.6709845640328211
 11.6240070406292517  8.7180029125979601 14.2279797128399927
 14.5300102383116734  5.8120007710430182  3.5569944905897293
 11.6240071813223427  8.7180029099867955 10.6709846761184437
 14.5300098162324183  5.8120007788765156 14.2279796007543684
 11.6240068221567086 11.6240045412383566  7.1139896414392245
 11.6240073220154212  8.7180029073756309  7.1139896393968964
 14.5300098791460464  8.7180024022945801 -0.0000005440894903
 11.6240074627085104  8.7180029047644627  3.5569946026753514
 11.6240066814636158 11.6240045438495194 10.6709846781607762
 14.5300103790047679  5.8120007684318500 -0.0000005461318172
 14.5300097384529590  8.7180024049057501  3.5569944926320551
 11.6240076034016102  8.7180029021533016 -0.0000004340461958
 11.6240065407705320 11.6240045464606947 14.2279797148823235
 11.6240075404879768  5.8120012787352380 14.2279797107976655
 14.5300095977598627  8.7180024075169147  7.1139895293536028
 11.6240080403466912  2.9059996448725092 14.2279797087553330
 14.5300092385942339 11.6240040387684704  3.5569944946743837
 11.6240063222979906 14.5300061751010841  7.1139896434815482
 14.5300100976185877  5.8120007736541837  7.1139895273112730
 14.5300093792873284 11.6240040361573058 -0.0000005420471633
 11.6240079625672408  5.8120012709017415  3.5569946006330242
 11.6240081810397715  2.9059996422613423 10.6709846720337893
 11.6240064629910762 14.5300061724899194  3.5569946067600049
 14.5300093163737039  8.7180024127392439 14.2279796027966956
 11.6240078218741516  5.8120012735129061  7.1139896373545719
 11.6240066036841618 14.5300061698787655 -0.0000004299615424
 11.6240076811810713  5.8120012761240689 10.6709846740761183
 14.5300094570667913  8.7180024101280740 10.6709845660751501
 14.5300103160911362  2.9059991450137885 14.2279795987120430
 14.5300104567842325  2.9059991424026212 10.6709845619904922
 14.5300109566429505 -0.0000024914601065 10.6709845599481685
  5.8120014894229310 14.5300071800408706 14.2279799370112308
  8.7180039058604653 14.5300066775709791 10.6709847902463899
  2.9060022757444419 -0.0000004998587208 -0.0000001100432943
  2.9060021350513519 -0.0000004972475550  3.5569949266782523
  2.9060019943582667 -0.0000004946363892  7.1139899633997983
  2.9060018536651779 -0.0000004920252234 10.6709850001213447
  2.9060017129720901 -0.0000004894140574 14.2279800368428866
  2.9060017758857213  2.9060011340040082 -0.0000001080009673
  2.9060016351926330  2.9060011366151737  3.5569949287205809
  2.9060014944995451  2.9060011392263392  7.1139899654421255
  2.9060013538064586  2.9060011418375069 10.6709850021636683
  2.9060012131133695  2.9060011444486693 14.2279800388852156
  2.9060012760270006  5.8120027678667361 -0.0000001059586402
  2.9060011353339119  5.8120027704779051  3.5569949307629063
 -0.0000030620659550 14.5300081797582994 14.2279801570978162
  2.9060009946408267  5.8120027730890671  7.1139899674844518
  2.9060007132546488  5.8120027783113981 14.2279800409275428
  2.9060007761682787  8.7180044017294644 -0.0000001039163132
  2.9060006354751917  8.7180044043406326  3.5569949328052335
  2.9060004947821025  8.7180044069517972  7.1139899695267790
  2.9060003540890182  8.7180044095629672 10.6709850062483262
  2.9060002133959286  8.7180044121741336 14.2279800429698735
  2.9060002763095585 11.6240060355921955 -0.0000001018739862
  2.9060001356164697 11.6240060382033583  3.5569949348475602
  2.9059999949233832 11.6240060408145318  7.1139899715691062
  2.9059998542302972 11.6240060434256947 10.6709850082906481
  2.9059997135372067 11.6240060460368522 14.2279800450121972
  2.9059997764508374 14.5300076694549194 -0.0000000998316592
  2.9060008539477371  5.8120027757002317 10.6709850042060008
  2.9059996357577509 14.5300076720660893  3.5569949368898861
 -0.0000029213728670 14.5300081771471312 10.6709851203762742
 -0.0000026399866914 14.5300081719248073  3.5569950469331824
  0.0000000000000000  0.0000000000000000  0.0000000000000000
 -0.0000001406930878  0.0000000026111658  3.5569950367215477
 -0.0000002813861755  0.0000000052223316  7.1139900734430954
 -0.0000004220792633  0.0000000078334975 10.6709851101646400
 -0.0000005627723511  0.0000000104446632 14.2279801468861908
 -0.0000004998587207  2.9060016338627279  0.0000000020423270
 -0.0000006405518085  2.9060016364738939  3.5569950387638740
 -0.0000007812448963  2.9060016390850594  7.1139900754854208
 -0.0000009219379842  2.9060016416962262 10.6709851122069654
 -0.0000010626310718  2.9060016443073899 14.2279801489285109
 -0.0000009997174415  5.8120032677254558  0.0000000040846540
 -0.0000011404105293  5.8120032703366213  3.5569950408062012
 -0.0000027806797793 14.5300081745359773  7.1139900836547270
 -0.0000012811036170  5.8120032729477877  7.1139900775277480
 -0.0000015624897927  5.8120032781701187 14.2279801509708417
 -0.0000014995761622  8.7180049015881842  0.0000000061269810
 -0.0000016402692501  8.7180049041993577  3.5569950428485266
 -0.0000017809623378  8.7180049068105134  7.1139900795700726
 -0.0000019216554254  8.7180049094216834 10.6709851162916216
 -0.0000020623485134  8.7180049120328444 14.2279801530131671
 -0.0000019994348829 11.6240065354509117  0.0000000081693080
 -0.0000021401279707 11.6240065380620781  3.5569950448908552
 -0.0000022808210586 11.6240065406732427  7.1139900816124024
 -0.0000024215141463 11.6240065432844109 10.6709851183339435
 -0.0000025622072340 11.6240065458955755 14.2279801550554961
 -0.0000024992936038 14.5300081693136374  0.0000000102116349
 -0.0000014217967049  5.8120032755589524 10.6709851142492891
  2.9059994950646617 14.5300076746772433  7.1139899736114351
  2.9059993543715721 14.5300076772884204 10.6709850103329806
  2.9059992136784887 14.5300076798995761 14.2279800470545243
  8.7180065458471585 -0.0000014943538307  7.1139897433132084
  8.7180064051540622 -0.0000014917426650 10.6709847800347575
  8.7180062644609784 -0.0000014891314991 14.2279798167563065
  8.7180063273746082  2.9060001342865656 -0.0000003280875558
  8.7180061866815262  2.9060001368977311  3.5569947086339906
  8.7180060459884334  2.9060001395088970  7.1139897453555365
  8.7180059052953442  2.9060001421200625 10.6709847820770776
  8.7180057646022568  2.9060001447312298 14.2279798187986337
  8.7180058275158849  5.8120017681492939 -0.0000003260452288
  8.7180056868227904  5.8120017707604612  3.5569947106763173
  8.7180055461297119  5.8120017733716276  7.1139897473978646
  8.7180054054366174  5.8120017759827896 10.6709847841194083
  8.7180066865402424 -0.0000014969649965  3.5569947065916634
  8.7180052647435335  5.8120017785939568 14.2279798208409591
  8.7180051869640813  8.7180034046231913  3.5569947127186454
  8.7180050462709993  8.7180034072343506  7.1139897494401909
  8.7180049055778976  8.7180034098455206 10.6709847861617391
  8.7180047648848102  8.7180034124566905 14.2279798228832846
  8.7180048277984401 11.6240050358747453 -0.0000003219605745
  8.7180046871053616 11.6240050384859153  3.5569947147609717
  8.7180045464122635 11.6240050410970817  7.1139897514825172
  8.7180044057191832 11.6240050437082516 10.6709847882040609
  8.7180042650260994 11.6240050463194144 14.2279798249256135
  8.7180043279397275 14.5300066697374834 -0.0000003199182478
  8.7180041872466383 14.5300066723486392  3.5569947168032998
  8.7180040465535438 14.5300066749598091  7.1139897535248453
  8.7180053276571581  8.7180034020120196 -0.0000003240029018
  8.7180068272333227 -0.0000014995761622 -0.0000003301298827
  5.8120016301160122 14.5300071774296935 10.6709849002896870
  5.8120017708091041 14.5300071748185307  7.1139898635681398
  5.8120045514888838 -0.0000009997174416 -0.0000002200865886
  5.8120044107957947 -0.0000009971062757  3.5569948166349579
  5.8120042701027037 -0.0000009944951100  7.1139898533565047
  5.8120041294096190 -0.0000009918839442 10.6709848900780493
  5.8120039887165333 -0.0000009892727784 14.2279799267995966
  5.8120040516301623  2.9060006341452858 -0.0000002180442616
  5.8120039109370758  2.9060006367564530  3.5569948186772860
  5.8120037702439884  2.9060006393676190  7.1139898553988328
  5.8120036295509010  2.9060006419787836 10.6709848921203783
  5.8120034888578100  2.9060006445899504 14.2279799288419291
  5.8120035517714426  5.8120022680080163 -0.0000002160019346
  5.8120034110783543  5.8120022706191783  3.5569948207196123
  5.8120032703852660  5.8120022732303473  7.1139898574411617
  5.8120031296921795  5.8120022758415120 10.6709848941627055
  5.8120029889990903  5.8120022784526784 14.2279799308842509
  5.8120030519127237  8.7180039018707447 -0.0000002139596075
  5.8120029112196301  8.7180039044819058  3.5569948227619390
  5.8120027705265436  8.7180039070930846  7.1139898594834854
  5.8120026298334535  8.7180039097042421 10.6709848962050327
  5.8120024891403697  8.7180039123154138 14.2279799329265817
  5.8120025520540013 11.6240055357334722 -0.0000002119172805
  5.8120024113609157 11.6240055383446386  3.5569948248042658
  5.8120022706678238 11.6240055409558103  7.1139898615258126
  5.8120021299747382 11.6240055435669678 10.6709848982473563
  5.8120019892816535 11.6240055461781342 14.2279799349689036
  5.8120020521952789 14.5300071695961996 -0.0000002098749535
  5.8120019115021906 14.5300071722073660  3.5569948268465916
  8.7180037651673743 14.5300066801821437 14.2279798269679389
 14.5300083166562573 14.5300056804646953 14.2279796068813429
