# Supplementary material for: Towards universal neural network potential for material discovery applicable to arbitrary combination of 45 elements
Source: Nat Commun. 2022 May 30;13:2991. doi: 10.1038/s41467-022-30687-9 (PMC9151783; doi:10.1038/s41467-022-30687-9)
Supplement: Supplementary file 4 — Supplementary Data 1 [file 41467_2022_30687_MOESM4_ESM.zip › scripts/3_od_transition/OD-transition/CuAu/CuAu_4x4x4_01000K.POSCAR]

Au Cu 
 1.0000000000000000
    17.4360136544666524   -0.0000029991523245   -0.0000006602597656
    -0.0000029991523245   17.4360098031763755    0.0000000122539623
    -0.0000007034654386    0.0000000130558296   17.7849751836077381
 180 180
Cartesian
 -0.0115377499460296  2.8983255508677579 10.6563846703139973
 -0.0015142363170860 14.5414056622558494  7.1371659373257890
  8.7450598100017256 11.6234992393486660 -0.0065651831094192
 11.6288296363539896 -0.0209322767042364  0.0027628236668942
  2.8831944258449034 14.5607608579344880  3.6163325640635060
  8.7204527186441361  0.0049349851747924  7.1163012219832700
  5.8316142384201948 14.5200941323359558 14.2541909460147060
 11.6194287185314913  5.8085186701131724  7.0992274727199280
  2.8755176718918158  5.7741972273388642  7.0084693858986258
  8.7467007770168568 11.6224539234332536 14.2050833449688483
 -0.0027573527008356  0.0043520735456902  7.1171981911292388
  8.7152581123706874  2.8984412335638643  7.0998052271280629
 11.6339726748536876  0.0537453624301265 14.2375874185005511
  5.8111466548726538 14.5312758685401864 10.6854634479247661
  8.7179210328404881 11.6252706382039772 10.6713083055253115
  2.9138539779880834 14.5429827864047034  7.1114462705049357
  8.7301082817080342  5.8004615709609482 10.6774987947847997
 -0.0859207115727332 11.6334254163680466  0.0023452025790480
  8.7597353145547476  0.0102987460524284 14.2415838357282443
 14.5266308011557523 14.5395904701481857  7.1186397591673209
 14.4868273972658965  8.7527590836159277 14.1382079158814982
 11.6096734223087328 -0.0160687921463970  3.5512108010222292
  8.7479699896549192  8.7109288743899018 14.2369868468913250
 -0.0146966166911669  8.7350813368133906  3.5248376347340393
 14.5175289208559732  5.7947922670893277 10.6722269631495710
 14.5095108871462664  0.0063334759966368 14.2346231439461697
 14.5174872190191380  8.7364672358762672  3.5613629794756436
  2.9152361529780020  8.7328100078267337  3.5540755652031315
  2.8935627769582393 14.5209771867836519 14.2523218511723613
  2.8849422203709203  8.7500977856409712 10.7503819051091938
 11.6294685636602413 11.6247090204202674 14.2262795204640984
  8.7263019431130822  5.8148072104923934  3.5223977395588397
 -0.0101121206425278 14.5263616628690535  3.5363925714486819
 14.5147441391838719 -0.0214212383459986  0.0002773069776405
 14.4786859894188940  5.7702246165389299 14.1586022152863702
  8.7279400582743243 11.6384336645997628  3.5597825071648952
  2.9140808452678444 11.6345253046909356 10.6675537412222887
 11.6203472240248384  8.7123810140405435  7.1207978402078380
  5.8492353844790150 14.6317973408940816  3.5944879976898587
 -0.0081465509416273  0.0047970011661918 10.6748842541537758
  2.8642222339621379 14.5575639865620499 -0.0918055473165895
 11.6186436224768208  5.7987828662447294 10.6572841147750932
 -0.0032720454399288 11.6266959593007257  7.1379353343462562
  8.7355292935999831  8.7903580869621027  0.0046805395526775
  5.8578778872229842 11.6142391019075983  3.6210851398472079
  8.7334318567777771  2.9073840006199001 10.6778545528020636
  2.9064761767240039 -0.0073455210068289 -0.0045567127658220
  2.8790231483666817 11.6161332250936624  3.6375003297710315
 11.6173806690698793  2.9027262191910785  7.0976180010661878
  4.3765144704357297 13.0722026627949415  1.7480619172597429
  0.0033365771479221  8.7524134524223776 14.1506986872294025
 11.6251956227103204 14.5409502255119563 10.6628199343651744
 14.5208401883381040  0.0102768603952150 10.6773846343617436
 -0.0007934803774640 14.5380091079451681 10.6640184947032548
  2.8949392603836586  5.8183661792415986 14.2708511831662683
 -0.0319340357214082 14.5263858609507412 14.2269700304758242
 -0.0006697484869951  2.9022733786807771  7.1057686684813861
  8.7176798422312469 11.6302417618981000  7.1325934353309988
 14.5188807615907205 11.6396831257249787  3.6039904662677889
  5.8304406389526804 11.6249134591126477 14.2471721158363600
  2.8911744616775357  0.0003302376433294 14.2314725461277334
 -0.0156721163459220 -0.0119339186628308  0.0095018965914265
 14.5219846519438587 -0.0139848396495390  3.5564136844541103
  8.7256166094228309  2.8984902676988167  0.0062703584593473
  8.7410195810783957 14.4654577888291449  0.0006631338832678
 14.5250662467410301 11.6323087281999999 10.6486552832294308
  5.8552617310907475  5.7752610377948059 10.7755012474825147
  5.8569013971730000  2.9365955706612463 10.7823607022694468
  2.8961921953990215 11.6261447706300007 14.2608637862333243
 11.6260320307809000  0.0100544867893816 10.6731522356432631
  5.8376409089242562  2.9064221419057610 14.2589773282911452
  8.7333472677876109 -0.0166612605979062 -0.0045045028538934
  5.8323294307074498  0.0034775129762249 14.2335529678694641
 11.6280827135170028  8.7502404233578090 -0.0007832727030819
 11.6163827126073471  8.7071861835391040 10.6494528266997630
 -0.0068302957310321  5.7993842912171063 10.6619226277726007
 14.5167875032124343 14.5315945607357833 14.2240733358171916
  8.7214161442591145  8.7103650582561727  7.1245748152729176
  5.8159245261068291 14.5415978598673554  7.1263869192686711
  5.8521843058977865 -0.0222104947137358  7.0550766775812468
  2.8794426963676418 -0.0210383979304632  7.0340304643729707
  0.0134917438777050  8.7757761539570094  0.1043751694462046
  5.8438276506607219  8.7429066342023738 10.7655166972856957
 11.6166712135751506 14.5398282861460544  7.1236405825033380
 11.6249877658712393  5.8259715965584418  0.0063980692649941
  2.9209013440242364  2.8783323621673382  3.5333326103272360
 14.4549852844880302  2.8998579827969357 14.2433715994988326
 14.4776521474087740  5.7828686937018787  0.0866433884003560
  2.9125669648607402  5.8167788647086232 -0.0015616052065335
 14.5307655030004383  5.8090634883984222  7.0975088781925946
  8.7302212158280419  5.8242786242756743 -0.0018403377321090
 14.5300947447574753  2.9043102902537354  7.0950864157912532
  5.8205179126819022  2.8990409771767389 -0.0061536294639997
  5.8304671337090053  5.8157998288701291 14.2624448521094003
  5.8241087092588328  5.8125192137418820  3.5204026269609590
 11.6166231785746756  0.0009776258233123  7.1034677175157137
 -0.0061419249835921  2.8869657727902500  3.5346717052032508
  4.3621100910808321  1.4689124563855427  8.9086468848151785
  2.8529227955819221 11.5938688875876252 -0.0959751724480349
  5.8518473680568297  8.7411195147037937  7.0426114435027003
  2.8808319249502401  2.9244201944725670  7.0036936299233856
  5.8175399924908548 11.6320845836792142  7.1198457632495398
  8.7298373468036328  0.0103448116866998 10.6908571281067726
  4.3659430599596751  7.2400509607766823  8.8928411296336201
  5.8498692862173458 -0.0246765790972671 10.7813012494669955
 14.5280499903988858  0.0020054152789410  7.1018029534357181
  0.0233754091049969  5.7847940235550821  0.0960126883912899
 -0.0274907052879665 11.6314625945768029 14.2191134522752876
  2.9094146496760782  8.7291509517675721 -0.0058667055719409
 14.5138781883183654 14.4561788017332251  0.0022617970749375
  8.7215075239684641 14.5365518869268957 10.6772383696812376
 11.6154456754266953  5.8195348420686503  3.5607841038994539
  5.8279645553699542  8.7168870319079943 14.2333386192814579
  8.7316608357268102  8.7305097170799506  3.5286023651024330
 11.6148374133830341 11.6356146310533166  3.5794778607450652
  2.9088090241159037 14.5313390509607583 10.6851732080007924
  8.8162948458585255  2.9071721111857807 14.2615103787885396
 11.6297932692735166 14.5025652352233951 -0.0014913353568754
  8.6690214631168949 -0.0172539898646113  3.5234240564444348
 -0.0351861467541800  0.0024343841653432 14.2443765149878558
  5.8499131452217803  2.9237809814477469  7.0150819130214579
 -0.0029933546922581 -0.0140833099135873  3.5250138236454851
 14.5183861500337734 11.6298807998196789 14.2043369712114682
 14.5219385914031243  8.7093522824083003 10.6628400756292212
 -0.0101697878356554 11.6442866537987015  3.5650250062226938
 11.6166587520685631  8.7370132028588987  3.5573198153826686
 11.6155300579296306 14.5204742792210730  3.5480461126615088
 -0.0118721864538790  5.8155489653357444  3.5181346271022926
 -0.0292061070395284 14.5173735289189896  0.0071259369737859
  8.7518124440186771 14.5274934799465978 14.2203041150141782
  2.9107900842381529 11.6298774135685630  7.1128701382283985
  2.8984710813607895  8.7187112850408877 14.2408416671096703
  2.9125913454550392  2.8959919769459836 -0.0021709899897645
  5.9447464644404020 11.5981141528685114 -0.0823884518269199
 11.6262034884123491  5.7580983298999104 14.2451543350977605
  2.9168561018962667  5.8143537402061973  3.5388444865443973
  8.7202051851079485  8.7079189467537610 10.6708619280380343
  5.8216928581154841  2.8298140780025682  3.5214611276252965
  5.8511829605550014  5.7725823680867254  7.0148248058176614
 11.6206528554199302 11.6270801332181293 10.6515513852327750
 14.5155242529745703  2.8945744077658508  0.0035617730628923
 11.6253079838644897  2.8976933708450359  0.0170671053299217
  2.8737547640597598  8.7384374741783262  7.0347590783896905
  5.8101203191451019 11.6278015284651346 10.6764097808825440
 11.6220858444927000  2.9033386214255148 10.6469824204345009
  5.8730082504593097 14.5532037990884930 -0.1002137641768314
 14.5294995481880669  8.7113566717929984  7.1152211164901189
  5.8236031748653962 -0.0084121075241497 -0.0241270968237084
  5.8306571614565073  8.7356782657248520  0.0018980578204002
  8.7179023247921368  2.8863191068942706  3.5200352418629510
 -0.0010399670573621  5.7830804263562010 14.1851887284021885
 14.5191143018352253  2.8995557303197965 10.6585526874166518
 11.6328801979926961 14.5307953495983053 14.2360219529671248
  2.8698773072597983  2.9290948159337113 10.7696700404993582
  2.8729108515449919 -0.0284143595014644 10.7771843511035890
  2.8908661978501677  2.9038793117329305 14.2654388022942467
  2.9692426121420001 -0.0142603623060562  3.5323812517153512
 11.6128990662001570  2.8923466697022322  3.5578146883903052
 11.6272130075696829  8.7140688326431643 14.2378865793271867
 14.4858678846432589  8.8602164514966493  0.0793492825450344
 14.5205680614420078 14.5248352891781174  3.5629085245087229
 15.9493932884213212  7.2856506040394606 16.0359474008452629
 11.6270600895358083 11.6283184805487405 -0.0087950281133067
  0.0037555807194834 11.6344739701314133 10.6458952175335977
  8.7176079093390442 14.5289353897212568  3.5332227143742845
 -0.0424556436278152  2.9020400551856063 14.2660068996505505
  0.0017322869005631  8.7130853844310874 10.6624707888710617
 14.5222192563205166  2.8918887914995635  3.5695957149295459
  8.7174202212075755  5.8052817134675614  7.1027806475955577
  8.7536631899891599  5.8066685053586191 14.2680040919820392
 14.5277686781731017 11.6255184706681458  7.1167834841987254
 -0.0096123476704427  2.8960381419481944  0.0050519318433914
 14.5182830080140768  5.8172987086695160  3.5542219976931806
 11.6183108849560597 11.6263810674921437  7.1236253662207574
  5.8224785528567340  5.8197369417067373 -0.0003839367215737
  8.7164213477382653 14.5425226435050750  7.1320992656970041
 -0.0028570907715919  5.8085063024606809  7.1091744917956614
  5.8260111308867559  8.7322340563845309  3.5300947935419313
  2.8765187119240392  5.7702081656650206 10.7549089531638185
 -0.0054481987409630  8.7087666174717846  7.1258046341890164
  4.3657767888235171  4.3595157840804264 16.0181238052960140
  1.4488397286352788 13.0773835069417323 12.4551038316777980
 10.1845677334482598 10.1607748553928019 12.4362739214128553
 10.1603699740980957 13.0913734875225849  5.3491978946351040
 15.9704327498839600  7.2522153623361385 12.4318605745514184
  7.2836874922961830 13.0539732719756429  1.7543707180437778
 10.2185276819992765  4.3272035097185855 12.4746387297163892
  1.4768955088252875  7.2501592792689484  8.8932662272337470
  4.3798797370473119 10.1595740653730289 15.9987322739098730
 13.0727971681856978  7.2721372597586083  5.3320660547063534
 15.9807215712795294  7.2507922533568951  8.8946014198016865
  4.3728817348571516  4.3451941686827613  1.7719134272816410
 10.1640756032401338 10.2113013174519924 16.0227744689972909
 13.0405973240757618  1.4886300401142154 12.4654910048429706
  1.4103236171551592 15.9960960086932964 15.9923711633971717
  1.4058803754531026  1.4569675323432938 12.4921351381573373
 15.9776369651535806 16.0002753945787148  8.8955818371017887
  4.3739235821257987 13.0632628907101775 16.0102706658391547
  7.2795654683842894 16.0087501638004497  5.3164314358084344
  4.3703893426138389 10.2100537703023413  1.7605557094479432
  7.2805770632530438 13.1034503491536025  5.3508130861238854
  1.4759259829016538  1.4554779170785579  8.8927541012552425
  4.3666996558445250  7.2773528102523937 16.0169490736458506
 13.0914003360729705  7.2795502689805360 16.0180068651090011
 13.0659838003979356  1.4419353245887345  5.3284172635916862
 13.0680251521755793 15.9966035386192704 12.4535363511409027
 10.1565144854230649 13.0342490885936630  1.7557357481597264
  4.3616314440683990  1.4469031680126412 16.0039971774212795
  7.2986755181028711 15.9669562275552703 12.4861794596276390
 15.9786828774773682 10.1621138658356802  8.8942591074214068
  4.3662111195987849  4.3495660987929714  8.8908489810797295
 10.1611398227219176 10.2286332458031364  1.7574899813973575
  7.2472138766720002 15.9879767196052693  1.7608178780127601
 15.9846982668709483  7.2699831365275340  5.3203511649159214
  7.2423492362352491  1.4073733063492555  1.7695653431680565
 10.2196368125378925  4.3335866312595908 16.0202284860208373
 14.5243257738442466 14.5425187880894917 10.6642229929456249
  4.3945569975775385 15.9782832203300664  1.7630011936681373
  7.2579483765913047 16.0018885447740402  8.9133070207624332
  5.8254164922888272 -0.0137440463408221  3.5306405361041038
 15.9740992155721919 13.0846343761036490 12.4295778233258183
  1.4700578674781373 13.0898670228395257  8.8909916488485674
 13.0736471768910292 16.0003742956921613  8.8889043673158401
 13.0667730420772354 10.1701890905596493  5.3527452406986571
 13.0763112792822902 10.1654713675741011  8.8870928838429943
  4.3950979166724506  1.4043227407428853  1.7713957296447860
  7.3384029543879006 10.1780261700849870 15.9919807217951853
 10.1913663534371572 15.9691215765635359 16.0121169912607613
  1.4210335186456262 15.9631242495164827 12.4820025440777123
  7.3029800984509112 10.2189352879004414  1.7602734817058634
 10.1642301551529570 13.0369776163987670 16.0208430175378638
 13.0629601356463514 13.0898043088456113  5.3559384782640782
  4.3565701076672187  4.3602936706064526 12.5253844908211036
 10.2208404825983727  1.4914226866144273 12.4728757178320535
 10.1623354381788111  1.4536931418694172  8.8855086809248984
  1.4292895616211947 13.0922680724740044  5.3631397171289681
  7.2639296862460334  1.4116241468324913  5.2772551245758619
  1.4501778873572291 10.2142269798283216 12.4505626505349483
  1.3889697511799806 13.0713920155571799 15.9935915293840516
 13.0521537864826289  4.3392855315093861  1.8078283354163935
 13.0425861982260436  1.4717821596738214 16.0070227489899146
  7.2591127321659403 13.0847522729425378  8.9035158116005650
 10.1669242587268656 16.0002683726037844  8.8997179981682173
 10.1515459702297814  1.4366719144827622  5.3148295415934035
  4.3667754952367890  7.2836089288699979  1.7655547085148102
 13.0457894000839865  4.3360375996839187 16.0076722946006882
  4.3588737139364797 10.2006286901254342 12.4880046489494418
 13.0683965613959003 10.2537915916513569  1.7951360039794602
 15.9523789715006732 15.9664074633690181 16.0177131469708378
  1.4302959235531032  4.3658050171042113 16.0276414375235881
 15.9870354089693585 13.0905829157546449  5.3547089376923509
 10.1637659221782553  7.2710197542333415  5.3277190312512053
 10.1623789806964737  4.3532131762284791  8.8767661605348245
  7.3071598448502684 10.1753976613472084  5.3347685491622050
 10.2205532535220733  1.4710207273977773 16.0129560627200114
 10.1878286960612137  7.2463101398987693 12.4560598084304885
 13.0187806638974788  4.3035981137078734 12.4537019729031009
 15.9769620290471437 13.0891887915223410  8.8913838069606346
  7.2517292300437699  1.4615094130559068  8.9072564319553429
 15.9526841049571431  4.3755306410343371 16.0256652759177562
 15.9623226197187602  4.3287988819752776  1.7970037439098299
 13.0720331982190512  1.4349729666557851  1.7852629191941134
  7.2814682069732006  7.2845128226324931  1.7571575102112453
  4.3612957271902086 16.0007739934543700 15.9809124228018806
 15.9325584534087419 10.1902601541222140 16.0166213288741943
 15.9608640157484505  4.3241677377214209 12.4409960844717702
 13.0738461883056889 15.9689853697189967 16.0120695095523899
 13.0774191434016682  7.2484587028298035  8.8845563906323157
  7.2492378605242713  4.3501736667276028  8.8929888726059740
  7.2896985182873388  4.3527306187256203 16.0172250279261057
  1.4650751592372451 15.9695824925771390  1.7686068936525061
 15.9348093529094506 13.0433859518821293  1.7736449651287201
  4.3613220218131259 15.9531007275806385 12.4977621978280364
  1.4714393306447779 16.0030668736854444  8.9002201104303929
  7.2888979741529143  7.2821910222688642 16.0220443460505209
 10.1603352211989577  4.3517690465161420  5.3157594322599495
  1.4370676546481331  1.4321650649007640  5.2863471431969469
  4.3732816117620157  7.2684275740256190  5.3051754505592745
 13.0731433017223644 13.0874779771480760  8.8868746186738861
 15.9879183369284465  1.4413543590256666  5.3242982257078912
 13.0739269248591903  1.4520601968144509  8.8751015616734676
 10.1658961515559394 10.1734584488613287  5.3476243959946954
  7.2951795809859936  4.3437210405063507  5.2644299587716752
  1.4742774629194324 10.2217829656396813  1.7932700732427163
 13.0907167422977082 13.0312865395137294  1.7703518375339087
  1.4707689968775750 10.1603826474336820  8.8920442836520568
 10.1695859413964129 15.9617134393023647  1.7653819697722761
 15.9857165187591299  4.3607260139690576  5.3160619243043348
 10.1602948257568446  7.2478914435792943  8.8869555196572669
  7.3212119061848675  1.4673428787519389 12.5023582543103622
  1.4617206372608516 13.0736564784950104  1.7645573683114832
  7.2909257646009156 10.1837358700816427 12.4713958624126864
 13.0505393636491291 10.1856365722850093 12.4123082872968720
 13.0713855391423230 13.0846724129342693 12.4327152734203104
 13.1018001824876720 10.2095604067412982 16.0150821097339566
 15.9329135445600674 10.2557964644677071  1.7994651398125525
 13.0407067674161201  7.2488559057816424 12.4295672930068228
  4.3565190869201551  7.2568799720213661 12.4843582640291242
  1.4220557380880878 15.9883736239047192  5.3204718775682966
 15.9644548788183158  1.4389154552501722  1.7733986052584263
  1.4171678150511291  4.3533967809809608  5.2702901709898153
 15.9518049700903930  1.4512640347886772 16.0207272810537020
  4.3601103098301852 16.0117696082019627  8.9086816888445615
  1.4362140745915881  1.4443121497291367 16.0187950212306660
  1.4170785894915527  4.3393693002242264 12.4900648216210737
 15.9848934865734797 15.9791141375474339  5.3328531697898649
  4.3729553717796232 10.1783344050092754  5.3332731647353890
 10.1707686814624694  1.4287991437782035  1.7747845673653675
 13.0566797153298637  7.2977484605972629  1.7918520240135585
 10.1932783351846670  7.2804481568906319 16.0256697582897623
 15.9846047910023206 10.1688926716319568  5.3456677186411898
  7.2641155874198571  4.3484335602473854  1.7668975263334443
 10.1955816058817970 15.9965050369706709 12.4568421212634508
 10.1647648733124996 13.0863118459198891  8.8979905658797502
  1.4751539424824982  4.3494530225338099  8.8832554662619145
  1.4644824557610889  1.4321731080308850  1.7709751063189973
 10.1550313319964296 15.9825803933103447  5.3255036305771677
 15.9800530607209215  1.4536575671540668  8.8839623637965204
 10.1620731692638309 10.1666170577027124  8.8939068664315091
  7.3203283259902294 15.9915127107462229 15.9842476711795989
  4.3959439223706740 16.0148879618098121  5.3132405338739286
  7.3088094289997194  7.2555884543931617 12.4902834874125386
 15.9293885973360627 13.0424789601284221 16.0160545109373018
  1.4193990173055508  7.2685164672234599  5.2920152499186717
  4.3588865578963736 13.0738253387089287 12.4740723080893812
 10.1887185379137044 13.0797349192088923 12.4364512942280392
 15.9462420030615899  7.2890450433852889  1.7770700513679571
  1.4439063966883907  7.2566935698562576 12.4597330977772849
 10.1760817372999455  4.3597099743118850  1.7740760038906103
  7.2541012605344308 10.1608641393871064  8.9013202578323867
  1.4107861351137054  7.2779015935419258 16.0263942101004986
  4.3812822327195455 13.1004489078131510  5.3403264310324801
  7.2694068726718264 13.0779586961738623 12.4557142641832961
  1.4823655230467014  7.2798679094598784  1.7922748894761356
 15.9568903879642470  1.4637031089356647 12.4605414241466868
  7.3564762227682898 13.0465721269364217 15.9933557118983600
 13.0749919219474737 15.9547342336780638  1.7729357932394478
 15.9777580377569723  4.3538572530507986  8.8816491075861226
  4.3646120477253207 10.1505695538080687  8.8908569069008792
  1.4095188523399835 10.1737667052282248  5.3348856407045853
  7.3329469032524672  4.3536924242298332 12.5194978384393405
  7.2958472492512261  1.4550957706036478 16.0045235739352911
 15.9572756676544785 15.9586534415830350  1.7680922657110545
 13.0662316610618934 15.9771003400268814  5.3346261585521138
  1.4800575496554556  4.3309934172580036  1.7908547472566290
 10.1790170682626098  7.2903159989846902  1.7627162662541787
 14.5068984402894454 11.6379515610281050  0.0016795077735963
 13.0760617401492443  4.3547355474545828  8.8723678968850894
 15.9662328455332201 15.9909951531448034 12.4493945351525497
  7.2946510071781745  7.2697185279087400  5.2941243946379188
 13.0699439988346260  4.3580309230705083  5.3252059415014354
 13.0981201262624918 13.0369106910399069 16.0189415951427812
 11.6310756680195979  2.9041492779653302 14.2488019611804138
 15.9756975570786999 10.1949377050238166 12.4057010368146088
  4.3793024664800235  4.3421034835721084  5.2582026332460421
  4.3624859523686910 13.0875113523033235  8.8934983603425319
  4.4007112007066631  1.4073956211421028  5.2850954524990454
  4.3600858025113398  1.4610028321886834 12.4936831975736933
  7.2469521499404008  7.2478023178355944  8.8984141231841463
  1.3906925996171753 10.1513470123775580 15.9959214350661121
