# Supplementary material for: Towards universal neural network potential for material discovery applicable to arbitrary combination of 45 elements
Source: Nat Commun. 2022 May 30;13:2991. doi: 10.1038/s41467-022-30687-9 (PMC9151783; doi:10.1038/s41467-022-30687-9)
Supplement: Supplementary file 4 — Supplementary Data 1 [file 41467_2022_30687_MOESM4_ESM.zip › scripts/3_od_transition/OD-transition/Cu3Au/Cu3Au_4x4x4_00300K.POSCAR]

Au Cu 
 1.0000000000000000
    15.1710189315588977   -0.0000006642709056   -0.0000019440723218
    -0.0000006642709056   15.1710140794937107    0.0000007071784410
    -0.0000019440723218    0.0000007071784410   15.1709916918376475
  64 192
Cartesian
  0.0000000000000000  0.0000000000000000  0.0000000000000000
 -0.0000004860180804  0.0000001767946103  3.7927479229594092
 -0.0000009720361609  0.0000003535892205  7.5854958459188184
 -0.0000014580542413  0.0000005303838308 11.3782437688782245
 -0.0000001660677264  3.7927535198734268  0.0000001767946103
 -0.0000006520858069  3.7927536966680377  3.7927480997540197
 -0.0000011381038873  3.7927538734626469  7.5854960227134303
 -0.0000016241219677  3.7927540502572583 11.3782439456728408
 -0.0000003321354528  7.5855070397468536  0.0000003535892205
 -0.0000008181535333  7.5855072165414645  3.7927482765486307
 -0.0000013041716137  7.5855073933360755  7.5854961995080394
 -0.0000017901896942  7.5855075701306856 11.3782441224674482
 -0.0000004982031792 11.3782605596202782  0.0000005303838308
 -0.0000009842212597 11.3782607364148927  3.7927484533432398
 -0.0000014702393401 11.3782609132095001  7.5854963763026477
 -0.0000019562574206 11.3782610900041110 11.3782442992620574
  3.7927547328897249 -0.0000001660677264 -0.0000004860180804
  3.7927542468716435  0.0000000107268838  3.7927474369413292
  3.7927537608535644  0.0000001875214941  7.5854953599007393
  3.7927532748354835  0.0000003643161043 11.3782432828601472
  3.7927545668219969  3.7927533538057001 -0.0000003092234702
  3.7927540808039168  3.7927535306003111  3.7927476137359388
  3.7927535947858373  3.7927537073949216  7.5854955366953476
  3.7927531087677568  3.7927538841895321 11.3782434596547581
  3.7927544007542728  7.5855068736791278 -0.0000001324288599
  3.7927539147361919  7.5855070504737370  3.7927477905305502
  3.7927534287181115  7.5855072272683461  7.5854957134899594
  3.7927529427000319  7.5855074040629589 11.3782436364493691
  3.7927542346865448 11.3782603935525568  0.0000000443657503
  3.7927537486684648 11.3782605703471695  3.7927479673251594
  3.7927532626503857 11.3782607471417805  7.5854958902845695
  3.7927527766323044 11.3782609239363861 11.3782438132439800
  7.5855094657794497 -0.0000003321354528 -0.0000009720361609
  7.5855089797613680 -0.0000001553408426  3.7927469509232492
  7.5855084937432871  0.0000000214537677  7.5854948738826584
  7.5855080077252088  0.0000001982483779 11.3782427968420681
  7.5855092997117248  3.7927531877379739 -0.0000007952415506
  7.5855088136936430  3.7927533645325848  3.7927471277178593
  7.5855083276755622  3.7927535413271944  7.5854950506772694
  7.5855078416574830  3.7927537181218045 11.3782429736366772
  7.5855091336439937  7.5855067076114002 -0.0000006184469404
  7.5855086476259155  7.5855068844060094  3.7927473045124684
  7.5855081616078337  7.5855070612006221  7.5854952274718777
  7.5855076755897546  7.5855072379952349 11.3782431504312900
  7.5855089675762688 11.3782602274848283 -0.0000004416523301
  7.5855084815581906 11.3782604042794393  3.7927474813070798
  7.5855079955401088 11.3782605810740449  7.5854954042664895
  7.5855075095220279 11.3782607578686612 11.3782433272258974
 11.3782641986691750 -0.0000004982031792 -0.0000014580542413
 11.3782637126510942 -0.0000003214085690  3.7927464649051679
 11.3782632266330115 -0.0000001446139587  7.5854943878645749
 11.3782627406149306  0.0000000321806515 11.3782423108239890
 11.3782640326014430  3.7927530216702476 -0.0000012812596311
 11.3782635465833675  3.7927531984648595  3.7927466416997784
 11.3782630605652848  3.7927533752594687  7.5854945646591885
 11.3782625745472075  3.7927535520540792 11.3782424876185964
 11.3782638665337217  7.5855065415436744 -0.0000011044650208
 11.3782633805156390  7.5855067183382854  3.7927468184943893
 11.3782628944975581  7.5855068951328963  7.5854947414537994
 11.3782624084794790  7.5855070719275055 11.3782426644132055
 11.3782637004659950 11.3782600614171052 -0.0000009276704106
 11.3782632144479141 11.3782602382117162  3.7927469952889989
 11.3782627284298332 11.3782604150063271  7.5854949182484077
 11.3782622424117541 11.3782605918009292 11.3782428412078165
 -0.0000003260429034  1.8963768483340189  1.8963740498770099
  1.8963772834109984  1.8963766769028501 -0.0000001546117351
  1.8963771234358218  0.0000000053634419  1.8963737184706646
 -0.0000008120609839  1.8963770251286292  5.6891219728364204
  1.8963767973929186  1.8963768536974608  3.7927477683476738
  1.8963766374177418  0.0000001821580522  5.6891216414300736
 -0.0000012980790643  1.8963772019232392  9.4818698957958318
  1.8963763113748378  1.8963770304920708  7.5854956913070843
  1.8963761513996609  0.0000003589526624  9.4818695643894824
 -0.0000017840971448  1.8963773787178493 13.2746178187552388
  1.8963758253567569  1.8963772072866811 11.3782436142664949
  1.8963756653815813  0.0000005357472727 13.2746174873488929
 -0.0000004921106298  5.6891303682074463  1.8963742266716199
  1.8963771173432724  5.6891301967762784  0.0000000221828752
  1.8963769573680960  3.7927535252368685  1.8963738952652751
 -0.0000009781287103  5.6891305450020555  5.6891221496310287
  1.8963766313251929  5.6891303735708902  3.7927479451422847
  1.8963764713500160  3.7927537020314794  5.6891218182246845
 -0.0000014641467907  5.6891307217966665  9.4818700725904392
  1.8963761453071117  5.6891305503654968  7.5854958681016944
  1.8963759853319353  3.7927538788260891  9.4818697411840951
 -0.0000019501648712  5.6891308985912747 13.2746179955498480
  1.8963756592890313  5.6891307271601086 11.3782437910611023
  1.8963754993138553  3.7927540556207000 13.2746176641435056
 -0.0000006581783563  9.4818838880808727  1.8963744034662304
  1.8963769512755462  9.4818837166497083  0.0000001989774854
  1.8963767913003691  7.5855070451102966  1.8963740720598850
 -0.0000011441964367  9.4818840648754801  5.6891223264256396
  1.8963764652574655  9.4818838934443139  3.7927481219368957
  1.8963763052822886  7.5855072219049076  5.6891219950192946
 -0.0000016302145171  9.4818842416700946  9.4818702493850484
  1.8963759792393851  9.4818840702389267  7.5854960448963054
  1.8963758192642084  7.5855073986995194  9.4818699179787078
 -0.0000021162325976  9.4818844184647055 13.2746181723444590
  1.8963754932213051  9.4818842470335376 11.3782439678557150
  1.8963753332461286  7.5855075754941286 13.2746178409381113
 -0.0000008242460827 13.2746374079542946  1.8963745802608407
  1.8963767852078197 13.2746372365231338  0.0000003757720957
  1.8963766252326431 11.3782605649837194  1.8963742488544955
 -0.0000013102641631 13.2746375847489055  5.6891225032202488
  1.8963762991897399 13.2746374133177429  3.7927482987315049
  1.8963761392145624 11.3782607417783304  5.6891221718139047
 -0.0000017962822436 13.2746377615435183  9.4818704261796611
  1.8963758131716588 13.2746375901123503  7.5854962216909172
  1.8963756531964815 11.3782609185729431  9.4818700947733099
 -0.0000022823003240 13.2746379383381274 13.2746183491390681
  1.8963753271535786 13.2746377669069648 11.3782441446503242
  1.8963751671784015 11.3782610953675523 13.2746180177327204
  3.7927544068468215  1.8963766822662924  1.8963735638589296
  5.6891320163007215  1.8963765108351238 -0.0000006406298155
  5.6891318563255471 -0.0000001607042845  1.8963732324525839
  3.7927539208287415  1.8963768590609023  5.6891214868183386
  5.6891315302826424  1.8963766876297343  3.7927472823295942
  5.6891313703074653  0.0000000160903258  5.6891211554119945
  3.7927534348106606  1.8963770358555125  9.4818694097777509
  5.6891310442645624  1.8963768644243448  7.5854952052890043
  5.6891308842893835  0.0000001928849360  9.4818690783714032
  3.7927529487925802  1.8963772126501228 13.2746173327371579
  5.6891305582464815  1.8963770412189547 11.3782431282484122
  5.6891303982713026  0.0000003696795463 13.2746170013308085
  3.7927542407790953  5.6891302021397196  1.8963737406535399
  5.6891318502329975  5.6891300307085526 -0.0000004638352053
  5.6891316902578195  3.7927533591691427  1.8963734092471947
  3.7927537547610140  5.6891303789343306  5.6891216636129487
  5.6891313642149166  5.6891302075031636  3.7927474591242039
  5.6891312042397395  3.7927535359637528  5.6891213322066028
  3.7927532687429335  5.6891305557289407  9.4818695865723583
  5.6891308781968348  5.6891303842977710  7.5854953820836153
  5.6891307182216586  3.7927537127583633  9.4818692551660142
  3.7927527827248535  5.6891307325235498 13.2746175095317653
  5.6891303921787539  5.6891305610923810 11.3782433050430214
  5.6891302322035777  3.7927538895529733 13.2746171781254194
  3.7927540747113673  9.4818837220131460  1.8963739174481500
  5.6891316841652708  9.4818835505819763 -0.0000002870405950
  5.6891315241900928  7.5855068790425690  1.8963735860418045
  3.7927535886932877  9.4818838988077534  5.6891218404075588
  5.6891311981471899  9.4818837273765872  3.7927476359188148
  5.6891310381720128  7.5855070558371773  5.6891215090012146
  3.7927531026752073  9.4818840756023643  9.4818697633669711
  5.6891307121291081  9.4818839041712000  7.5854955588782245
  5.6891305521539328  7.5855072326317892  9.4818694319606216
  3.7927526166571255  9.4818842523969771 13.2746176863263763
  5.6891302261110290  9.4818840809658109 11.3782434818376323
  5.6891300661358510  7.5855074094263983 13.2746173549200304
  3.7927539086436428 13.2746372418865768  1.8963740942427605
  5.6891315180975450 13.2746370704554018 -0.0000001102459848
  5.6891313581223697 11.3782603989159945  1.8963737628364150
  3.7927534226255597 13.2746374186811806  5.6891220172021706
  5.6891310320794650 13.2746372472500127  3.7927478127134249
  5.6891308721042861 11.3782605757106055  5.6891216857958256
  3.7927529366074810 13.2746375954757916  9.4818699401615785
  5.6891305460613841 13.2746374240446272  7.5854957356728336
  5.6891303860862061 11.3782607525052182  9.4818696087552343
  3.7927524505894001 13.2746377722704025 13.2746178631209855
  5.6891300600433041 13.2746376008392346 11.3782436586322433
  5.6891299000681270 11.3782609292998220 13.2746175317146449
  7.5855091397365451  1.8963765161985660  1.8963730778408490
  9.4818867491904495  1.8963763447673974 -0.0000011266478960
  9.4818865892152679 -0.0000003267720109  1.8963727464345039
  7.5855086537184651  1.8963766929931765  5.6891210008002577
  9.4818862631723668  1.8963765215620076  3.7927467963115133
  9.4818861031971924 -0.0000001499774007  5.6891206693939145
  7.5855081677003842  1.8963768697877865  9.4818689237596683
  9.4818857771542877  1.8963766983566177  7.5854947192709252
  9.4818856171791133  0.0000000268172096  9.4818685923533224
  7.5855076816823033  1.8963770465823966 13.2746168467190735
  9.4818852911362104  1.8963768751512284 11.3782426422303331
  9.4818851311610377  0.0000002036118199 13.2746165153127311
  7.5855089736688193  5.6891300360719921  1.8963732546354590
  9.4818865831227228  5.6891298646408250 -0.0000009498532857
  9.4818864231475519  3.7927531931014151  1.8963729232291140
  7.5855084876507366  5.6891302128666039  5.6891211775948696
  9.4818860971046384  5.6891300414354351  3.7927469731061243
  9.4818859371294693  3.7927533698960265  5.6891208461885245
  7.5855080016326575  5.6891303896612140  9.4818691005542775
  9.4818856110865628  5.6891302182300425  7.5854948960655335
  9.4818854511113830  3.7927535466906366  9.4818687691479333
  7.5855075156145748  5.6891305664558232 13.2746170235136880
  9.4818851250684819  5.6891303950246543 11.3782428190249405
  9.4818849650933075  3.7927537234852471 13.2746166921073439
  7.5855088076010935  9.4818835559454211  1.8963734314300695
  9.4818864170549979  9.4818833845142549 -0.0000007730586755
  9.4818862570798199  7.5855067129748432  1.8963731000237243
  7.5855083215830135  9.4818837327400320  5.6891213543894787
  9.4818859310369152  9.4818835613088659  3.7927471499007339
  9.4818857710617390  7.5855068897694542  5.6891210229831337
  7.5855078355649326  9.4818839095346430  9.4818692773488902
  9.4818854450188343  9.4818837381034751  7.5854950728601436
  9.4818852850436599  7.5855070665640643  9.4818689459425443
  7.5855073495468508  9.4818840863292504 13.2746172003082954
  9.4818849590007570  9.4818839148980860 11.3782429958195550
  9.4818847990255772  7.5855072433586734 13.2746168689019530
  7.5855086415333650 13.2746370758188466  1.8963736082246798
  9.4818862509872694 13.2746369043876769 -0.0000005962640652
  9.4818860910120932 11.3782602328482696  1.8963732768183343
  7.5855081555152850 13.2746372526134540  5.6891215311840897
  9.4818857649691797 13.2746370811822860  3.7927473266953444
  9.4818856049940159 11.3782604096428805  5.6891211997777438
  7.5855076694972068 13.2746374294080649  9.4818694541434994
  9.4818852789511023 13.2746372579769005  7.5854952496547536
  9.4818851189759332 11.3782605864374933  9.4818691227371534
  7.5855071834791277 13.2746376062026776 13.2746173771029099
  9.4818847929330250 13.2746374347715062 11.3782431726141606
  9.4818846329578541 11.3782607632321024 13.2746170456965622
 11.3782638726262686  1.8963763501308397  1.8963725918227683
 13.2746414820801721  1.8963761786996711 -0.0000016126659764
 13.2746413221049959 -0.0000004928397373  1.8963722604164233
 11.3782633866081913  1.8963765269254496  5.6891205147821777
 13.2746409960620895  1.8963763554942812  3.7927463102934333
 13.2746408360869150 -0.0000003160451271  5.6891201833758327
 11.3782629005901068  1.8963767037200594  9.4818684377415892
 13.2746405100440086  1.8963765322888921  7.5854942332528434
 13.2746403500688341 -0.0000001392505168  9.4818681063352415
 11.3782624145720312  1.8963768805146701 13.2746163607009962
 13.2746400240259312  1.8963767090835020 11.3782421562122504
 13.2746398640507568  0.0000000375440934 13.2746160292946520
 11.3782637065585437  5.6891298700042672  1.8963727686173788
 13.2746413160124437  5.6891296985730984 -0.0000014358713662
 13.2746411560372675  3.7927530270336893  1.8963724372110335
 11.3782632205404610  5.6891300467988764  5.6891206915767869
 13.2746408299943628  5.6891298753677084  3.7927464870880430
 13.2746406700191883  3.7927532038282998  5.6891203601704428
 11.3782627345223819  5.6891302235934873  9.4818686145361983
 13.2746403439762837  5.6891300521623176  7.5854944100474526
 13.2746401840011092  3.7927533806229103  9.4818682831298506
 11.3782622485042975  5.6891304003880956 13.2746165374956053
 13.2746398579582028  5.6891302289569312 11.3782423330068632
 13.2746396979830301  3.7927535574175204 13.2746162060892612
 11.3782635404908152  9.4818833898776909  1.8963729454119891
 13.2746411499447170  9.4818832184465247 -0.0000012590767559
 13.2746409899695408  7.5855065469071175  1.8963726140056438
 11.3782630544727361  9.4818835666723054  5.6891208683713979
 13.2746406639266397  9.4818833952411374  3.7927466638826548
 13.2746405039514599  7.5855067237017275  5.6891205369650528
 11.3782625684546517  9.4818837434669163  9.4818687913308057
 13.2746401779085588  9.4818835720357413  7.5854945868420627
 13.2746400179333808  7.5855069004963385  9.4818684599244669
 11.3782620824365761  9.4818839202615255 13.2746167142902145
 13.2746396918904725  9.4818837488303576 11.3782425098014706
 13.2746395319153034  7.5855070772909494 13.2746163828838704
 11.3782633744230921 13.2746369097511181  1.8963731222065994
 13.2746409838769921 13.2746367383199537 -0.0000010822821457
 13.2746408239018105 11.3782600667805411  1.8963727908002537
 11.3782628884050094 13.2746370865457290  5.6891210451660088
 13.2746404978589112 13.2746369151145611  3.7927468406772640
 13.2746403378837332 11.3782602435751539  5.6891207137596638
 11.3782624023869303 13.2746372633403364  9.4818689681254185
 13.2746400118408339 13.2746370919091703  7.5854947636366745
 13.2746398518656505 11.3782604203697630  9.4818686367190743
 11.3782619163688494 13.2746374401349492 13.2746168910848272
 13.2746395258227512 13.2746372687037830 11.3782426865960851
 13.2746393658475732 11.3782605971643722 13.2746165596784795
