# Supplementary material for: Towards universal neural network potential for material discovery applicable to arbitrary combination of 45 elements
Source: Nat Commun. 2022 May 30;13:2991. doi: 10.1038/s41467-022-30687-9 (PMC9151783; doi:10.1038/s41467-022-30687-9)
Supplement: Supplementary file 4 — Supplementary Data 1 [file 41467_2022_30687_MOESM4_ESM.zip › scripts/3_od_transition/OD-transition/Cu3Au/Cu3Au_4x4x4_opt.POSCAR]

Cu Au Cu Au Cu Au Cu Au Cu Au Cu Au Cu Au Cu Au Cu Au Cu Au Cu Au Cu Au Cu Au Cu Au Cu Au Cu Au Cu Au Cu Au Cu Au Cu Au Cu Au Cu Au Cu Au Cu Au Cu Au Cu Au Cu Au Cu Au Cu Au Cu Au Cu Au Cu Au Cu Au Cu Au Cu Au Cu Au Cu Au Cu Au Cu Au Cu Au Cu Au Cu Au Cu Au Cu Au Cu Au Cu Au Cu Au Cu Au Cu Au Cu Au Cu Au Cu Au Cu Au Cu Au Cu Au Cu Au Cu Au Cu Au Cu Au Cu Au Cu Au Cu Au Cu Au Cu Au 
 1.0000000000000000
    15.1592696880176803   -0.0000026605280691   -0.0000021493755046
    -0.0000026605280691   15.1592756274573155   -0.0000003379065961
    -0.0000021493755046   -0.0000003379065961   15.1592702479142982
   3   1   3   1   3   1   3   1   3   1   3   1   3   1   3   1   3   1   3   1   3   1   3   1   3   1   3   1   3   1   3   1   3   1   3   1   3   1   3   1   3   1   3   1   3   1   3   1   3   1   3   1   3   1   3   1   3   1   3   1   3   1   3   1   3   1   3   1   3   1   3   1   3   1   3   1   3   1   3   1   3   1   3   1   3   1   3   1   3   1   3   1   3   1   3   1   3   1   3   1   3   1   3   1   3   1   3   1   3   1   3   1   3   1   3   1   3   1   3   1   3   1   3   1   3   1   3   1
Cartesian
 -0.0000006012379467  1.8949094111938396  1.8949087387509636
  1.8949083784362002  1.8949091208661553 -0.0000003109102626
  1.8949084423302707 -0.0000003748043332  1.8949085123173492
  0.0000000000000000  0.0000000000000000  0.0000000000000000
 -0.0000011385818229  1.8949093267171908  5.6847263007295394
  1.8949078410923246  1.8949090363895074  3.7898172510683130
  1.8949079049863948 -0.0000004592809822  5.6847260742959245
 -0.0000005373438761 -0.0000000844766490  3.7898175619785750
 -0.0000016759256990  1.8949092422405416  9.4745438627081189
  1.8949073037484485  1.8949089519128575  7.5796348130468871
  1.8949073676425190 -0.0000005437576312  9.4745436362745021
 -0.0000010746877523 -0.0000001689532981  7.5796351239571500
 -0.0000022132695751  1.8949091577638935 13.2643614246866868
  1.8949067664045720  1.8949088674362098 11.3694523750254604
  1.8949068302986423 -0.0000006282342803 13.2643611982530736
 -0.0000016120316284 -0.0000002534299471 11.3694526859357286
 -0.0000012663699640  5.6847283180581698  1.8949086542743143
  1.8949077133041834  5.6847280277304844 -0.0000003953869116
  1.8949077771982537  3.7898185320599960  1.8949084278407009
 -0.0000006651320173  3.7898189068643293 -0.0000000844766490
 -0.0000018037138401  5.6847282335815210  5.6847262162528907
  1.8949071759603067  5.6847279432538329  3.7898171665916642
  1.8949072398543780  3.7898184475833467  5.6847259898192775
 -0.0000012024758934  3.7898188223876792  3.7898174775019271
 -0.0000023410577163  5.6847281491048696  9.4745437782314692
  1.8949066386164310  5.6847278587771859  7.5796347285702383
  1.8949067025105013  3.7898183631066984  9.4745435517978507
 -0.0000017398197696  3.7898187379110322  7.5796350394805030
 -0.0000028784015924  5.6847280646282208 13.2643613402100371
  1.8949061012725545  5.6847277743005398 11.3694522905488178
  1.8949061651666259  3.7898182786300483 13.2643611137764292
 -0.0000022771636457  3.7898186534343816 11.3694526014590789
 -0.0000019315019812  9.4745472249224996  1.8949085697976651
  1.8949070481721657  9.4745469345948123 -0.0000004798635607
  1.8949071120662369  7.5796374389243244  1.8949083433640526
 -0.0000013302640345  7.5796378137286586 -0.0000001689532981
 -0.0000024688458574  9.4745471404458499  5.6847261317762410
  1.8949065108282888  9.4745468501181662  3.7898170821150150
  1.8949065747223608  7.5796373544476765  5.6847259053426269
 -0.0000018676079107  7.5796377292520098  3.7898173930252774
 -0.0000030061897335  9.4745470559691984  9.4745436937548195
  1.8949059734844134  9.4745467656415165  7.5796346440935896
  1.8949060373784838  7.5796372699710268  9.4745434673212063
 -0.0000024049517868  7.5796376447753584  7.5796349550038542
 -0.0000035435336097  9.4745469714925523 13.2643612557333910
  1.8949054361405373  9.4745466811648669 11.3694522060721699
  1.8949055000346082  7.5796371854943763 13.2643610292997742
 -0.0000029422956630  7.5796375602987123 11.3694525169824274
 -0.0000025966339985 13.2643661317868258  1.8949084853210165
  1.8949063830401480 13.2643658414591421 -0.0000005643402097
  1.8949064469342192 11.3694563457886471  1.8949082588874024
 -0.0000019953960518 11.3694567205929857 -0.0000002534299471
 -0.0000031339778747 13.2643660473101725  5.6847260472995931
  1.8949058456962726 13.2643657569824978  3.7898169976383653
  1.8949059095903438 11.3694562613120027  5.6847258208659790
 -0.0000025327399279 11.3694566361163396  3.7898173085486286
 -0.0000036713217508 13.2643659628335264  9.4745436092781681
  1.8949053083523970 13.2643656725058445  7.5796345596169408
  1.8949053722464670 11.3694561768353566  9.4745433828445567
 -0.0000030700838041 11.3694565516396899  7.5796348705272045
 -0.0000042086656269 13.2643658783568785 13.2643611712567395
  1.8949047710085198 13.2643655880291949 11.3694521215955220
  1.8949048349025908 11.3694560923587069 13.2643609448231334
 -0.0000036074276802 11.3694564671630420 11.3694524325057813
  3.7898168207664722  1.8949087460618224  1.8949082014070873
  5.6847258004406207  1.8949084557341389 -0.0000008482541387
  5.6847258643346876 -0.0000010399363504  1.8949079749734736
  3.7898174220044178 -0.0000006651320173 -0.0000005373438761
  3.7898162834225948  1.8949086615851742  5.6847257633856625
  5.6847252630967375  1.8949083712574897  3.7898167137244374
  5.6847253269908133 -0.0000011244129995  5.6847255369520493
  3.7898168846605413 -0.0000007496086663  3.7898170246346985
  3.7898157460787196  1.8949085771085239  9.4745433253642375
  5.6847247257528650  1.8949082867808413  7.5796342757030120
  5.6847247896469382 -0.0000012088896485  9.4745430989306261
  3.7898163473166653 -0.0000008340853153  7.5796345866132748
  3.7898152087348440  1.8949084926318756 13.2643608873428107
  5.6847241884089890  1.8949082023041917 11.3694518376815878
  5.6847242523030577 -0.0000012933662975 13.2643606609091993
  3.7898158099727897 -0.0000009185619644 11.3694521485918489
  3.7898161556344547  5.6847276529261519  1.8949081169304378
  5.6847251353086019  5.6847273625984700 -0.0000009327307878
  5.6847251992026697  3.7898178669279790  1.8949078904968246
  3.7898167568724004  3.7898182417323105 -0.0000006218205252
  3.7898156182905787  5.6847275684495022  5.6847256789090146
  5.6847245979647267  5.6847272781218212  3.7898166292477877
  5.6847246618587945  3.7898177824513288  5.6847254524754014
  3.7898162195285243  3.7898181572556613  3.7898169401580519
  3.7898150809467022  5.6847274839728508  9.4745432408875878
  5.6847240606208507  5.6847271936451689  7.5796341912263632
  5.6847241245149212  3.7898176979746809  9.4745430144539782
  3.7898156821846491  3.7898180727790147  7.5796345021366260
  3.7898145436028252  5.6847273994962029 13.2643608028661628
  5.6847235232769728  5.6847271091685201 11.3694517532049364
  5.6847235871710415  3.7898176134980317 13.2643605764325461
  3.7898151448407735  3.7898179883023642 11.3694520641151975
  3.7898154905024364  9.4745465597904808  1.8949080324537892
  5.6847244701765849  9.4745462694627953 -0.0000010172074368
  5.6847245340706545  7.5796367737923083  1.8949078060201761
  3.7898160917403829  7.5796371485966434 -0.0000007062971742
  3.7898149531585612  9.4745464753138293  5.6847255944323658
  5.6847239328327088  9.4745461849861510  3.7898165447711398
  5.6847239967267775  7.5796366893156559  5.6847253679987508
  3.7898155543965073  7.5796370641199919  3.7898168556814018
  3.7898144158146838  9.4745463908371867  9.4745431564109381
  5.6847233954888328  9.4745461005095013  7.5796341067497144
  5.6847234593829006  7.5796366048390107  9.4745429299773267
  3.7898150170526308  7.5796369796433414  7.5796344176599790
  3.7898138784708095  9.4745463063605353 13.2643607183895185
  5.6847228581449523  9.4745460160328534 11.3694516687282885
  5.6847229220390272  7.5796365203623646 13.2643604919559017
  3.7898144797087561  7.5796368951666935 11.3694519796385549
  3.7898148253704176 13.2643654666548123  1.8949079479771405
  5.6847238050445652 13.2643651763271269 -0.0000011016840858
  5.6847238689386392 11.3694556806566371  1.8949077215435266
  3.7898154266083668 11.3694560554609687 -0.0000007907738232
  3.7898142880265420 13.2643653821781591  5.6847255099557161
  5.6847232677006865 13.2643650918504772  3.7898164602944893
  5.6847233315947605 11.3694555961799839  5.6847252835221020
  3.7898148892644894 11.3694559709843244  3.7898167712047521
  3.7898137506826659 13.2643652977015218  9.4745430719342920
  5.6847227303568122 13.2643650073738240  7.5796340222730647
  5.6847227942508871 11.3694555117033360  9.4745428455006770
  3.7898143519206133 11.3694558865076658  7.5796343331833285
  3.7898132133387912 13.2643652132248651 13.2643606339128706
  5.6847221930129361 13.2643649228971796 11.3694515842516388
  5.6847222569070048 11.3694554272266881 13.2643604074792556
  3.7898138145767368 11.3694558020310179 11.3694518951619017
  7.5796342427708892  1.8949080809298053  1.8949076640632112
  9.4745432224450372  1.8949077906021210 -0.0000013855980149
  9.4745432863391077 -0.0000017050683677  1.8949074376295976
  7.5796348440088357 -0.0000013302640345 -0.0000010746877523
  7.5796337054270131  1.8949079964531561  5.6847252260417855
  9.4745426851011629  1.8949077061254729  3.7898161763805613
  9.4745427489952316 -0.0000017895450167  5.6847249996081732
  7.5796343066649614 -0.0000014147406836  3.7898164872908238
  7.5796331680831361  1.8949079119765067  9.4745427880203632
  9.4745421477572869  1.8949076216488239  7.5796337383591368
  9.4745422116513538 -0.0000018740216658  9.4745425615867482
  7.5796337693210827 -0.0000014992173326  7.5796340492693970
  7.5796326307392627  1.8949078274998588 13.2643603499989347
  9.4745416104134090  1.8949075371721744 11.3694513003377136
  9.4745416743074795 -0.0000019584983148 13.2643601235653250
  7.5796332319772111 -0.0000015836939816 11.3694516112479729
  7.5796335776388712  5.6847269877941375  1.8949075795865618
  9.4745425573130202  5.6847266974664512 -0.0000014700746639
  9.4745426212070978  3.7898172017959619  1.8949073531529486
  7.5796341788768178  3.7898175766002948 -0.0000011591644013
  7.5796330402949943  5.6847269033174879  5.6847251415651376
  9.4745420199691441  5.6847266129898006  3.7898160919039112
  9.4745420838632146  3.7898171173193109  5.6847249151315244
  7.5796336415329444  3.7898174921236447  3.7898164028141745
  7.5796325029511209  5.6847268188408364  9.4745427035437135
  9.4745414826252699  5.6847265285131501  7.5796336538824880
  9.4745415465193421  3.7898170328426635  9.4745424771101021
  7.5796331041890683  3.7898174076469981  7.5796339647927509
  7.5796319656072457  5.6847267343641859 13.2643602655222903
  9.4745409452813902  5.6847264440365031 11.3694512158610674
  9.4745410091754643  3.7898169483660142 13.2643600390886736
  7.5796325668451896  3.7898173231703485 11.3694515267713250
  7.5796329125068551  9.4745458946584673  1.8949074951099127
  9.4745418921809996  9.4745456043307836 -0.0000015545513129
  9.4745419560750701  7.5796361086602886  1.8949072686762995
  7.5796335137448008  7.5796364834646210 -0.0000012436410504
  7.5796323751629808  9.4745458101818159  5.6847250570884880
  9.4745413548371324  9.4745455198541340  3.7898160074272642
  9.4745414187311994  7.5796360241836434  5.6847248306548757
  7.5796329764009274  7.5796363989879749  3.7898163183375244
  7.5796318378191012  9.4745457257051697  9.4745426190670656
  9.4745408174932528  9.4745454353774825  7.5796335694058392
  9.4745408813873198  7.5796359397069919  9.4745423926334524
  7.5796324390570486  7.5796363145113226  7.5796338803161039
  7.5796313004752305  9.4745456412285165 13.2643601810456424
  9.4745402801493750  9.4745453509008364 11.3694511313844142
  9.4745403440434455  7.5796358552303449 13.2643599546120221
  7.5796319017131744  7.5796362300346765 11.3694514422946771
  7.5796322473748337 13.2643648015227917  1.8949074106332646
  9.4745412270489879 13.2643645111951045 -0.0000016390279620
  9.4745412909430584 11.3694550155246201  1.8949071841996503
  7.5796328486127829 11.3694553903289517 -0.0000013281176994
  7.5796317100309629 13.2643647170461403  5.6847249726118401
  9.4745406897051136 13.2643644267184548  3.7898159229506132
  9.4745407535991806 11.3694549310479704  5.6847247461782260
  7.5796323112689095 11.3694553058523038  3.7898162338608756
  7.5796311726870860 13.2643646325694942  9.4745425345904142
  9.4745401523612340 13.2643643422418087  7.5796334849291895
  9.4745402162553027 11.3694548465713172  9.4745423081568063
  7.5796317739250334 11.3694552213756523  7.5796337958394524
  7.5796306353432081 13.2643645480928427 13.2643600965689910
  9.4745396150173544 13.2643642577651626 11.3694510469077716
  9.4745396789114249 11.3694547620946764 13.2643598701353778
  7.5796312365811573 11.3694551368990044 11.3694513578180292
 11.3694516647753066  1.8949074157977883  1.8949071267193343
 13.2643606444494555  1.8949071254701042 -0.0000019229418910
 13.2643607083435171 -0.0000023702003850  1.8949069002857213
 11.3694522660132549 -0.0000019953960518 -0.0000016120316284
 11.3694511274314323  1.8949073313211391  5.6847246886979121
 13.2643601071055794  1.8949070409934547  3.7898156390366853
 13.2643601709996481 -0.0000024546770340  5.6847244622642963
 11.3694517286693753 -0.0000020798727008  3.7898159499469473
 11.3694505900875544  1.8949072468444901  9.4745422506764854
 13.2643595697616981  1.8949069565168055  7.5796332010152589
 13.2643596336557650 -0.0000025391536830  9.4745420242428739
 11.3694511913255045 -0.0000021643493499  7.5796335119255227
 11.3694500527436784  1.8949071623678411 13.2643598126550621
 13.2643590324178273  1.8949068720401572 11.3694507629938357
 13.2643590963118925 -0.0000026236303321 13.2643595862214472
 11.3694506539816267 -0.0000022488259989 11.3694510739040986
 11.3694509996432860  5.6847263226621161  1.8949070422426859
 13.2643599793174367  5.6847260323344342 -0.0000020074185401
 13.2643600432115107  3.7898165366639436  1.8949068158090718
 11.3694516008812414  3.7898169114682778 -0.0000016965082775
 11.3694504622994152  5.6847262381854682  5.6847246042212625
 13.2643594419735642  5.6847259478577827  3.7898155545600369
 13.2643595058676294  3.7898164521872939  5.6847243777876475
 11.3694510635373671  3.7898168269916273  3.7898158654702976
 11.3694499249555374  5.6847261537088176  9.4745421661998375
 13.2643589046296864  5.6847258633811339  7.5796331165386119
 13.2643589685237622  3.7898163677106464  9.4745419397662261
 11.3694505261934751  3.7898167425149794  7.5796334274488748
 11.3694493876116614  5.6847260692321679 13.2643597281784125
 13.2643583672858050  5.6847257789044860 11.3694506785171860
 13.2643584311798755  3.7898162832339963 13.2643595017447975
 11.3694499888496097  3.7898166580383310 11.3694509894274436
 11.3694503345112778  9.4745452295264450  1.8949069577660367
 13.2643593141854232  9.4745449391987648 -0.0000020918951891
 13.2643593780794955  7.5796354435282725  1.8949067313324235
 11.3694509357492208  7.5796358183326067 -0.0000017809849265
 11.3694497971674000  9.4745451450497971  5.6847245197446137
 13.2643587768415490  9.4745448547221134  3.7898154700833873
 13.2643588407356106  7.5796353590516228  5.6847242933109969
 11.3694503984053394  7.5796357338559579  3.7898157809936492
 11.3694492598235133  9.4745450605731456  9.4745420817231878
 13.2643582394976622  9.4745447702454655  7.5796330320619631
 13.2643583033917380  7.5796352745749731  9.4745418552895764
 11.3694498610614652  7.5796356493793073  7.5796333429722251
 11.3694487224796461  9.4745449760964977 13.2643596437017681
 13.2643577021537915  9.4745446857688140 11.3694505940405346
 13.2643577660478673  7.5796351900983261 13.2643594172681496
 11.3694493237175891  7.5796355649026577 11.3694509049508028
 11.3694496693792555 13.2643641363907729  1.8949068732893879
 13.2643586490534044 13.2643638460630893 -0.0000021763718381
 13.2643587129474696 11.3694543503926049  1.8949066468557743
 11.3694502706172038 11.3694547251969400 -0.0000018654615755
 11.3694491320353794 13.2643640519141233  5.6847244352679640
 13.2643581117095266 13.2643637615864431  3.7898153856067376
 13.2643581756036006 11.3694542659159570  5.6847242088343490
 11.3694497332733260 11.3694546407202886  3.7898156965170005
 11.3694485946914980 13.2643639674374754  9.4745419972465399
 13.2643575743656505 13.2643636771097917  7.5796329475853153
 13.2643576382597246 11.3694541814393038  9.4745417708129231
 11.3694491959294535 11.3694545562436424  7.5796332584955755
 11.3694480573476220 13.2643638829608363 13.2643595592251149
 13.2643570370217727 13.2643635926331402 11.3694505095638903
 13.2643571009158432 11.3694540969626541 13.2643593327914999
 11.3694486585855792 11.3694544717669892 11.3694508204741531
