# Supplementary material for: Towards universal neural network potential for material discovery applicable to arbitrary combination of 45 elements
Source: Nat Commun. 2022 May 30;13:2991. doi: 10.1038/s41467-022-30687-9 (PMC9151783; doi:10.1038/s41467-022-30687-9)
Supplement: Supplementary file 4 — Supplementary Data 1 [file 41467_2022_30687_MOESM4_ESM.zip › scripts/3_od_transition/OD-transition/Cu3Au/Cu3Au_4x4x4.POSCAR]

Cu Au Cu Au Cu Au Cu Au Cu Au Cu Au Cu Au Cu Au Cu Au Cu Au Cu Au Cu Au Cu Au Cu Au Cu Au Cu Au Cu Au Cu Au Cu Au Cu Au Cu Au Cu Au Cu Au Cu Au Cu Au Cu Au Cu Au Cu Au Cu Au Cu Au Cu Au Cu Au Cu Au Cu Au Cu Au Cu Au Cu Au Cu Au Cu Au Cu Au Cu Au Cu Au Cu Au Cu Au Cu Au Cu Au Cu Au Cu Au Cu Au Cu Au Cu Au Cu Au Cu Au Cu Au Cu Au Cu Au Cu Au Cu Au Cu Au Cu Au Cu Au Cu Au Cu Au Cu Au 
 1.0000000000000000
    15.0956600000000005    0.0000000000000000    0.0000000000000000
     0.0000000000000000   15.0956600000000005    0.0000000000000000
     0.0000000000000000    0.0000000000000000   15.0956600000000005
   3   1   3   1   3   1   3   1   3   1   3   1   3   1   3   1   3   1   3   1   3   1   3   1   3   1   3   1   3   1   3   1   3   1   3   1   3   1   3   1   3   1   3   1   3   1   3   1   3   1   3   1   3   1   3   1   3   1   3   1   3   1   3   1   3   1   3   1   3   1   3   1   3   1   3   1   3   1   3   1   3   1   3   1   3   1   3   1   3   1   3   1   3   1   3   1   3   1   3   1   3   1   3   1   3   1   3   1   3   1   3   1   3   1   3   1   3   1   3   1   3   1   3   1   3   1   3   1
Cartesian
  0.0000000000000000  1.8869575000000001  1.8869575000000001
  1.8869575000000001  1.8869575000000001  0.0000000000000000
  1.8869575000000001  0.0000000000000000  1.8869575000000001
  0.0000000000000000  0.0000000000000000  0.0000000000000000
  0.0000000000000000  1.8869575000000001  5.6608725000000000
  1.8869575000000001  1.8869575000000001  3.7739150000000001
  1.8869575000000001  0.0000000000000000  5.6608725000000000
  0.0000000000000000  0.0000000000000000  3.7739150000000001
  0.0000000000000000  1.8869575000000001  9.4347875000000005
  1.8869575000000001  1.8869575000000001  7.5478300000000003
  1.8869575000000001  0.0000000000000000  9.4347875000000005
  0.0000000000000000  0.0000000000000000  7.5478300000000003
  0.0000000000000000  1.8869575000000001 13.2087024999999993
  1.8869575000000001  1.8869575000000001 11.3217449999999999
  1.8869575000000001  0.0000000000000000 13.2087024999999993
  0.0000000000000000  0.0000000000000000 11.3217449999999999
  0.0000000000000000  5.6608725000000000  1.8869575000000001
  1.8869575000000001  5.6608725000000000  0.0000000000000000
  1.8869575000000001  3.7739150000000001  1.8869575000000001
  0.0000000000000000  3.7739150000000001  0.0000000000000000
  0.0000000000000000  5.6608725000000000  5.6608725000000000
  1.8869575000000001  5.6608725000000000  3.7739150000000001
  1.8869575000000001  3.7739150000000001  5.6608725000000000
  0.0000000000000000  3.7739150000000001  3.7739150000000001
  0.0000000000000000  5.6608725000000000  9.4347875000000005
  1.8869575000000001  5.6608725000000000  7.5478300000000003
  1.8869575000000001  3.7739150000000001  9.4347875000000005
  0.0000000000000000  3.7739150000000001  7.5478300000000003
  0.0000000000000000  5.6608725000000000 13.2087024999999993
  1.8869575000000001  5.6608725000000000 11.3217449999999999
  1.8869575000000001  3.7739150000000001 13.2087024999999993
  0.0000000000000000  3.7739150000000001 11.3217449999999999
  0.0000000000000000  9.4347875000000005  1.8869575000000001
  1.8869575000000001  9.4347875000000005  0.0000000000000000
  1.8869575000000001  7.5478300000000003  1.8869575000000001
  0.0000000000000000  7.5478300000000003  0.0000000000000000
  0.0000000000000000  9.4347875000000005  5.6608725000000000
  1.8869575000000001  9.4347875000000005  3.7739150000000001
  1.8869575000000001  7.5478300000000003  5.6608725000000000
  0.0000000000000000  7.5478300000000003  3.7739150000000001
  0.0000000000000000  9.4347875000000005  9.4347875000000005
  1.8869575000000001  9.4347875000000005  7.5478300000000003
  1.8869575000000001  7.5478300000000003  9.4347875000000005
  0.0000000000000000  7.5478300000000003  7.5478300000000003
  0.0000000000000000  9.4347875000000005 13.2087024999999993
  1.8869575000000001  9.4347875000000005 11.3217449999999999
  1.8869575000000001  7.5478300000000003 13.2087024999999993
  0.0000000000000000  7.5478300000000003 11.3217449999999999
  0.0000000000000000 13.2087024999999993  1.8869575000000001
  1.8869575000000001 13.2087024999999993  0.0000000000000000
  1.8869575000000001 11.3217449999999999  1.8869575000000001
  0.0000000000000000 11.3217449999999999  0.0000000000000000
  0.0000000000000000 13.2087024999999993  5.6608725000000000
  1.8869575000000001 13.2087024999999993  3.7739150000000001
  1.8869575000000001 11.3217449999999999  5.6608725000000000
  0.0000000000000000 11.3217449999999999  3.7739150000000001
  0.0000000000000000 13.2087024999999993  9.4347875000000005
  1.8869575000000001 13.2087024999999993  7.5478300000000003
  1.8869575000000001 11.3217449999999999  9.4347875000000005
  0.0000000000000000 11.3217449999999999  7.5478300000000003
  0.0000000000000000 13.2087024999999993 13.2087024999999993
  1.8869575000000001 13.2087024999999993 11.3217449999999999
  1.8869575000000001 11.3217449999999999 13.2087024999999993
  0.0000000000000000 11.3217449999999999 11.3217449999999999
  3.7739150000000001  1.8869575000000001  1.8869575000000001
  5.6608725000000000  1.8869575000000001  0.0000000000000000
  5.6608725000000000  0.0000000000000000  1.8869575000000001
  3.7739150000000001  0.0000000000000000  0.0000000000000000
  3.7739150000000001  1.8869575000000001  5.6608725000000000
  5.6608725000000000  1.8869575000000001  3.7739150000000001
  5.6608725000000000  0.0000000000000000  5.6608725000000000
  3.7739150000000001  0.0000000000000000  3.7739150000000001
  3.7739150000000001  1.8869575000000001  9.4347875000000005
  5.6608725000000000  1.8869575000000001  7.5478300000000003
  5.6608725000000000  0.0000000000000000  9.4347875000000005
  3.7739150000000001  0.0000000000000000  7.5478300000000003
  3.7739150000000001  1.8869575000000001 13.2087024999999993
  5.6608725000000000  1.8869575000000001 11.3217449999999999
  5.6608725000000000  0.0000000000000000 13.2087024999999993
  3.7739150000000001  0.0000000000000000 11.3217449999999999
  3.7739150000000001  5.6608725000000000  1.8869575000000001
  5.6608725000000000  5.6608725000000000  0.0000000000000000
  5.6608725000000000  3.7739150000000001  1.8869575000000001
  3.7739150000000001  3.7739150000000001  0.0000000000000000
  3.7739150000000001  5.6608725000000000  5.6608725000000000
  5.6608725000000000  5.6608725000000000  3.7739150000000001
  5.6608725000000000  3.7739150000000001  5.6608725000000000
  3.7739150000000001  3.7739150000000001  3.7739150000000001
  3.7739150000000001  5.6608725000000000  9.4347875000000005
  5.6608725000000000  5.6608725000000000  7.5478300000000003
  5.6608725000000000  3.7739150000000001  9.4347875000000005
  3.7739150000000001  3.7739150000000001  7.5478300000000003
  3.7739150000000001  5.6608725000000000 13.2087024999999993
  5.6608725000000000  5.6608725000000000 11.3217449999999999
  5.6608725000000000  3.7739150000000001 13.2087024999999993
  3.7739150000000001  3.7739150000000001 11.3217449999999999
  3.7739150000000001  9.4347875000000005  1.8869575000000001
  5.6608725000000000  9.4347875000000005  0.0000000000000000
  5.6608725000000000  7.5478300000000003  1.8869575000000001
  3.7739150000000001  7.5478300000000003  0.0000000000000000
  3.7739150000000001  9.4347875000000005  5.6608725000000000
  5.6608725000000000  9.4347875000000005  3.7739150000000001
  5.6608725000000000  7.5478300000000003  5.6608725000000000
  3.7739150000000001  7.5478300000000003  3.7739150000000001
  3.7739150000000001  9.4347875000000005  9.4347875000000005
  5.6608725000000000  9.4347875000000005  7.5478300000000003
  5.6608725000000000  7.5478300000000003  9.4347875000000005
  3.7739150000000001  7.5478300000000003  7.5478300000000003
  3.7739150000000001  9.4347875000000005 13.2087024999999993
  5.6608725000000000  9.4347875000000005 11.3217449999999999
  5.6608725000000000  7.5478300000000003 13.2087024999999993
  3.7739150000000001  7.5478300000000003 11.3217449999999999
  3.7739150000000001 13.2087024999999993  1.8869575000000001
  5.6608725000000000 13.2087024999999993  0.0000000000000000
  5.6608725000000000 11.3217449999999999  1.8869575000000001
  3.7739150000000001 11.3217449999999999  0.0000000000000000
  3.7739150000000001 13.2087024999999993  5.6608725000000000
  5.6608725000000000 13.2087024999999993  3.7739150000000001
  5.6608725000000000 11.3217449999999999  5.6608725000000000
  3.7739150000000001 11.3217449999999999  3.7739150000000001
  3.7739150000000001 13.2087024999999993  9.4347875000000005
  5.6608725000000000 13.2087024999999993  7.5478300000000003
  5.6608725000000000 11.3217449999999999  9.4347875000000005
  3.7739150000000001 11.3217449999999999  7.5478300000000003
  3.7739150000000001 13.2087024999999993 13.2087024999999993
  5.6608725000000000 13.2087024999999993 11.3217449999999999
  5.6608725000000000 11.3217449999999999 13.2087024999999993
  3.7739150000000001 11.3217449999999999 11.3217449999999999
  7.5478300000000003  1.8869575000000001  1.8869575000000001
  9.4347875000000005  1.8869575000000001  0.0000000000000000
  9.4347875000000005  0.0000000000000000  1.8869575000000001
  7.5478300000000003  0.0000000000000000  0.0000000000000000
  7.5478300000000003  1.8869575000000001  5.6608725000000000
  9.4347875000000005  1.8869575000000001  3.7739150000000001
  9.4347875000000005  0.0000000000000000  5.6608725000000000
  7.5478300000000003  0.0000000000000000  3.7739150000000001
  7.5478300000000003  1.8869575000000001  9.4347875000000005
  9.4347875000000005  1.8869575000000001  7.5478300000000003
  9.4347875000000005  0.0000000000000000  9.4347875000000005
  7.5478300000000003  0.0000000000000000  7.5478300000000003
  7.5478300000000003  1.8869575000000001 13.2087024999999993
  9.4347875000000005  1.8869575000000001 11.3217449999999999
  9.4347875000000005  0.0000000000000000 13.2087024999999993
  7.5478300000000003  0.0000000000000000 11.3217449999999999
  7.5478300000000003  5.6608725000000000  1.8869575000000001
  9.4347875000000005  5.6608725000000000  0.0000000000000000
  9.4347875000000005  3.7739150000000001  1.8869575000000001
  7.5478300000000003  3.7739150000000001  0.0000000000000000
  7.5478300000000003  5.6608725000000000  5.6608725000000000
  9.4347875000000005  5.6608725000000000  3.7739150000000001
  9.4347875000000005  3.7739150000000001  5.6608725000000000
  7.5478300000000003  3.7739150000000001  3.7739150000000001
  7.5478300000000003  5.6608725000000000  9.4347875000000005
  9.4347875000000005  5.6608725000000000  7.5478300000000003
  9.4347875000000005  3.7739150000000001  9.4347875000000005
  7.5478300000000003  3.7739150000000001  7.5478300000000003
  7.5478300000000003  5.6608725000000000 13.2087024999999993
  9.4347875000000005  5.6608725000000000 11.3217449999999999
  9.4347875000000005  3.7739150000000001 13.2087024999999993
  7.5478300000000003  3.7739150000000001 11.3217449999999999
  7.5478300000000003  9.4347875000000005  1.8869575000000001
  9.4347875000000005  9.4347875000000005  0.0000000000000000
  9.4347875000000005  7.5478300000000003  1.8869575000000001
  7.5478300000000003  7.5478300000000003  0.0000000000000000
  7.5478300000000003  9.4347875000000005  5.6608725000000000
  9.4347875000000005  9.4347875000000005  3.7739150000000001
  9.4347875000000005  7.5478300000000003  5.6608725000000000
  7.5478300000000003  7.5478300000000003  3.7739150000000001
  7.5478300000000003  9.4347875000000005  9.4347875000000005
  9.4347875000000005  9.4347875000000005  7.5478300000000003
  9.4347875000000005  7.5478300000000003  9.4347875000000005
  7.5478300000000003  7.5478300000000003  7.5478300000000003
  7.5478300000000003  9.4347875000000005 13.2087024999999993
  9.4347875000000005  9.4347875000000005 11.3217449999999999
  9.4347875000000005  7.5478300000000003 13.2087024999999993
  7.5478300000000003  7.5478300000000003 11.3217449999999999
  7.5478300000000003 13.2087024999999993  1.8869575000000001
  9.4347875000000005 13.2087024999999993  0.0000000000000000
  9.4347875000000005 11.3217449999999999  1.8869575000000001
  7.5478300000000003 11.3217449999999999  0.0000000000000000
  7.5478300000000003 13.2087024999999993  5.6608725000000000
  9.4347875000000005 13.2087024999999993  3.7739150000000001
  9.4347875000000005 11.3217449999999999  5.6608725000000000
  7.5478300000000003 11.3217449999999999  3.7739150000000001
  7.5478300000000003 13.2087024999999993  9.4347875000000005
  9.4347875000000005 13.2087024999999993  7.5478300000000003
  9.4347875000000005 11.3217449999999999  9.4347875000000005
  7.5478300000000003 11.3217449999999999  7.5478300000000003
  7.5478300000000003 13.2087024999999993 13.2087024999999993
  9.4347875000000005 13.2087024999999993 11.3217449999999999
  9.4347875000000005 11.3217449999999999 13.2087024999999993
  7.5478300000000003 11.3217449999999999 11.3217449999999999
 11.3217449999999999  1.8869575000000001  1.8869575000000001
 13.2087024999999993  1.8869575000000001  0.0000000000000000
 13.2087024999999993  0.0000000000000000  1.8869575000000001
 11.3217449999999999  0.0000000000000000  0.0000000000000000
 11.3217449999999999  1.8869575000000001  5.6608725000000000
 13.2087024999999993  1.8869575000000001  3.7739150000000001
 13.2087024999999993  0.0000000000000000  5.6608725000000000
 11.3217449999999999  0.0000000000000000  3.7739150000000001
 11.3217449999999999  1.8869575000000001  9.4347875000000005
 13.2087024999999993  1.8869575000000001  7.5478300000000003
 13.2087024999999993  0.0000000000000000  9.4347875000000005
 11.3217449999999999  0.0000000000000000  7.5478300000000003
 11.3217449999999999  1.8869575000000001 13.2087024999999993
 13.2087024999999993  1.8869575000000001 11.3217449999999999
 13.2087024999999993  0.0000000000000000 13.2087024999999993
 11.3217449999999999  0.0000000000000000 11.3217449999999999
 11.3217449999999999  5.6608725000000000  1.8869575000000001
 13.2087024999999993  5.6608725000000000  0.0000000000000000
 13.2087024999999993  3.7739150000000001  1.8869575000000001
 11.3217449999999999  3.7739150000000001  0.0000000000000000
 11.3217449999999999  5.6608725000000000  5.6608725000000000
 13.2087024999999993  5.6608725000000000  3.7739150000000001
 13.2087024999999993  3.7739150000000001  5.6608725000000000
 11.3217449999999999  3.7739150000000001  3.7739150000000001
 11.3217449999999999  5.6608725000000000  9.4347875000000005
 13.2087024999999993  5.6608725000000000  7.5478300000000003
 13.2087024999999993  3.7739150000000001  9.4347875000000005
 11.3217449999999999  3.7739150000000001  7.5478300000000003
 11.3217449999999999  5.6608725000000000 13.2087024999999993
 13.2087024999999993  5.6608725000000000 11.3217449999999999
 13.2087024999999993  3.7739150000000001 13.2087024999999993
 11.3217449999999999  3.7739150000000001 11.3217449999999999
 11.3217449999999999  9.4347875000000005  1.8869575000000001
 13.2087024999999993  9.4347875000000005  0.0000000000000000
 13.2087024999999993  7.5478300000000003  1.8869575000000001
 11.3217449999999999  7.5478300000000003  0.0000000000000000
 11.3217449999999999  9.4347875000000005  5.6608725000000000
 13.2087024999999993  9.4347875000000005  3.7739150000000001
 13.2087024999999993  7.5478300000000003  5.6608725000000000
 11.3217449999999999  7.5478300000000003  3.7739150000000001
 11.3217449999999999  9.4347875000000005  9.4347875000000005
 13.2087024999999993  9.4347875000000005  7.5478300000000003
 13.2087024999999993  7.5478300000000003  9.4347875000000005
 11.3217449999999999  7.5478300000000003  7.5478300000000003
 11.3217449999999999  9.4347875000000005 13.2087024999999993
 13.2087024999999993  9.4347875000000005 11.3217449999999999
 13.2087024999999993  7.5478300000000003 13.2087024999999993
 11.3217449999999999  7.5478300000000003 11.3217449999999999
 11.3217449999999999 13.2087024999999993  1.8869575000000001
 13.2087024999999993 13.2087024999999993  0.0000000000000000
 13.2087024999999993 11.3217449999999999  1.8869575000000001
 11.3217449999999999 11.3217449999999999  0.0000000000000000
 11.3217449999999999 13.2087024999999993  5.6608725000000000
 13.2087024999999993 13.2087024999999993  3.7739150000000001
 13.2087024999999993 11.3217449999999999  5.6608725000000000
 11.3217449999999999 11.3217449999999999  3.7739150000000001
 11.3217449999999999 13.2087024999999993  9.4347875000000005
 13.2087024999999993 13.2087024999999993  7.5478300000000003
 13.2087024999999993 11.3217449999999999  9.4347875000000005
 11.3217449999999999 11.3217449999999999  7.5478300000000003
 11.3217449999999999 13.2087024999999993 13.2087024999999993
 13.2087024999999993 13.2087024999999993 11.3217449999999999
 13.2087024999999993 11.3217449999999999 13.2087024999999993
 11.3217449999999999 11.3217449999999999 11.3217449999999999
