# Supplementary material for: Towards universal neural network potential for material discovery applicable to arbitrary combination of 45 elements
Source: Nat Commun. 2022 May 30;13:2991. doi: 10.1038/s41467-022-30687-9 (PMC9151783; doi:10.1038/s41467-022-30687-9)
Supplement: Supplementary file 4 — Supplementary Data 1 [file 41467_2022_30687_MOESM4_ESM.zip › scripts/3_od_transition/OD-transition/Cu3Au/Cu3Au_4x4x4_00700K.POSCAR]

Au Cu 
 1.0000000000000000
    15.1710189315588977   -0.0000006642709056   -0.0000019440723218
    -0.0000006642709056   15.1710140794937107    0.0000007071784410
    -0.0000019440723218    0.0000007071784410   15.1709916918376475
  64 192
Cartesian
 -0.0183843431980300  7.5769881745241259 11.3663212144308297
 11.4531417064475374  1.9175181508190908 13.1932584743014409
  3.8057950637364892  3.7912848151583201  3.7859826888870418
  3.7972067378616572  7.5719466074319213 11.3782396295363881
  0.0071260582683049  3.8105396098098283 -0.0054358918415501
 -0.0104169927765601 11.3153703641687322 11.3182626567384776
  3.8080534852390722  3.8565251789118733 11.3271826371916600
  0.0015615317152120  7.5673821039242970  3.8049700111449427
 11.3703386369454709  7.5751708720960398 -0.0132269458226250
  0.0049276016896988 11.2994834424002004  0.0621580339633402
  3.8142563344492944  3.8142955590601337  7.5700662131675207
 11.3593220630868750  7.5599191925162055  3.7993906136138071
  7.5427515450896623  3.7424918239298792 11.3827007660636124
  7.5848435218372412 11.3928729248214360  0.0036131889324241
  7.5200383564722211  0.0072606011744010 11.2999573307420711
 11.4849237679276452 13.2746793485852681 13.2049917479664742
 13.2773344616228055 13.2778127252264699 11.2605820353364940
 13.3429863226547258  0.0277860408412610  1.8514133645626170
 11.4222827468387571 11.3397067828203095  3.7993796157038529
  7.5981637572541700  7.5639933987688828  7.5899295306045351
  3.8051072582130852  7.5477937228289314  3.7948234635824956
  7.5955568180930957 -0.0342642580471684  7.6331446516824695
  9.4639307652012015 -0.0023961330281918 13.2746626153671770
  3.7783033680938800 11.3569733778364981  7.5766345958711296
 -0.0034988277470431  3.8159651342535059 11.3808791465206181
 -0.0016391125927825  3.8037012175973879  7.5739931873028503
  3.8002872966720549  1.9207717544757310 13.3908172072870730
 11.3706333040041638  7.5217579367594896  7.5482870294471915
  3.7929093569360792  0.0073524395121713  7.5500561164568527
 11.3888185381963520  9.4755204732734395  9.5780384051127765
  0.0063437211419147  7.5551361971526951 -0.0017024122953870
 11.3861416510118882  0.0996618327160024  3.8470928856674047
 11.3748600075688415 11.3234109088376620  0.0429830852429093
 -0.0015079659366638 11.3023680138404856  3.7478670445260458
  7.5607748951677207  7.6296441315166188 11.3765238975937120
  3.7905804502581253 11.3746535093485193  3.8093337876087370
  7.5817471945794512  3.7845058415777428  0.0123427323261075
  7.5178743532953325 11.3075999870787722  3.8037779013699842
  9.5894175988887085  5.6775774825275755 11.3811433291546642
  7.5999948222934988 11.3815773095557731 11.3863581048417064
  3.7629081621039355 13.3263648076515135 13.3280798717946887
  0.0072490772579665  0.0681912561129892 11.3017704684892220
 -0.0116190218726861  0.0763616712670341  7.6443304985382410
  3.8015793323063392  7.5620091623853396  0.0053887663695040
  3.7752248836822417  0.0209760075023291 11.2744120123212586
  0.0117076049433195  3.8010957467163111  3.7952689395777823
 11.3815050559353761 11.4258308440464322  7.5450632775674382
  3.7856145002005550 11.3072133535123101  0.0630225636996961
  3.7982267970697561  7.5783064218595104  7.5763593092424237
 11.3739909438565139  0.0153166119605055  7.5942133872559152
 -0.0138899317065920  7.5819310054887916  7.5841885356067191
 11.3711157241713039  3.8461895096258498  0.0477949036553288
  9.4130504484221724 13.3380708479306271  3.7840533383700059
  7.5848176931456326  7.5548091363921381  3.7974526644231492
 11.3630848261958413  3.7769294585999158  3.7878992620164569
  7.5981274522515143 11.3725024132325405  7.5804234266827724
  7.5140100055879033  0.0176087933617633  0.0906984454182599
  7.5831622511061187  7.5624096085063490 -0.0014277847017891
  7.5781688646011522  1.9724482037853659  5.6387811092078266
  3.7661089763036188 11.3251694646111343 11.3170454218694712
 -0.0016689467051973 13.2767847454256884  5.6987549881344286
  1.8469597883809783  0.0258475305282033  1.8747350257619453
 11.3568707470792969  3.8033110149863063  7.6067148485536169
  3.8385353099684449  0.0218871568703231  3.8498285497526230
  5.6900743629194235  0.0130406258516735 13.3064129806712810
  9.4894463598115877  1.8952481303716808  0.0630028321784029
  7.5077860696520435 13.2928790517507700  1.9278859924081573
  0.0054475929995201 13.2631636888971034  1.9075776582421065
  1.8810421522267344  1.9002780354998270  3.8289971516877119
  5.6793820264358272 11.3475893927356921 13.2751966726260964
  9.4813802346964913  0.0662313885446785  1.8889814391356983
  1.9371733709137597  3.8031915102928697  1.8732217950045422
 13.2148824527991557  5.6920561287685709 11.3768978097095719
 13.2625449011512373  1.9240589818771165 11.2895556859853912
  1.8693152175222576 11.3275422029646027  5.7186647114952782
  1.8687585156407338  0.0795456900200414 13.3358809545158064
  0.0096906512423523  5.6815881158238764  1.9011104273392530
  1.9179499310507104  3.8471232474188852 13.3000069880982466
  5.6545568272877809  1.9258846247831169  0.1000412945882308
  7.5845936492723025  9.4493613916689920  5.7006283531202850
  7.5752484199317429  3.8369740707463027  3.7525608493106222
  7.5349277662567342 13.2995770825197255  5.6815955558834714
  9.5151690290171214  1.9098524715733174 11.2954122895738500
 11.3586801608117742  5.6965152028772366  1.9139615613578973
  7.5685545663002260  1.9283995462913930  1.9712863485263667
 -0.0021189854582143  5.6966212319833334 13.2678113706803611
 13.3065089146666455 11.3334717596406378  5.7180686775409688
  7.5967123617554870 13.2468596536884871  9.4787507701199196
 13.2802977731648522  3.7990882822711951  1.9063946141415089
  0.0039266072284996  1.9608672209801528  9.4737298439879023
  1.9013754823777924  0.0181631019614305  9.4367583549243594
  9.4739204825002048  9.4614426414026234  3.7959802150151076
  1.9090777954177154  9.4459107014083603  3.8105558345650037
  5.6778432547512026 11.3648010079788921  1.9104834517912390
 11.4042654886067751 11.3813654810009890 11.3761498116992232
 13.2967249296025933  0.0678257072145165  5.6898601732176930
  5.6614690297305392  0.0279213316422849  1.9418133372061099
 -0.0021082072593340  9.4496411048682081 13.2746070508752076
 13.2491178469610578  7.5732406620045172 13.2504588221512751
  9.4523739359226990  0.0426596068298330  5.6987751748058058
 13.2558383840886158  1.9312934220989948  7.6039733217289331
  5.6939890257041430  3.8021276746470800  1.9046399176842828
 11.4180066573870675  0.0052576783819651 11.2858453305514210
  9.4719255559820112  9.4673667472042968 -0.0080493778059361
 -0.0046231325213756  9.4956784692630301  5.7279551205118251
  9.4691140237424243  5.6897420968339523 -0.0085149766687042
 -0.0037717580343944 13.2375613216742032  9.4268825472075140
  9.4660142936240703  3.7648966467135008  9.4651048275454723
  1.8435186350449997 11.3488933850062832  9.4125065686058136
  5.7066422576202305  5.7012993214317467 11.3718712384135632
  1.8782646168852961 13.2641703170227387 11.2804981573462957
  5.7202774608856970  1.9418000154820805  7.5962717895096228
 13.2969805043104916  9.5027615516803685  7.5649529376314497
 13.2763434425271907 11.2854950347102001 13.2560034180513657
  5.6746242085813092 11.3643567397850394  5.7046517768655134
  0.0118992955767887  0.0872966147352429 -0.0450680100786256
  9.4530979295048816  1.9378929801726827  7.6269958110729315
  3.8015668740752795  5.6554812987251735 13.3146909079750841
  9.4326170468185193  3.7938957383384002  1.9345210502684336
 -0.0011161483073928  5.6874090458579758  5.6894120040738780
  9.4882052025465544  3.7659694700544750 13.2690921664047341
  5.6706941477344026 13.2538427491620219 11.3296253610383406
  1.8957999833777970  5.6947024301174984  7.5744525281517427
  1.9094950556703880 11.3557414531263898  1.9247667544357352
  7.5776846971502145  5.6491156563765683  9.4547774850425483
 11.3561729674608820  1.9388406485558956  5.7249228840983868
 11.3793100423490667  9.4604156262461299  5.6957506815730348
  5.6953188545295426  7.5458137206119380  1.8985514037147839
  1.9014430130791060  7.5589523428320202 13.2728059928365987
  5.6715166716377441  9.4380920250040923  3.8039621518474709
  5.6667194754217727  0.0015845981685371  9.4314572510327608
  1.8956671827937033  1.9434985821776272  0.0290179333369753
  3.8092547541440371  5.7099281583730610  9.4557310104986545
  0.0119793105197158  1.9410156551629938  1.8977056161728301
  0.0076135584201906  1.9087658170255564 13.2825144355964326
  7.5892048990052849  5.6178635313990943  5.6882319779059358
 11.3830113574901333  9.4783869209555114 13.2220391670259261
  3.8144055771947154  5.6846538615705224  5.6859372738135292
  1.8529185682255533  9.4937901173670713  7.5764773542463990
  3.8308040696244685  0.0180951373595956  0.0833089438355235
 13.2300075187126840  0.0178777406519421  9.4938305670164560
  5.7021219955029192  7.5517124445244841  5.6940036234000457
  1.9037867829226325  1.9464501240010796 11.3493584653264783
 13.2723954861903870  9.4363035929487253  3.8036098837203185
 11.3894578938868953 13.2772934593406298  9.5269385357350700
  5.7445370751542093  5.6574259010710799  7.5759912994282548
  3.7818513422537641  9.4534095632540858  9.4562038184133872
  5.6846231211637175  7.5718820236687341 13.2811293237565060
 11.4329034381116941  3.7935962764787723 11.3129860570776017
  9.5119030785836127 11.3690622046589116 13.2549612593283754
  1.9030481093699414  9.4292134548012427  0.0100794964808469
  0.0045129650817944  1.8893876603812401  5.6702124886322425
  3.8174687721290774 13.2929437661735328  1.9040978855225394
  5.7273981059372749  3.8531462044888354  5.6792890593717731
  0.0033354444667407  9.4171127048742811  1.9038892909206535
  5.6807264959632571 13.2570037384922177  7.5737279708063836
  7.5234393734292073  0.0396908637360198  3.7520475992002615
  3.7783641547253439 13.2545834383169652  9.4407872491494960
  1.8908572434566016 13.2835326756056258  0.0633405648745236
  3.8019235689563020  3.8371930328363031  0.0601489996669409
 13.3023174638710611  1.9104949582642050 -0.0220983205817464
 13.3218139633779593  0.0596830128675384 13.2876410310342301
  5.6847138498888583  9.4851461040958540 11.3727454533646100
  9.4684671846378095  7.5470942591153101  5.6842478379305090
 13.2864878476914097 13.2960294206058158  3.7813732181629840
 -0.0113537846736248 11.3374395654826579  7.6053880449942399
  5.7323127560788016  5.6436022154858190  3.7877900001441298
  9.4673657711824628 11.3368211952027735  1.9068904394015096
  9.5175685922339479  9.4929897283243090 11.4434225759250285
  7.5149718819615181  1.8947212690602631 13.2913754939850808
  9.4749783436080328 11.3481183888205948  5.6810634192319371
 13.2904944456180321 11.4007912113573386  9.4481210907265929
  5.6668531531343351  3.8361857853078765 13.3221886550031492
  3.7875924221861434  9.4600382826511638  5.6908297040802118
  3.7929332472123649  9.4616814059796859 13.2741816430089763
 13.2922491802141245 13.2673039678565861  7.6332521327924869
  9.4442188954476247  3.8395489977729058  5.6889393020995467
  9.5295912314030353 13.2646472586983641 11.3160357932035662
  5.7208299995612979  1.9336671082285912  3.7414660645003237
  3.8207751407988613  1.9249011349085696  5.6933164011859096
  7.5784168454402421  5.6468489552664849  1.9229837085982227
  9.5136231398485691  7.6219015823492979 13.2596149440625002
 11.4301289009657783  7.5825953781449957 11.4359484509892706
  1.9074899565906800  3.8026771525135450  5.6851808331599543
  5.7296463277663925 -0.0136797473491579  5.6746505934855165
  3.8096294011953251  5.6463044598494649  1.8711123236249467
 11.4259275717202620 13.3025113796754209  5.6850474792848402
  5.6950725789088299 11.3609342692922777  9.4648871279617151
  5.6961090489184834  7.5824544255704387  9.4701943463583724
  9.4900613883706733 13.2801493517477933  7.5859942177069239
  1.8939424134054019  5.7045561103152389 11.3759251017049650
  1.8779483717146335  0.0513582373243222  5.6720609935480413
 13.2842497373206374 13.2806172347046907  0.0372819034656839
  1.9060508900021156  5.6792991803875150  3.7911485932367737
  5.6628529424676559  5.6472450550977964  0.0147142030735872
  7.5772084590439439  9.4544502837994333  1.8910290287659257
  5.6536219740426992 13.2941852602711332  0.0725957181606831
 11.4369813773186397  5.6889299730186735  9.5069153763547938
 11.3558058510228221  5.6570150787738820  5.6764068843802766
  1.8879353148629929  7.5795587641809137  9.4700570649670972
 -0.0252754131135067  9.4862504263572607  9.4258205085448221
  5.6615067595563984  1.9073254309234047 11.3275657647559260
  7.6109943949982037  9.4909105939603418  9.4762140908502595
  7.5640110225266293  5.6796172305614379 13.2760188643908066
  9.5134187637901650 11.4177142755233856  9.5122847231244574
  7.5271842125485406 13.2755471315860643 13.2824699594301308
 11.3675759841303154  9.4406858410351724  1.9081080943615600
  9.4330366213879113  5.6372872843199033  7.5929879177310413
 13.2565058696141094  7.5415954672862906  9.5080248254894535
  9.4977503337988516  7.5759590816448830  9.4954212769907045
 11.4387069548881950  5.6839203985542843 13.2524731720300615
  1.8927000186144338 13.2847202556925481  3.7949081358036700
 13.2679890560620173  9.4367258501996307 -0.0027683659303239
  5.7130169051364197 13.3016855117774107  3.8057866520468204
 11.3732648394576454  1.9090298247714925  9.5267840677628630
 13.2667803764254657  7.5585705196648787  1.9010249050692112
  1.8983550475689503  3.8280110871502053  9.4623808717511686
  9.4332854791361189  5.6387006334518324  3.7935178434019696
  5.7332314109636862  3.8086438591890861  9.4237610106425755
 13.2675022519917079  5.6770255234254590  3.7965515686513633
 -0.0153288785466250  5.6913264744210057  9.4774008366573792
  1.8852457687966677  9.4404241499554686 11.3558822223386748
 13.3214816054205460  1.9137870973747562  3.8279834800418304
  3.7819643896108972 13.2650847720196232  5.6971420912970281
  9.4709273875015239  7.5613997125800942  1.8958053001526449
  9.4886355313367243  9.4745961997842070  7.5620627513320375
  1.9070358739346471  7.5464870182961299  1.9033881692742112
  1.9422944194869678  5.6513018310490217  0.0063334455778621
 11.3835644870390666  0.0110469875398494  0.0269199834845724
  1.8965975745619854  7.5758911090342984  5.6936312789536299
  1.8734916354539823 13.2444083350368498  7.6135916971480881
 13.2767770374518239  3.8533605822492376 13.2413440539241360
 13.2652166864139769  3.7943379807675357  5.6916951736796380
 13.2757728045273922  5.6722242224400814  7.5824458970642583
  9.5269097285196924  0.0027946438492710  9.5143893677330489
 13.2483291034593336  3.8118856213856760  9.5013699124928195
  7.5913387205972152  9.4915998265176658 13.2875685212333554
 13.2717759554116093  7.5676611885738456  5.6847618538935309
 13.2775545317750154  5.6973179070552460 -0.0009172662921106
  9.4232227345325885  1.9268520853790800  3.7411520878095370
  1.9107199128545140  1.9294077430443575  7.5651978421444488
  9.4941674011539750 13.2924076023396474  0.0784260529996954
 13.2498105151332108  9.4562139449776925 11.4355738150053092
  7.5839767981659687  1.9415236270583032  9.4271450345104295
 11.3830231863141815 13.3056550396245736  1.8762412569160158
  0.0095641649098648 13.3124897896515293 13.3095624156105004
 13.2695897622006242 11.3539799363020322  1.9028609969865233
  5.6981872322544884  9.4589581642506992  0.0050161292859771
 11.3536302817099255  1.8988250410567666  1.8606558865112068
  1.8874080102354287 11.2886417140976505 13.2730036982252315
  5.6983167709405027  9.4692824705414509  7.5817292132964180
  3.8079489109853384  1.9349199884967936  1.8581133108958483
  0.0011899121084858  0.0539497116712211  3.8324181448369155
  3.7988628537805522  9.4394553252608144  1.9244458678957088
  7.5914198500961376  3.8273386678430654  7.6031108800571285
  3.7969706776158394  1.9335523984838769  9.4385962461392161
