# Supplementary material for: Towards universal neural network potential for material discovery applicable to arbitrary combination of 45 elements
Source: Nat Commun. 2022 May 30;13:2991. doi: 10.1038/s41467-022-30687-9 (PMC9151783; doi:10.1038/s41467-022-30687-9)
Supplement: Supplementary file 4 — Supplementary Data 1 [file 41467_2022_30687_MOESM4_ESM.zip › scripts/3_od_transition/OD-transition/Cu3Au/Cu3Au_4x4x4_pfp1001_opt.POSCAR]

Cu Au Cu Au Cu Au Cu Au Cu Au Cu Au Cu Au Cu Au Cu Au Cu Au Cu Au Cu Au Cu Au Cu Au Cu Au Cu Au Cu Au Cu Au Cu Au Cu Au Cu Au Cu Au Cu Au Cu Au Cu Au Cu Au Cu Au Cu Au Cu Au Cu Au Cu Au Cu Au Cu Au Cu Au Cu Au Cu Au Cu Au Cu Au Cu Au Cu Au Cu Au Cu Au Cu Au Cu Au Cu Au Cu Au Cu Au Cu Au Cu Au Cu Au Cu Au Cu Au Cu Au Cu Au Cu Au Cu Au Cu Au Cu Au Cu Au Cu Au Cu Au Cu Au Cu Au Cu Au 
 1.0000000000000000
    15.1592703173697050   -0.0000023456743386    0.0000002172070719
    -0.0000023456743386   15.1592730889172547    0.0000003258589180
     0.0000002172070719    0.0000003258589180   15.1592704119475119
   3   1   3   1   3   1   3   1   3   1   3   1   3   1   3   1   3   1   3   1   3   1   3   1   3   1   3   1   3   1   3   1   3   1   3   1   3   1   3   1   3   1   3   1   3   1   3   1   3   1   3   1   3   1   3   1   3   1   3   1   3   1   3   1   3   1   3   1   3   1   3   1   3   1   3   1   3   1   3   1   3   1   3   1   3   1   3   1   3   1   3   1   3   1   3   1   3   1   3   1   3   1   3   1   3   1   3   1   3   1   3   1   3   1   3   1   3   1   3   1   3   1   3   1   3   1   3   1
Cartesian
 -0.0000002660584083  1.8949091768470199  1.8949088422258036
  1.8949084964619201  1.8949088429053627  0.0000000678832487
  1.8949088168220964 -0.0000002524769276  1.8949088286443228
  0.0000000000000000  0.0000000000000000  0.0000000000000000
 -0.0000002117566404  1.8949092583117484  5.6847264452126822
  1.8949085507636882  1.8949089243700921  3.7898176708701268
  1.8949088711238649 -0.0000001710121981  5.6847264316311996
  0.0000000543017680  0.0000000814647295  3.7898176029868780
 -0.0000001574548724  1.8949093397764780  9.4745440481995580
  1.8949086050654551  1.8949090058348217  7.5796352738570061
  1.8949089254256317 -0.0000000895474686  9.4745440346180789
  0.0000001086035359  0.0000001629294590  7.5796352059737560
 -0.0000001031531044  1.8949094212412083 13.2643616511864337
  1.8949086593672233  1.8949090872995511 11.3694528768438818
  1.8949089797273999 -0.0000000080827391 13.2643616376049600
  0.0000001629053039  0.0000002443941885 11.3694528089606326
 -0.0000008524769930  5.6847274490763295  1.8949089236905332
  1.8949079100433350  5.6847271151346721  0.0000001493479782
  1.8949082304035119  3.7898180197523819  1.8949089101090519
 -0.0000005864185847  3.7898182722293088  0.0000000814647295
 -0.0000007981752250  5.6847275305410570  5.6847265266774096
  1.8949079643451032  5.6847271965994004  3.7898177523348551
  1.8949082847052803  3.7898181012171119  5.6847265130959297
 -0.0000005321168167  3.7898183536940397  3.7898176844516072
 -0.0000007438734571  5.6847276120057852  9.4745441296642881
  1.8949080186468714  5.6847272780641296  7.5796353553217335
  1.8949083390070476  3.7898181826818389  9.4745441160828108
 -0.0000004778150487  3.7898184351587676  7.5796352874384842
 -0.0000006895716891  5.6847276934705144 13.2643617326511656
  1.8949080729486396  5.6847273595288588 11.3694529583086084
  1.8949083933088158  3.7898182641465694 13.2643617190696830
 -0.0000004235132808  3.7898185166234968 11.3694528904253644
 -0.0000014388955777  9.4745457213056348  1.8949090051552622
  1.8949073236247513  9.4745453873639836  0.0000002308127077
  1.8949076439849277  7.5796362919816929  1.8949089915737822
 -0.0000011728371693  7.5796365444586176  0.0000001629294590
 -0.0000013845938097  9.4745458027703702  5.6847266081421397
  1.8949073779265184  9.4745454688287154  3.7898178337995856
  1.8949076982866948  7.5796363734464212  5.6847265945606598
 -0.0000011185354013  7.5796366259233459  3.7898177659163363
 -0.0000013302920417  9.4745458842350967  9.4745442111290199
  1.8949074322282866  9.4745455502934366  7.5796354367864627
  1.8949077525884634  7.5796364549111495  9.4745441975475373
 -0.0000010642336334  7.5796367073880795  7.5796353689032143
 -0.0000012759902738  9.4745459656998303 13.2643618141158939
  1.8949074865300544  9.4745456317581684 11.3694530397733420
  1.8949078068902314  7.5796365363758822 13.2643618005344130
 -0.0000010099318654  7.5796367888528060 11.3694529718900892
 -0.0000020253141623 13.2643639935349480  1.8949090866199920
  1.8949067372061668 13.2643636595932897  0.0000003122774373
  1.8949070575663418 11.3694545642109990  1.8949090730385119
 -0.0000017592557540 11.3694548166879308  0.0000002443941885
 -0.0000019710123943 13.2643640749996763  5.6847266896068689
  1.8949067915079343 13.2643637410580215  3.7898179152643148
  1.8949071118681104 11.3694546456757291  5.6847266760253881
 -0.0000017049539860 11.3694548981526591  3.7898178473810664
 -0.0000019167106264 13.2643641564644064  9.4745442925937464
  1.8949068458097029 13.2643638225227480  7.5796355182511892
  1.8949071661698784 11.3694547271404556  9.4745442790122638
 -0.0000016506522180 11.3694549796173803  7.5796354503679435
 -0.0000018624088584 13.2643642379291347 13.2643618955806204
  1.8949069001114700 13.2643639039874728 11.3694531212380685
  1.8949072204716468 11.3694548086051892 13.2643618819991431
 -0.0000015963504501 11.3694550610821139 11.3694530533548193
  3.7898173132840167  1.8949085904284337  1.8949088965275713
  5.6847260758043472  1.8949082564867785  0.0000001221850167
  5.6847263961645211 -0.0000008388955122  1.8949088829460905
  3.7898175793424258 -0.0000005864185847  0.0000000543017680
  3.7898173675857860  1.8949086718931647  5.6847264995144489
  5.6847261301061147  1.8949083379515070  3.7898177251718934
  5.6847264504662922 -0.0000007574307827  5.6847264859329671
  3.7898176336441929 -0.0000005049538552  3.7898176572886455
  3.7898174218875544  1.8949087533578934  9.4745441025013246
  5.6847261844078822  1.8949084194162367  7.5796353281587718
  5.6847265047680615 -0.0000006759660532  9.4745440889198473
  3.7898176879459600 -0.0000004234891256  7.5796352602755226
  3.7898174761893215  1.8949088348226231 13.2643617054882021
  5.6847262387096489  1.8949085008809670 11.3694529311456520
  5.6847265590698273 -0.0000005945013237 13.2643616919067249
  3.7898177422477297 -0.0000003420243961 11.3694528632623992
  3.7898167268654319  5.6847268626577430  1.8949089779923007
  5.6847254893857633  5.6847265287160864  0.0000002036497462
  5.6847258097459372  3.7898174333337979  1.8949089644108206
  3.7898169929238401  3.7898176858107253  0.0000001357664975
  3.7898167811672003  5.6847269441224739  5.6847265809791807
  5.6847255436875281  5.6847266101808174  3.7898178066366235
  5.6847258640477074  3.7898175147985258  5.6847265673976972
  3.7898170472256076  3.7898177672754545  3.7898177387533760
  3.7898168354689687  5.6847270255872013  9.4745441839660547
  5.6847255979893010  5.6847266916455466  7.5796354096235019
  5.6847259183494723  3.7898175962632550  9.4745441703845792
  3.7898171015273765  3.7898178487401841  7.5796353417402536
  3.7898168897707358  5.6847271070519323 13.2643617869529358
  5.6847256522910667  5.6847267731102757 11.3694530126103786
  5.6847259726512425  3.7898176777279855 13.2643617733714514
  3.7898171558291449  3.7898179302049129 11.3694529447271293
  3.7898161404468467  9.4745451348870553  1.8949090594570301
  5.6847249029671758  9.4745448009454023  0.0000002851144757
  5.6847252233273489  7.5796357055631063  1.8949090458755495
  3.7898164065052566  7.5796359580400310  0.0000002172312270
  3.7898161947486182  9.4745452163517765  5.6847266624439081
  5.6847249572689451  9.4745448824101235  3.7898178881013536
  5.6847252776291217  7.5796357870278372  5.6847266488624273
  3.7898164608070237  7.5796360395047637  3.7898178202181039
  3.7898162490503831  9.4745452978165083  9.4745442654307848
  5.6847250115707144  9.4745449638748589  7.5796354910882320
  5.6847253319308892  7.5796358684925655  9.4745442518493057
  3.7898165151087917  7.5796361209694938  7.5796354232049827
  3.7898163033521528  9.4745453792812402 13.2643618684176605
  5.6847250658724837  9.4745450453395854 11.3694530940751068
  5.6847253862326603  7.5796359499572947 13.2643618548361832
  3.7898165694105606  7.5796362024342239 11.3694530261918594
  3.7898155540282628 13.2643634071163650  1.8949091409217600
  5.6847243165485919 13.2643630731747066  0.0000003665792052
  5.6847246369087685 11.3694539777924142  1.8949091273402796
  3.7898158200866701 11.3694542302693442  0.0000002986959565
  3.7898156083300307 13.2643634885810950  5.6847267439086355
  5.6847243708503594 13.2643631546394349  3.7898179695660823
  5.6847246912105334 11.3694540592571443  5.6847267303271556
  3.7898158743884380 11.3694543117340654  3.7898179016828344
  3.7898156626317991 13.2643635700458145  9.4745443468955184
  5.6847244251521278 13.2643632361041597  7.5796355725529594
  5.6847247455123080 11.3694541407218708  9.4745443333140340
  3.7898159286902064 11.3694543931988008  7.5796355046697101
  3.7898157169335667 13.2643636515105499 13.2643619498823924
  5.6847244794538980 13.2643633175688880 11.3694531755398351
  5.6847247998140702 11.3694542221866026 13.2643619363009098
  3.7898159829919762 11.3694544746635362 11.3694531076565877
  7.5796348926264425  1.8949080040098498  1.8949089508293395
  9.4745436551467712  1.8949076700681922  0.0000001764867847
  9.4745439755069434 -0.0000014253140969  1.8949089372478589
  7.5796351586848516 -0.0000011728371693  0.0000001086035359
  7.5796349469282109  1.8949080854745797  5.6847265538162173
  9.4745437094485343  1.8949077515329222  3.7898177794736623
  9.4745440298087154 -0.0000013438493674  5.6847265402347347
  7.5796352129866191 -0.0000010913724398  3.7898177115904135
  7.5796350012299767  1.8949081669393089  9.4745441568030948
  9.4745437637503045  1.8949078329976519  7.5796353824605376
  9.4745440841104873 -0.0000012623846379  9.4745441432216158
  7.5796352672883858 -0.0000010099077103  7.5796353145772910
  7.5796350555317460  1.8949082484040385 13.2643617597899706
  9.4745438180520747  1.8949079144623815 11.3694529854474187
  9.4745441384122522 -0.0000011809199084 13.2643617462084933
  7.5796353215901577 -0.0000009284429808 11.3694529175641676
  7.5796343062078586  5.6847262762391582  1.8949090322940687
  9.4745430687281811  5.6847259422975025  0.0000002579515142
  9.4745433890883657  3.7898168469152118  1.8949090187125877
  7.5796345722662677  3.7898170993921405  0.0000001900682654
  7.5796343605096235  5.6847263577038891  5.6847266352809473
  9.4745431230299566  5.6847260237622317  3.7898178609383919
  9.4745434433901288  3.7898169283799410  5.6847266216994647
  7.5796346265680334  3.7898171808568675  3.7898177930551427
  7.5796344148113937  5.6847264391686165  9.4745442382678231
  9.4745431773317250  5.6847261052269626  7.5796354639252703
  9.4745434976919007  3.7898170098446715  9.4745442246863441
  7.5796346808698027  3.7898172623215989  7.5796353960420229
  7.5796344691131630  5.6847265206333475 13.2643618412547006
  9.4745432316334881  5.6847261866916892 11.3694530669121470
  9.4745435519936674  3.7898170913094011 13.2643618276732180
  7.5796347351715720  3.7898173437863294 11.3694529990288977
  7.5796337197892747  9.4745445484684740  1.8949091137587988
  9.4745424823096052  9.4745442145268086  0.0000003394162437
  9.4745428026697809  7.5796351191445241  1.8949091001773175
  7.5796339858476802  7.5796353716214506  0.0000002715329949
  7.5796337740910440  9.4745446299331970  5.6847267167456765
  9.4745425366113665  9.4745442959915351  3.7898179424031211
  9.4745428569715404  7.5796352006092533  5.6847267031641957
  7.5796340401494504  7.5796354530861798  3.7898178745198718
  7.5796338283928089  9.4745447113979200  9.4745443197325532
  9.4745425909131384  9.4745443774562652  7.5796355453899977
  9.4745429112733195  7.5796352820739816  9.4745443061510777
  7.5796340944512153  7.5796355345509090  7.5796354775067520
  7.5796338826945782  9.4745447928626501 13.2643619227194307
  9.4745426452149051  9.4745444589209988 11.3694531483768770
  9.4745429655750772  7.5796353635387117 13.2643619091379499
  7.5796341487529855  7.5796356160156400 11.3694530804936260
  7.5796331333706881 13.2643628206977802  1.8949091952235280
  9.4745418958910204 13.2643624867561201  0.0000004208809732
  9.4745422162511925 11.3694533913738294  1.8949091816420478
  7.5796333994290945 11.3694536438507559  0.0000003529977245
  7.5796331876724565 13.2643629021625049  5.6847267982104057
  9.4745419501927888 13.2643625682208537  3.7898180238678516
  9.4745422705529574 11.3694534728385594  5.6847267846289267
  7.5796334537308638 11.3694537253154859  3.7898179559846015
  7.5796332419742285 13.2643629836272314  9.4745444011972850
  9.4745420044945536 13.2643626496855784  7.5796356268547296
  9.4745423248547294 11.3694535543032931  9.4745443876158024
  7.5796335080326331 11.3694538067802160  7.5796355589714794
  7.5796332962759934 13.2643630650919668 13.2643620041841608
  9.4745420587963149 13.2643627311503121 11.3694532298416089
  9.4745423791564995 11.3694536357680249 13.2643619906026800
  7.5796335623344007 11.3694538882449478 11.3694531619583614
 11.3694524719688683  1.8949074175912652  1.8949090051311070
 13.2643612344891952  1.8949070836496078  0.0000002307885526
 13.2643615548493710 -0.0000020117326815  1.8949089915496262
 11.3694527380272792 -0.0000017592557540  0.0000001629053039
 11.3694525262706314  1.8949074990559949  5.6847266081179848
 13.2643612887909637  1.8949071651143383  3.7898178337754307
 13.2643616091511394 -0.0000019302679520  5.6847265945365031
 11.3694527923290423 -0.0000016777910245  3.7898177658921810
 11.3694525805724034  1.8949075805207243  9.4745442111048632
 13.2643613430927338  1.8949072465790668  7.5796354367623078
 13.2643616634529078 -0.0000018488032225  9.4745441975233788
 11.3694528466308107 -0.0000015963262950  7.5796353688790612
 11.3694526348741718  1.8949076619854537 13.2643618140917372
 13.2643613973944987  1.8949073280437969 11.3694530397491835
 13.2643617177546727 -0.0000017673384930 13.2643618005102564
 11.3694529009325844 -0.0000015148615655 11.3694529718659343
 11.3694518855502817  5.6847256898205751  1.8949090865958369
 13.2643606480706122  5.6847253558789168  0.0000003122532821
 13.2643609684307897  3.7898162604966257  1.8949090730143563
 11.3694521516086944  3.7898165129735570  0.0000002443700334
 11.3694519398520555  5.6847257712853043  5.6847266895827140
 13.2643607023723806  5.6847254373436478  3.7898179152401590
 13.2643610227325563  3.7898163419613571  5.6847266760012332
 11.3694522059104592  3.7898165944382858  3.7898178473569106
 11.3694519941538186  5.6847258527500317  9.4745442925695933
 13.2643607566741508  5.6847255188083752  7.5796355182270361
 13.2643610770343283  3.7898164234260858  9.4745442789881107
 11.3694522602122294  3.7898166759030141  7.5796354503437868
 11.3694520484555888  5.6847259342147627 13.2643618955564673
 13.2643608109759192  5.6847256002731044 11.3694531212139101
 13.2643611313360932  3.7898165048908155 13.2643618819749864
 11.3694523145139996  3.7898167573677446 11.3694530533306661
 11.3694512991316952  9.4745439620498804  1.8949091680605665
 13.2643600616520310  9.4745436281082291  0.0000003937180117
 13.2643603820121996  7.5796345327259402  1.8949091544790861
 11.3694515651901096  7.5796347852028649  0.0000003258347629
 11.3694513534334671  9.4745440435146122  5.6847267710474458
 13.2643601159538012  9.4745437095729610  3.7898179967048891
 13.2643604363139715  7.5796346141906685  5.6847267574659632
 11.3694516194918744  7.5796348666675959  3.7898179288216411
 11.3694514077352320  9.4745441249793423  9.4745443740343198
 13.2643601702555554  9.4745437910376875  7.5796355996917679
 13.2643604906157471  7.5796346956553950  9.4745443604528425
 11.3694516737936357  7.5796349481323277  7.5796355318085160
 11.3694514620370040  9.4745442064440759 13.2643619770211991
 13.2643602245573327  9.4745438725024194 11.3694532026786437
 13.2643605449175030  7.5796347771201260 13.2643619634397165
 11.3694517280954148  7.5796350295970516 11.3694531347953944
 11.3694507127131139 13.2643622342791900  1.8949092495252953
 13.2643594752334408 13.2643619003375406  0.0000004751827412
 13.2643597955936219 11.3694528049552464  1.8949092359438151
 11.3694509787715266 11.3694530574321728  0.0000004072994924
 11.3694507670148877 13.2643623157439148  5.6847268525121732
 13.2643595295352092 13.2643619818022636  3.7898180781696182
 13.2643598498953885 11.3694528864199729  5.6847268389306951
 11.3694510330732950 11.3694531388969065  3.7898180102863694
 11.3694508213166490 13.2643623972086484  9.4745444554990552
 13.2643595838369794 13.2643620632669901  7.5796356811564962
 13.2643599041971516 11.3694529678847083  9.4745444419175708
 11.3694510873750563 11.3694532203616347  7.5796356132732470
 11.3694508756184227 13.2643624786733856 13.2643620584859256
 13.2643596381387443 13.2643621447317237 11.3694532841433755
 13.2643599584989182 11.3694530493494401 13.2643620449044484
 11.3694511416768282 11.3694533018263648 11.3694532162601227
