# Supplementary material for: Towards universal neural network potential for material discovery applicable to arbitrary combination of 45 elements
Source: Nat Commun. 2022 May 30;13:2991. doi: 10.1038/s41467-022-30687-9 (PMC9151783; doi:10.1038/s41467-022-30687-9)
Supplement: Supplementary file 4 — Supplementary Data 1 [file 41467_2022_30687_MOESM4_ESM.zip › scripts/3_od_transition/OD-transition/Cu3Au/Cu3Au_4x4x4_00800K.POSCAR]

Au Cu 
 1.0000000000000000
    15.1710189315588977   -0.0000006642709056   -0.0000019440723218
    -0.0000006642709056   15.1710140794937107    0.0000007071784410
    -0.0000019440723218    0.0000007071784410   15.1709916918376475
  64 192
Cartesian
  0.0612842443382890  1.8393005405516545 13.2852771877879317
  5.7058655144128458  3.7715318582939719 13.2647225724096813
 13.3255644325954741  3.8613480621666536  1.8780121982830773
  3.8293434169330918  1.9126847763756085  5.7411984469358677
 13.2802118729104794 11.3259521410661748  9.5537555719883525
  5.6891783922603727  5.6962892858281196  7.5905970323309759
  0.0470048936206483  7.6008223429912078 -0.0478187469408762
  5.7421808223942943 11.3229699990727077  1.9128344580092582
  7.5721084722052900  7.5258780991469489  0.0518405839670346
 13.2069261959623052  3.8347198149045059 13.2794899993067368
 13.1790085983310608 11.3316409067487669 13.2283418793062584
  0.1114687204427830 13.3010934017644065 13.2059917846973836
 13.3029152388762721 -0.0520861927142940  1.8657197044387237
  7.5760041850563411  1.8978242020725151  1.8844864495917559
  1.9344065295416577  5.7401208027662296  3.8619892130034752
  3.8518798997289476  7.5871394618249521  0.0055652580796826
  9.4805765217835365  9.4818512668050108  7.5919918149241816
 13.2861099368929647 11.3303516940656781  5.6619109350763042
 11.2571276587804405  1.9089707846568658  1.8748353221284129
  9.5391243672435237  3.7482139336914213  5.7085550903394306
  1.9194054551666069 13.2765803725110700  3.7927533128814415
  3.7613405546096255 11.3907618463638318 -0.0613556947168232
  3.7987728118722544  7.5895703820781311  7.5066839986871639
 11.2815691707843069  7.5936934229574584 -0.0528764082861353
 11.3472817164539173  7.5826600232126138 11.3672240195614744
  5.6837427069902704 13.2757184310948801 11.3824800316539392
 13.3083162046314953 13.3385482763958176  7.6526302447007293
 -0.0323176441217206  7.6062361049973184 11.4353304743216260
 13.2703600411984581  3.7884479568957756  5.6908595323341542
  1.8879116579829691 11.3229096230114461  9.5246235131714894
  5.6886577937965637  9.4938282173102042  7.5827228837360394
 11.4188414154529294  1.8334463541364634  9.4973175773804659
  5.6785898547273685  1.8422527463821265 11.4173840037222334
  9.4499148513240101  5.7452153828317165  3.7431219718137023
  1.9209440929042110  3.8052499263743860  1.7837783196635719
  3.8150594284527113  7.5093631455412000 11.4045670562928390
  0.0135115589602132  1.9240492469236450  9.5001411051354747
 -0.0475062710935683  5.5990114088484706  9.4090342723900626
 13.2249845027513402 11.3641722520270161  1.9378194710354040
  1.8652909216561739 13.3194870586111307  7.5594739975014686
  1.9229773499691876  9.4623587239385181  3.8277897985048921
  9.5012333863129879 13.2742003184518147  7.5952314671229360
  5.6970606669495396  9.5537343062715028 11.3125516541583977
  3.8355773537733753 -0.0088341790896227 -0.0091723174712741
  1.9987165374909224  3.8384194278253703 13.2793760362959308
 13.2595089694568564  7.5850805958361889  1.9840350594852278
  9.4463704100622170 13.2739926769760714 -0.0014912537265756
  1.8505837636748594  1.8566156097592288  3.7703547274235669
  5.6662861490665328 13.2652826318801758  7.5809690059652270
  9.4343061506067780  3.7814140313733096 13.2591697928377723
  5.6838532836028222 13.3222771010393028  3.8523839317865782
  9.4637234194918616  9.4927004527254031  3.7980690175469674
  5.6868011130747398  5.6883890850046166  3.7972552588425463
  7.5227106641247889  1.8332349604116787  5.6968838900564478
  9.4637813063106044 13.2712188306863297  3.7912907423221189
  9.4839532187434532  5.8294521747690293  7.6017702042981963
  9.4638109661420096 13.2817055996730122 11.3835308780970532
 13.2888920974091302  0.0685671384319386  5.6182956085074478
 13.2824677442100647  7.5851693363425650  5.7077166126201195
  3.7993723040130059  1.9078627277576912  9.4929173641330102
  9.4742798740899552  3.8431322581371736  9.5472946887991821
 13.1575629191262458 -0.0165488047855709 13.2923288501540480
  0.1145458329286237 11.3103017619523261  0.0303118574777793
  7.6601016610340862  9.5367410038354592 13.2688585392696154
  0.0232195702158587 11.3651618898642646  3.7884217411988059
  9.4350024839589022 -0.0144221191348139  1.8867802529072255
  9.4164087462050308  1.8569335548498749 -0.0593536823283809
  9.4621774427083398  7.6070748825460628  1.8965658665499712
  5.6930377465437365  7.6348690557357202  1.9578216196410305
  0.0434152420125897  9.4578268700695958  1.9492946091202703
  0.0453384531234130 13.2648099267575983  1.8859157072258628
  9.4727497626559689 -0.0095707287532896  9.4914960620113487
  0.0419234466711179  9.4994207043107366 13.2478045282971877
 11.3889882142761198 13.3124814295457696  9.5293023747719054
 13.2590473414622991  7.6007225501260676  9.4310076225598394
  0.0539245756550257 -0.0117701276653781 11.3349654948746394
  7.5666284108997113  5.7107508848753916 13.2303673896188467
  5.6996848214568185  0.0002954256346218  1.8876535290568608
  7.5917505346155805  7.5673144676807107 11.3525622211686752
  3.7617390829818276  3.8296566739672713  7.6025174364399719
  0.0251778284636272 11.3059820214530937  7.5659449370463614
  3.8308089015657734  3.8445573548927210 11.3339520960659641
  1.8955395433957389 11.3561361526593689  5.7115973462429643
  5.6912449574851163  3.8281782819041075  9.5187955667249007
  7.5795733779731229 13.2744178334036551  9.4763749511544919
 -0.0303150571235110  9.4389823630546079  9.4388514944672313
  3.8518421245882379  7.6266923183893773  3.8258062127863743
  7.5789253834455019 -0.0000916264400984  3.7866499699138987
 13.2764909425404998  9.4502558514881532  7.6240693822792718
 11.3296233352279785  5.6773157402404184  1.8693490013165093
  7.5640896873139223  3.8191084403424926  0.0199938631867231
  5.6812199020035239 11.3464502653823089  5.6678521660196610
  0.0147668316358590  3.8235071670251766  3.8183390061226166
  3.8327114565356224  3.7727243919422664  3.7759046401973202
  5.6917920301316851  7.6213785047756755  5.6613719401340132
  5.7174669683123343  0.0183805567700954 13.2715266732320583
  3.7836498196444062  5.6848891459760686  5.7336824773267194
 13.2436573051354998  1.9101167493375359 -0.0007263072812054
 11.3739501569061083  3.8108949647633845  3.7621599542238395
  7.5284471332351171  1.8364085091434827  9.4998829847723947
  0.0235282560263182 13.3179293133293868  9.5825303055941582
  0.0444333311428565  9.4654361188220904  5.7316982584522957
  9.4559143138736825  1.8196713120877757 11.4241604328367821
  0.0162929905570226  1.8725464824859235  1.8083815714342866
  5.7089383488595917  1.8880366076478940 -0.0162555997340981
 11.3634190723991431  1.8588274796854711  5.6772114952726023
 11.2652336670504987  9.4976672032624414 13.2587918979140760
 11.3470730578234082 13.2690351631894146  1.8895902098883461
  7.5479800040093350  9.4903025713308207  5.6678778576636528
  1.9450349222570631  5.7249344920499219 -0.0173278491980862
  1.9381495092872105  7.5840662754717956  1.9073643536987517
 11.3849421429959303 13.2775974696255084  5.6666925133852235
 11.3033377962125119 11.3317626650908139 11.3620225964821433
  0.0472571826622843  5.7338125215939284  1.9038076602586753
 11.3165840908253035  5.6936669836304636 13.2582767590297994
  7.5761214160802197  5.7305775491981770  5.6903694134863816
  3.8235056685488913 11.3422024923330653  3.8497645665504496
  0.0313876495092120 11.3071884102880560 11.4048297585724701
  5.6583146143346665 -0.0046168223720720  5.7180884567106736
  1.9342956939653262  5.6485536362153521  7.5250301527919241
 13.2140329405719239  5.6864989331861793  7.5995658189663322
  0.0021614585289496 13.2792869745871940  5.6469155014178067
  3.7981873178756511  5.6322836711629432  9.4654532383264023
  9.4716072593800646  9.5159739216830683 11.3197848275761963
  7.5697644810865397  0.0071681705696546 11.4355770021851111
  3.8410973089008813  5.6900394401275705  1.8805409511591826
 11.2985353442545140  1.8802985065195115 13.2791817129143350
  1.8859956269861797  3.8080650256986055  5.7417755648026763
  9.5214037475306945 11.3776167197686036 13.2697347138102266
  7.5582972249926899  3.7787248992365168  3.7809957437783601
 11.3374430904355812 -0.0093516401176193 11.3950761876300710
  9.4657185674954345  7.6204101305903862  5.6734935041821934
  5.6912117211444961  9.4574412140292008  3.8487468615155862
 13.2759881333440131  9.4721097619707582  3.8151251109858184
  1.9196625100867286 13.3089987054398300  0.0347198965368805
  3.7957264628964933  9.4963132265647534 13.2450077579789500
  9.4368618307984669  3.8320269935083915  1.8536660145484192
  7.5897608274178179 11.3830205422771638  7.5819995499422328
  3.8068001999937127 13.2848656098129041  1.8966835078799540
  9.4220611272778481  7.5384503272858989 13.2245348922297676
  3.8193125656366793  0.0322056903848510  3.7494206269680190
  1.9619656617966061  1.8807510026411902 11.3898970289733263
  3.7675682147480289 13.2849155269544141 13.2313176364200409
  0.0802492952876344 -0.0351223194085225  0.0275389368216346
 13.2236997310224655  3.7983118405344309  9.4903025634436116
 13.2703580206043519 13.2679656061635676  3.7913829539716559
  0.0035136482598364  3.8546269333387029 -0.0346305621118392
  1.9261782453160219  9.4801310484771815 11.4289708098599867
  5.6996500018835823  5.6358349402517582  0.0454587340784165
  5.7520743391122355 13.2856920281665847 -0.0293222514674867
  3.8629537291725802  5.6845651862238213 13.2951730930172403
  5.7441568500969113  5.6818175440353942 11.3395492146002042
 13.2543984880820762  1.9024561630704941 11.3956692989422184
  1.9617135934042080  9.4462522844895158  0.0028382279778764
 13.2823311363384651  5.6906028701382487  3.8262511149276426
  0.0274532338039664  0.0751916239663167  7.5896122758123363
 -0.0038472350427419  7.6022608871679811  7.5522256912313930
  7.5335058391710055 -0.0011732077136966 -0.0450185501857503
 11.3162988410916903  9.5004158794705180  1.8904433199260617
  1.9524088062168112  1.8507801091060117 -0.0009211657074031
  1.9537018199868039 11.3593268139627384  1.9314125248142464
 11.4224011896113780  3.7956680059678578  7.6233266330726197
  9.4648551962569307  9.5551455310254099  0.0534908121784407
  3.7690643578745622 11.3933894872458161 11.4098649060086998
  0.0435684381353605  3.7651723779578190  7.5351622575933490
  5.6586396631518614 -0.0253022164507324  9.4886100239907485
  7.5548892340375637 13.3186923170863825  1.8751314653299145
  0.0035748952940976 -0.0211190866971416  3.7558280487271807
  0.0339628466847942  5.6855136009569520  5.7581730495101100
 13.2223309197032446 13.2318856335245467 -0.0070471690613207
 11.3141214404285098 11.3367119275564487  0.0083677278423655
 11.3861234989101963 11.3549444416403542  7.6019794845943167
 13.2380129632837811  5.6758700740007875 11.3583981730090802
  7.5588741455352642  7.6219287723982410  7.5894825124349827
 11.2947468007228693 -0.0009629012844473 -0.0117322510393457
  7.5541835244140190  3.7931912914512456  7.6033362495652250
  1.9786556222044931 13.3086878201810883 11.3488075647793814
  1.9388971800294539  3.8192007259712408  9.4714770364788645
  9.4222310564934872  7.6196315089216275  9.5381341837621605
  5.7418959169752242  7.5409571345254252 13.2527009591070524
 11.3818239392005776  5.7288315173782189  5.6876719936997500
  7.5676497012894828  1.8258493075115116 13.2688596096179356
  1.9326462342555577  7.5698646289969069 13.2697266927990736
  7.5648854967056964 11.3547662877418940  3.8561279477277091
  7.5552894494826397  5.7381422324706159  9.5379148270021563
 11.3515561223075565 11.3751138884981771  3.8038534626695806
 11.3707811453841767  9.4749068538164050  5.7030825074522014
  3.8245686103414269  9.4543264111578385  1.9429554437627012
  1.9067480320059211 -0.0096509297600472  9.5236576746350856
  1.8558788854964243  0.0305597018339646  5.7119729196540918
  9.4902822172057171 11.3582386891952094  9.5003825151300898
  0.0086733337887886  5.6820333489966250 13.2642069743608779
 11.3273414804431649 13.2555217717070697 13.2775359293286357
  5.7163010085551553  9.4895341271466194 -0.0179637901246865
  3.8073498658953771  9.4788270488603121  5.6926982416298086
  7.5290926511783898  7.6350533500004962  3.7949962091280365
  7.5801712767376062 -0.0313344324480001  7.5958376665902545
  1.9113551774695625  5.6517502305574290 11.3479052566653049
  3.7574487379124215 11.3562483871051718  7.5380078365077630
  5.6945994542617413  3.8026510849699688  5.6955318906031618
  7.5504592582891705  5.6262617915079280  1.8776605069441488
 11.3625558608254025  7.6013722783606443  3.8142513771058457
  7.6277216324410322 11.3930333101780619 11.3271849640360394
 11.3444497441218317  0.0032587660075397  3.7853773582317602
  7.6196924664327321  9.4979544538722642  9.4959546789685376
 11.4364297583474830  5.7041384029766062  9.4797417598241545
  9.4476942754015703  0.0407232226437752 13.2802497034207114
  7.5506185841534359 13.2833724530256010 13.2978052924067480
  5.6777929294544229  1.9005531161806914  7.6136118470496479
 13.2380901451135671  9.4428259030172423 11.3795998978472692
  9.4741942279854587  1.8458024671061914  3.8161487361112494
  9.4837128073392591 11.3788425535081270  5.7017113619642572
  1.8780829403512322  1.9114067121744036  7.5721922361485463
  7.5930798406270892 13.2740985459935246  5.7102906477319575
 13.2515182803237774  5.7278472866620689 -0.0340752113792248
  5.6779970387167582 11.4112711538445204  9.4540768341949022
 13.2909098818790881  1.8994531806114188  7.5913428608379032
  3.7678272631448766 13.3043702131795847  9.5026866928037474
  5.7092015863290877 11.4182028491464891 13.2970188396852880
 13.3076977196072477 -0.0158144130104005  9.5689284445659553
  3.7743004427750053  0.0072577627604914  7.6099489922518444
  0.0371507578118257  1.9222566311503144  5.7214646511905940
 11.3844105864214420  3.8300202871383497 11.3743158989608890
 11.3648452835418379  9.4692501675640646  9.4855241170311029
  9.4406033479645632  5.6414473565827814  0.0262553641994243
  3.8285381641860305  1.8563730561049272 13.2284566009918994
  9.4082759516638053  5.7410980160632930 11.3880085945374088
  7.5304632228852908  3.8111237503903297 11.3651972625395796
  1.9147933107731179  9.5022484114431816  7.4902201949742517
  1.9354626415147425  7.6200120503912290  9.3438847287609565
  3.7721675111092887 13.2800544874926469  5.6991935244895044
  1.9053916348524809  7.5850811230772637  5.7780039315404759
  3.8823438762729792  3.7754682417651577  0.0226139780655506
 13.2364506038666647  7.5905668314791024 13.2809006606308539
  1.9375160611471953 11.3408799398225053 13.1827732950164407
  3.8641215600323715  1.8954031933288242  1.8859452120183071
  5.6664531142384549  3.7788080383168161  1.8744305347709391
  9.5011539709168691  1.8171109407148203  7.5842850821121157
  9.5207084329939438  0.0148047627136246  5.6900740068653448
  0.0104762090236880  3.8163793319980370 11.3909745580804351
  1.8904476358320959 -0.0106484916117888  1.8534290996662308
 13.3182064090996946  1.9249529832380556  3.7454133368103988
  7.5919266854659613  9.4640195093164259  1.9072580176620955
  5.6542682493727394  1.8927840924779156  3.7562526851675813
  5.7258868356132959  7.5653903079653109  9.4850278353231730
  3.8036860116936619  9.5009818674339446  9.4379134541506371
 13.2227005728884492  9.4681413381346715 -0.0196694391334578
  0.0199690093813265  7.5867876059604882  3.8387147281756646
  9.4489181424765576 11.3622863794568048  1.8818736312937105
 11.4240492481235076  7.6198190674452633  7.6394918714957587
  1.9898925350344516 -0.0000757167959612 13.2248438064851364
 11.3104975270979473  3.8400786434861587  0.0064448328219935
 11.3687439460917510  0.0245119794545496  7.5658249526468477
 13.2393675757772709 13.3009028922547703 11.3511995316413667
  3.7863496820372422 -0.0014627660054206 11.3990105327988562
  7.5872513798845356 11.3906784707210580  0.0009309084680242
