# Supplementary material for: Towards universal neural network potential for material discovery applicable to arbitrary combination of 45 elements
Source: Nat Commun. 2022 May 30;13:2991. doi: 10.1038/s41467-022-30687-9 (PMC9151783; doi:10.1038/s41467-022-30687-9)
Supplement: Supplementary file 4 — Supplementary Data 1 [file 41467_2022_30687_MOESM4_ESM.zip › scripts/3_od_transition/OD-transition/Cu3Au/Cu3Au_4x4x4_00900K.POSCAR]

Au Cu 
 1.0000000000000000
    15.1710189315588977   -0.0000006642709056   -0.0000019440723218
    -0.0000006642709056   15.1710140794937107    0.0000007071784410
    -0.0000019440723218    0.0000007071784410   15.1709916918376475
  64 192
Cartesian
  7.6861817591674759  3.7304193692271324 11.3168600354039377
  0.0963737505222543  7.6008112447821539 11.3122529353164243
  5.6706376840312522 11.3014911433319387  9.5403881123325522
  9.4862913123867152  1.8920680788828534  7.5786230297578578
 11.4691093191489486 11.4434078672963828  3.7943369111093261
  7.6421727615598742  9.5386120461774926 13.2532619028644127
  5.6202359176075163  5.6773954501044326 11.3004103159196365
  9.4661724786728882 13.3030905837232254  7.6442836293838212
 11.3832488859245728 -0.0179987463322694  3.7829802658673657
  7.6073656479847713  0.0042387129717198 11.3751223804180999
  7.5550650307439611  7.5944708024300800  7.5994726806377706
  3.7807976796172342  1.9470937046985239  1.9555881221246265
  9.4407008001084698 11.3099320951413276  5.7041036435011430
  5.6962437307564970 13.2585116394247944  7.5736405428893967
  5.6582231288646998  3.6580773317508797 13.2848690920740982
  3.6995113096730479  7.6549087103173843  3.8262522883882077
 13.3294446517960647  3.8067180459656011 13.2031451608526353
  3.7076450960655247  5.6233079661854459  1.9118363714188971
  9.4687040389407606  7.5934567858093480  1.9332045072648574
 -0.0105358656297980  7.6661414054079682  7.6280674339364687
  5.6823226564013911  9.5981666253597755  3.8029341603022293
  1.9101196277700281 -0.0156216398208791  9.3604032158318766
  1.9029590034356929  0.0012854680725736  5.6757754015829907
  5.7050302112838951  1.9401138184703739  7.6061453105101391
  7.6037123652455998  1.8449102185102808  1.8543354102457643
  3.8192346658877399 13.2175058234163902  1.9963581583731309
 13.2763084399624507  1.8229807421459063  7.5167322967352650
  7.6033569425399889  3.8556990952759560  3.8506099297042184
 11.3385729545932019  3.7308920610215299 -0.0005227993291244
 -0.0009024880732982  5.6852851168150984  1.9260014885955830
 11.3275414750257237  9.4541654860897708  9.5079362507983998
  5.6152430931365451  9.4648448766407220  0.0660366661607423
  7.6175667308498047  7.6251340008062289 11.3754963457644109
 13.2588791093780571  7.4811013001804305 13.2671351258601717
  1.8918272258585984 11.4058671799147344  9.4634106515568899
  3.8348291737698301 -0.0187589841723501 11.4207112612728459
 13.3355298045569750 11.3894245197617749  9.5357530075704791
  1.8924385547471063  3.7819165757970086 13.2715748408614882
  9.4967631712188521 13.2031391855361644 -0.0599879604168987
 -0.0008708346170284  1.8649681715063449  1.9040289971954458
  7.6087656774850894  7.5367665162775381  3.8371863539913136
 13.3952777426034331  9.5202413337983831  0.0237126868816463
 -0.0050831038255619  5.6539297887726798  5.6578386416722974
  3.6947200796957231  7.6711361198304724 11.3644659426050563
 11.3883522443381793 -0.0338612094639239 11.3939507046743547
 11.4512326516726173  0.0361248299049270 -0.0185612345165519
  5.7115166692080743  5.6955230712196325 -0.0105629004386176
 11.3752151213777637  3.6989222898547092  3.8003478582693901
  3.7749203710815937  5.6506702858765081  5.7790686975616516
  7.5377340250030471 13.2781022819563024  1.9456269060618667
 11.3294966299062487  5.7498439254364033  9.4539999896857889
 11.3958906794031130  5.7482545848130133  5.7637069533117788
  1.8971620030158238  3.7763938930641805  9.4559370249056105
  1.7992076015334564 13.2445837646900255 -0.0299766815871955
 11.3933376366726531  5.8094360796652760  1.9080664789096191
 11.3024384226350314  9.5561303083376519 13.2220467180904162
 -0.0403246511102295 -0.0195782113082722 11.4150046552654771
 -0.0190218803290819 11.3892138166153334  3.8123249610351753
  3.8435572513952563  0.0119598332455922 -0.0806388213470377
 13.2760418988710551 13.3212546409035557  7.5251047765183188
  5.6867362247949327  0.0037867528842049  5.5581559556910056
 13.3030750150843247  9.4370692614644067  3.8392293257580041
  1.8593188837350492  9.5050345522574986  0.0048295845010997
 13.3258128530132005  3.7766770199798989  9.5194900513134346
  1.8853890275289287  5.7063125671169539  7.6093151893033797
  0.0012186515296242  3.7883787326972662  0.0063189453838307
  3.7367449094150511 11.3808554290846544 11.4043563669589485
  3.7546245796283362  0.0087266953042868  3.7887873649663977
  3.7829746096049939  3.7751252692689024  7.5950345531687864
  3.7731615296777119 11.4053263121317769 -0.0073555864074734
  3.7653000237869176 13.2316951272278853 13.2504302028187393
  1.8627544538466330 -0.0305055775372676  1.9471076934553755
  7.5382061898583821  9.4917184661602736  5.7364384464373552
  9.4663070803933635  9.5954717958446576 -0.0153312993856603
 11.3811855800362753  3.7827914250811436  7.5701585733784453
  0.0165759043727505  9.4579495461764349  1.9741970904213881
 -0.0522727429573289 -0.0113980214658322 -0.0262380366742408
  5.7225602297983578 13.2773282325261270 -0.0298693064625278
  9.5086010658028819  5.6775616615274407 11.3953617199875232
  5.6767319898384265 11.3730239815120768  5.7265660027502268
  9.4732652586681194  3.8144526102803460  5.7471425895644082
 11.4185730565618755  9.4611514550250657  5.7206806851487384
  5.7638704068698914 -0.0000691249446786 13.2803546625990876
  1.8866703641316847 13.2415112821171057 11.4363362286842296
  9.4583602497252315  1.8503751107061170  3.8289403787612897
  7.6481595225391823  5.6661197096370950  1.8815153698161187
  9.4593571752292078  1.8585223164100282 -0.0494058117374263
  0.0303560109343211  9.5225614623018640  9.4852535116418384
 13.3209663666691469 13.2560251635357904 -0.0176406340374545
 11.3907582734809125  7.6631605536179421  7.5608161180454427
 11.3653143625440158 13.2574325350588289  9.5145529576723007
 11.3736740311002489  1.8889941523136700  9.5047664274327754
  5.6832314424877373 -0.0009345846975757  1.9721808727206449
  9.4415937998055259 -0.0149424112356348  5.6666899275136045
  9.4684939208957406  9.4771897777152070  7.6114784583292217
 -0.0024277378087115  9.5069855958873237  5.6996057403838369
  9.4653876697875230 13.2854203706026137  3.8020814573924446
  0.0342640268918914  7.5409988144728510 -0.0008500154681595
 11.3619145059076736  1.9083889148868847 13.2220868012296382
  5.6410055567171478  7.6041338768412992  5.7483328792783173
 11.3890336387640527  7.6453932486717191  3.8774904740793419
  7.5872895765962829  0.0042363990171366  7.6034655370725455
  3.7366344993217231  9.5209932053230659 13.2655981657599291
  9.4464579845239900 11.3860340215892109  9.5203724785188850
 11.2985197224378098  7.5696211603389685 -0.0590934820751604
  3.7796457883454617  1.9626039987420811  5.6614725857651971
  3.8128154497430957  0.0054631694967985  7.5541103490677495
  5.6780866661148250  9.4676602336935911 11.3970053722449425
  3.7539282743895832  3.7524208640935677 -0.0018620129246092
  5.6873742395618621  5.6645828055255025  7.6394608847574448
  5.6613482882519328  3.8003048558332075  9.4446954409146233
  7.6705057623140176  5.6504817235366342 13.2660408507180545
  0.0278658208794776  5.6943107605791496  9.4590389777144868
  1.8377908385122761  7.6269292427805153  1.9147601316230942
 13.2853584300177499 11.3411016031041445  5.7364499745422926
  7.6041017828802762 11.3780344115274783  3.8025396322837919
  1.8431750548812862  0.0172411973223714 13.2823949132832251
 13.2707599607863500 13.2369353297313257 11.4369279957434831
 -0.0000729883583826 13.2920920371376603  9.4691572142344462
  9.4694608042295076  9.4613922388851517  3.8128312033469540
 13.3038030718971179 11.4221714381107322 13.2453306187758226
 13.3307717464716973  1.8874153781013363 -0.0230530534072584
  5.6238952689358852  9.4869510964988972  7.5550662364791030
 -0.0004328991608465  1.8573006601359829  9.4592978100421661
 11.3762525143255893 13.3015239142937673  5.6961808313905040
  1.8612087588615447  1.8661309501342476 -0.0135792047349186
  1.8711432224341824  5.6390430602614083  3.8288327159311195
  3.7057281516150407 11.3586954448849742  3.8800054992998469
  3.7042065222216021  9.5560073031921657  1.9376818478123772
  1.8609431616524772 11.3662865036134040  1.9429124978620784
  9.4824066095330242  5.6559833452977344 -0.0469542759810684
  3.7335801983341788  5.7229806997711270 13.2936063653941900
  1.9060393158680968  1.9278195881138211  7.5164774961897152
  3.7767871047997721  7.6400138806330657  7.5902139309292362
  9.4945616017578285  0.0043641905540506  9.5017542789764899
  9.4282309219917408  9.5518837323764991 11.3616846094715847
  9.4728326971618984 11.3656761842685512  1.9186379349227716
  7.6090618576591256  1.8777691925884605  9.4586490478590530
 -0.0581142984743456 13.2371616177074660 13.2733695127354832
  7.6517403112658808  9.5405272978416136  1.9108492666242392
 13.3369901193985392 13.3328983647423680  3.7892445746136607
  5.7228091510264427  3.8018497422753570  1.9012329555666905
  7.5925756766422960  3.8519347192322915  7.5942174035376375
  1.8841345935516784  3.7235246031034639  5.6959668826127192
 11.3609660293292887 -0.0068478344295589  7.5857972073232123
  7.5692952106304299  5.6726558421459963  5.7678945452131156
 13.2978444076302900  5.6749187360732902  0.0155241978846069
  7.6390958008210559 11.3885745901352475 11.3654969142317555
  5.6871661782703828  1.9573517035846373  3.8167879834679601
  9.4278194605530423 11.4017070606780386 13.1954955611363616
 13.3219901602331721 11.4605001433587042  1.8596983365560773
  5.6648987227769378  5.6773461345281158  3.8241155367160431
  5.6958059357087985 11.3816452675942283  1.8810934811999240
 -0.0062432591147122 -0.0363427651392530  3.7889795639144404
  3.7631743557684962 11.3552382693211804  7.5222663185372820
  5.6802765963412591  7.5716021669906537  1.9349872036018296
  9.4835380799104723 13.2243118994754205 11.3749136713638883
 13.2931220255763236  3.7486921439453882  5.6779946989233672
  5.7074828620889937 13.2766697452905440 11.3603410499605744
 13.3213621365650106  1.8564043277116393  3.8290122072002681
  1.8810890571872381  9.5781723588581418 11.4113101664549159
 -0.0346151328452411 11.4317466254651166 -0.0086400459496309
  9.5180291012801508  3.7880910328634907  9.4437937079451348
  3.7670349750946683  5.7189165842972436  9.3750100654011401
  1.8812737882192576  7.5676807501438539 13.3167931150228434
 11.4410558294298337 13.2596651199780933  1.8537350271300861
  1.8818447840438315  1.9323742617877868  3.8381461771148175
 13.2723677861825085  7.6173861921204908  9.4987139471357924
  9.4533698723845916  7.5925532856017535  9.4687404912136071
  0.0235726854846525  3.7579245922472855  7.5375863135303618
  7.6192398230544978  5.6563348299705973  9.4352135180262078
 11.3918051823502999  1.8644360855295039  1.8987401770757710
  5.6833732251765490  1.8917954586613785 11.2977015208160072
  3.8173065187164004  1.9000289441666796  9.4748613213443775
 11.3236169401839160  7.5581411655986690 11.3918181856766978
  1.8482051778068331  3.7670045903591274  1.9064356705162644
  1.8671001986142168  7.6641631487771740  5.7318889415785872
  0.0135109932843808  1.9120383684602642  5.6358209603232172
 13.3120173153159378 -0.0182912477600225 13.3090409152690086
  1.9464626103768801  7.6114168577357830  9.3966179332259863
  1.8486838242614716  9.5185334154890580  3.8394702120036386
  0.0179176060413038 13.2691289233607836  5.6742511869441561
  9.5156444921888070  7.6580518474697552  5.7312736651408525
 13.2753553291687467  5.7369054244949815  3.8140968925865022
  7.6215240367748196  9.5108561033481269  9.4839711496345043
 11.3832133100622812 11.3522446586006218  7.5798278592100745
  5.6957774744281355  3.8063503486270651  5.7218991326354640
  7.5962515542090898 13.2493711684796747  9.5288818027970610
 13.2672764450384619  1.8751334629534067 11.3833631778841937
  5.6474243616623552  7.6290936921196240 13.2636418994234031
 11.3659136086530719  1.8559103023458561  5.6837609980348542
  7.6651541098148259  3.7812179505287564 -0.0222407556711307
  9.4748135257946018  0.0131980768382010 13.2796730670352101
 11.4290880517874331 13.2029194709371716 13.2586811916397078
  1.9269501276940180  5.6700166915075547 11.3511614366741380
  0.0438033701517263  3.7806120122729197 11.3667040285429835
 13.3192387972152524  9.5067380203664431 11.4041912175501441
  0.0110695892409756 -0.0091499567718743  7.5366695519525004
  5.7327909451594286  1.8587902981377942 -0.0003866507344182
  0.0300698023812192  9.5410305490752787 13.2215769387155326
  5.6176241105245710  7.6497590146049470  9.4281577714489586
 11.3403480964386798  9.4244109518537833  1.8925136144525116
 11.3049617781356488  5.6596265017458549 13.2311783581115758
 13.2785619487153213  7.6719482669448480  5.6850143663644452
  0.0184789602253113 11.4063653613271310 11.4486431353058897
 13.2625952829583849  9.5221993753872116  7.5502057788553225
  1.8719848910618087  5.7130535774483917 -0.0269090252450483
  9.5113368859074541  5.7256587245504873  3.8408153530413567
  7.6483192530115156  1.8563720988961079 13.3263077042540292
  3.7528183529857246  9.4727679629145207  9.4073249248318938
  5.6828693226232287 13.1611361036155081  3.8577012517345293
 13.2680641299309361 -0.0164174820018924  9.4821681557882407
  1.8758556402004838 11.3870714396300343 13.2225744390857898
  7.5919536357949644 13.2604199721545069  5.6279074367854349
  7.6128451517397036  1.9017104764030055  5.6678665372390196
  0.0249246100692018 11.3590374294312646  7.5134599023590436
  3.7503895966060123  1.8764186526845945 13.2547572378936547
 13.3220873167353151 -0.0461119573850592  1.8949006549605985
 11.4439043246270558 11.4162465758315754  0.0017938248379307
  1.9031295607089980 13.2200165879081446  7.5060874610019397
  5.6963522551777066 11.4189670549843179 13.2194248643128418
  0.0631231490622980  5.6998823997269099 13.2837725532210058
 13.3074979011020105  5.7033119811661894  7.6118716716991859
  3.7598114866377963 13.2010054176388305  5.6489024967074979
  9.5020263859741796 -0.0185053638742446  1.8854151236076448
 13.2861658451511850  3.7599424336922342  1.9059065341604160
  5.7005288880455156 -0.0084505395462735  9.4741339387688903
 -0.0114342191259331  3.7403462141546955  3.8218674741644940
  9.5329086456882610  7.5462616517123369 13.2328373965759862
  1.9218729059256949  9.5241013479919125  7.5410452356928586
  3.8082621615386429 13.2660123150007792  9.4800662353749114
  9.4949314342646876  3.7617517486425149 13.2569174309941307
 11.3430370401889835 11.4589040296388287 11.3810002284904712
 -0.0338966335748190 13.3146129794846448  1.9056111674279976
 11.3192081101448370  3.7730337978355823 11.3758108652699121
  1.8722307125733779 13.2615268404775257  3.8150251970251015
  9.4621246944967243  3.7990968594865375  1.8781934223561643
  3.7852135119847676  3.7292212992635076 11.3264134238181793
  7.5876760992198671 11.3501961379662948 -0.0086766333294154
 13.3369974399371269 -0.0107267687586990  5.6117443693790312
  7.5965008470317601 13.2749053404007356 13.2483194705212384
  3.7843971382318755  3.7754946721661131  3.8686513453412092
 13.3431758556394229  7.6236953964927645  1.9579676965219985
  1.8890705988462251  1.8777196277995087 11.3819155249263240
  3.7220495087128369  7.5714761937086772 -0.0101238787353383
  1.9007275958120924 11.3717606111446248  5.7187689319973432
  3.7457514620262446  9.5314535999531316  5.7504121681445737
  9.5503321639970977  1.8969026090477610 11.3687164141275510
  7.6534468398275655  0.0017322397574997  3.8100152902489235
  7.5754836881469192 -0.0203395262223341 -0.0633555113818381
  9.4320039118911705  5.6714538202837463  7.5837603911264670
  0.0097302896316182  7.6522205597378798  3.8319043539395095
 13.2899208070113310  5.7036850282826812 11.3266960868361277
  0.0040930224754780  1.8571731989447107 13.3194546943216761
  7.5708587839864201 11.3003492621444064  7.6160906001728996
  7.7218618598724751  7.6203846618194317 -0.0228098354215917
