# Supplementary material for: Towards universal neural network potential for material discovery applicable to arbitrary combination of 45 elements
Source: Nat Commun. 2022 May 30;13:2991. doi: 10.1038/s41467-022-30687-9 (PMC9151783; doi:10.1038/s41467-022-30687-9)
Supplement: Supplementary file 4 — Supplementary Data 1 [file 41467_2022_30687_MOESM4_ESM.zip › scripts/3_od_transition/OD-transition/Cu3Au/Cu3Au_4x4x4_01000K.POSCAR]

Au Cu 
 1.0000000000000000
    15.1710189315588977   -0.0000006642709056   -0.0000019440723218
    -0.0000006642709056   15.1710140794937107    0.0000007071784410
    -0.0000019440723218    0.0000007071784410   15.1709916918376475
  64 192
Cartesian
  7.5919920248918213  7.6049832884681932  3.7655863400030425
  1.8417013912401052 13.2858971287174796  7.5432160506822514
  7.5172300815383970  0.0741372291526692 -0.0334928751694887
  9.4870375939574938 13.2651967453283053  7.5870815628021075
 -0.0623420984263321  3.7812308239456089  3.7402781297383934
  3.7159764184969388  7.5276519676151805 11.3726992070148132
  1.8997055393406999  5.7162790183494323 -0.0052699891531433
  5.6903125522502700  1.8655264087956109 11.4489074346836883
  9.4680181442772966  9.4488486385952388 -0.0138032805018219
  0.0075922356620661 11.3947158911714066 11.3711090408748134
 13.2925440798201464  9.4820154692147387  7.6052356352179933
  5.7477636949876096  9.4067800758908700  7.5936860177632273
  3.7238293507007065  3.8275047610223822 11.4761246999148714
 13.2285741674659256  0.0067939601668750 13.2161617232062074
  3.8039503093998213 -0.0494141116435094  3.7349069880797212
  5.7481577525990257 11.4417633201048776  5.6866323166379411
 13.2636395836487768  1.9496076723927520  7.6088287737707967
 11.3210901556742876  5.6667638799401248 13.1977594980293187
 13.2799970760017096  7.6382360618705878 13.3095068344810112
  5.7343277350549338  3.7944248005282479  9.5351302729197851
 13.3255514116952671  5.6905873837098513  7.6672857867474926
  9.5549511481597111  1.8228860461320937  7.5963698918123415
 11.4486586785442412 11.3125860220660375  3.7928502517941252
  1.8530996407617950  7.5984036797860082  5.7659489615773039
  9.5227729092577622  7.6002068043183160  5.7256178663398032
 11.5031088480517809 11.3767998720826906  0.0113175848018452
 -0.0167112478902271 11.3726314533947441  3.8148901466352068
  1.7703125567432545  1.8078817795184008  7.6507956880651848
  5.6312237400821141  5.8341009299389688  7.5618966674462289
  9.4996291630707077  9.5662669372319744  7.6921630922893005
 -0.0143121719438562  3.7755588525101671 11.3747999203620935
  0.0235942092357634  0.0220291388309332  3.7522378422934968
  0.0495686562189461  7.6039149672392137 11.3050659985177226
  3.7222427074976725  7.5994826138577274  3.8266222199826112
  3.7770401633577375 -0.0014388750137725 -0.0332098875577691
  3.6753342841999177 11.3814703218001601  3.8003972762322107
  7.5420647351159040  0.0655604338256222  3.7957074564332354
 -0.0938283975384158  3.7272883515980824 -0.0182122068932826
  5.6765411672753645 11.3862718939329515 13.2599995450217403
  3.8229372460616862  3.8524906276947446  3.7042173291769682
  7.5544126974614816 -0.0557927226644250 11.3908958788187551
 11.3737932449847285  1.8399292416516588  1.9404012042896426
  9.4987105139110497 13.2986572196102077  0.0074623695026687
  1.8500081316536912  3.8916392168850362  5.7620506931088018
  9.5485764337840831  1.9233640630520623 11.3297701731759659
 -0.0598655053906469 11.4544369096045884 -0.0153153508383733
  1.9111557985799190  9.4572933610625292 -0.0094346800487572
 -0.0115261232696922  7.5812211220735097  3.8052969612288785
  3.8353023245272744 13.2668487899051240  9.5387513388102736
  7.6164058134294130  3.7261448600605274  0.0379309645087246
 11.4244274837685555 11.4321406274214059 11.3670736350053510
  5.7069008976737319  7.6434917096496591 13.3190304028069626
 11.4111396214658107  5.5938520860319354  5.6392168460725740
  0.0608641575160853  0.0000082018259231  0.0318225246802864
 11.3737957184184353  3.6793490828096092  0.0091951041089608
  5.6798936991889883  7.5841594714231491  1.7638082328084044
  9.4467780798881105  9.4426707967877785 11.3598922997352858
  7.5841767817753629  3.7828020962908675  3.7948821454500026
  3.7209246230079041  9.5708285220186262  9.4787081283426531
  7.6566762547777749  3.8302878141188335  7.5284774695591414
 13.2683344918822606 -0.0104277341265797  9.4953299217554150
  5.7227151295335377 11.3889927821991535  1.8472453288245974
 11.3884539614740667  5.7300358838478909  1.9594803888887311
  7.6777082441701232  5.6659779768342595 13.1997406416902585
  1.9365386828770697 11.4262631087326429 13.2655871050850926
  7.6480014336551694  5.7295998287031482  9.5199708628555548
  3.7031675333986378  5.7066044716562709  9.4462156991675279
  1.9050061810355552  3.7592120464848593  1.8432101503435923
 11.3869984934093864  3.6953845742169258  3.7731753435394042
 11.4485361765919542 13.3521456681684203  1.9082349010962447
 11.3791921917649912  0.0429653325509704  3.7641254968719196
  7.5693785615545517 -0.0303103094501657  7.5954851092001370
  0.0179334415675008  9.4732039093469460  5.7354130766114348
  5.6836296697751125  3.7604639693450808 13.2806720488543402
 11.3356764375407373 -0.0606275653200496 11.3530871676848495
 11.4397068922811265  1.9272025156567372  9.4695997436961203
  0.0050668723919457  9.5016837071569817 13.2764208772927503
  7.5947645751336808  5.7242055617537710  5.6846158086188296
  9.5491166393053213  5.6968031458245960  7.6614214570187196
  9.5304956050042726  0.0702693160268150  1.9048997023209802
  1.8508116787522764 11.3332509392687157  5.7387950772684837
  0.0517884814074782  7.6026002620018076  7.6022959375871286
  3.7773752772875318  3.8418803008262659  7.6313039655392618
  9.5070575800813817  5.6824558155854028 11.2641162476728702
  1.8113295357706514 -0.0555598888688013  9.5775559414382183
  1.8711108177189419  7.5862062796715133  9.3925772632702316
  1.8496973812305666  5.6687400133701562 11.3846222816632618
  5.6750691200001198 13.2872147934416009 -0.0326711885851042
  5.6782459303285373  1.9163229042002781  3.7342716208865983
  0.0235954512286210  1.8519264060998868 13.2300491554948909
 11.4082901260359346  3.7666073468020738  7.6256278292793578
  7.6579601736913645  7.5563092610815401  7.6712105989504238
  7.5583445787885166  1.8606325218169368  5.7148991853118103
 13.3009255742511794 11.4203217441577944  9.4472670722506322
  7.5748431196345747 11.4179234969375951  7.6478656621374164
  5.6319713670607454 -0.0029583648289674 13.2395976497534189
  5.6827462651188529  3.8507544250715759  5.6984493579630424
  9.4811278917854427  5.6546574320194143  3.7804152766269499
  1.8399328072213246 11.4054747001901742  9.4602206111474239
 11.4274428862908763  7.6569298982906853  3.7936721066930961
 13.2909750622750487 11.4053620547273358  5.7410834625761371
 11.4282672381215491 11.4152328744566418  7.6092297997309588
  5.6680687697066610  0.0116110186115001  1.8620268828411344
  3.8072903890894905  3.7652810918469553 -0.0287883391101564
  5.7799487444668403  1.8155010033224932  7.6197775546768396
  9.5011575215476931  7.5946178595376219  1.9050774892166300
  9.5075328387620921  9.5009412222943173  3.7563313324497982
  0.0409280947883516 -0.0131392062759920 11.3885284891841554
  3.9080111602528191  1.8731971456262015  5.7712207366111912
 13.2456085825256267 13.3575159971194370  0.0396784815965470
  1.8781559303575754  3.7431946330690091 13.3184698778757173
 13.2749032107597476 13.2087420501696844  7.5991078001203061
  1.8457244850401930  9.4764000843006322  3.8078425699401395
  7.5898642824371754 13.2466162950344160 13.2620079498164394
 13.2713360534821394  9.4864192447328488 11.3246900572739957
  3.7140377100692854  9.4811224443462461  5.7459317151592595
  7.6473399389144792  7.5490374514880338  0.0028396156785534
 11.3903818333484157  7.6029230864956743  0.0257018102594915
  5.7596292258803405 -0.0458919148397948  9.4505131153573334
 -0.0461846244608341  3.7733183460436757  7.6570455707373881
  1.8960407295927719 -0.0058865077350312 13.2167046525963325
 13.2988575976430852  9.4492149014858757  0.0629187442434679
  1.8791320849165776 -0.0094098820203095  5.6652834306653412
  7.6024912427301405 11.3889072844326069 -0.0255371350595182
 11.3861765125560694 13.2711157465952017  9.4744950426030741
 13.2570663541983187  7.5938582337258875  9.5159675915974660
 13.2861425085688083  5.6908392468237894  3.7952064602061455
 -0.0328944243334568  5.6868985400182543 13.2716957808864766
 11.4286378946113256  9.4586541869919607  9.5170860544115534
  9.4357184560588596 11.4487647078297829  9.5390242612849399
 -0.0628414149368734  1.9010120480046908  5.7143469172235823
  5.7216134973119903  9.5103819624767123 11.3430608336111582
  7.6380641422836906 11.3429221178649282  3.7696271282450300
 11.3973407807873421  9.4790459049768607 13.2522592509004067
  9.5125660026696028  7.5207222407108105  9.4900672956406034
  1.8668726111577729  1.8202291055255875 11.4156111490396217
  1.9271908953500037 13.2481223838892941 -0.0268479768912015
  3.8002844849608586 13.2986969635830565  5.7140982237384863
  5.6675853494673980  3.7970930004694119  1.8309116322049221
  5.6950271023863701  5.7087949978476091  3.7961742987689595
  7.5694258022273333 13.2866837220803173  1.8811856963806384
 13.2175564225162443  1.9186983045921731 11.3583462785931495
  9.5159338078240356  1.8221186290790985 -0.0006790727127290
  7.5988568808469443 13.3069801923082665  5.7132288621155602
  1.9210958119109618  0.0069559764716989  1.8830811081779080
 11.4242024513417864  9.4063394524760149  1.9111152992094531
  3.7468586944661224  5.7473646482794196  5.7191788512103860
 -0.0697958793375486 -0.0397711586565067  7.5923981325541607
  0.0411786814312917 13.3170661895892906 13.2363039947584049
  5.7213630089521983  5.7060845765997108 11.3719864195974427
  7.5820857970764663 11.4258532055961943 11.3590347339025310
 11.3724800106159734  1.8736233859616911 13.2503674019632403
  5.6823314950587349  9.5255919749572548 -0.0224828453157286
 11.3892507451433573  7.5733590942131492  7.6732218345893379
  7.6253923448633820  9.5240785681457698  5.6659510956297821
  7.5876366114625302  7.5733732778106804 11.3140140516936984
  9.5482007905527730  1.8849316973652639  3.7999871327938144
  3.7747469359052279  1.8902116065933514 13.2790679079689440
 11.3655486486002673 13.3098093534820467 13.2525807757987284
  7.5486658641709550  9.4980890125273145  9.5392418217603527
  9.4387959668263264 11.4080105480461729 13.2395031468886319
  1.8790563397558995 11.4147714782591798  1.8616657359601045
  9.5180513998717871  3.7292799382733430  1.9480441391264200
  5.6882151890043131  9.5012980785440426  3.8020001393768754
  5.7439106919399583 13.2900287228544975  7.6170797689444152
  0.0620318855394651  5.6810348897421346  9.4614970170635573
  9.4994551307281139  3.7234865437333156 13.2392955061629376
  7.6321505647256807  5.6791252750673413  1.8600429911274063
 11.3902789750284299  1.9361720187360609  5.6566735765098093
  5.7507528332886722 11.3978880917107244  9.5237333873299814
  5.7311976505290652 -0.0739481963554469  5.7633345190928456
  1.8949724849976002 13.3065621916844385 11.4175721780269424
  3.7612653914486867  9.4958046947556323  1.8703772712492621
  7.5899561956322312  1.8975241418237678  1.9061310962478768
  1.8608238553942837 13.2796765068953242  3.8025475029958642
  5.7302490984215675  7.5846089940521280  9.5557756882694100
  9.5489345041121290  3.8533157610412911  9.4746254735107609
  9.5129981836809527 -0.0669185130464012  9.5042613896831138
 11.4240808557327433  9.4828936058519719  5.7026521441204485
 -0.0519303798818807 13.2605972592087902  5.7060476708003538
 -0.0375371599422958  7.5856330043165556  0.0530606701384061
 -0.0345669814677297  9.4651248910835388  1.8894413922438538
 13.2973084424596095 13.2843690309722362 11.3633058378283884
  7.5892209367442636  9.5049428971564911 13.2568982409313278
  7.5603305611723206  1.9286716369116672 13.2269168599359688
  1.8973670730252221  9.5410869925460258 11.4237027565795195
  9.5329319230870269  3.7388905525323497  5.6448864993616157
 -0.0453884563857161  1.8763303903669879  9.5323162391742180
 13.2436697476651943 13.3052216145154123  3.7724015375973075
 13.2826757350148732  3.7162261442189517  5.7129340943360818
  3.7812614465408836 -0.0329227087611546 11.4798045935239124
  3.7495793537045361 13.2720759544633893 13.2433937718428343
 13.2362462794179159  1.8203525254682227  0.0398272742233566
  1.8588571932565243  5.6949680317889939  3.7304581582590473
 13.2184632693441646  0.0194097406576696  1.9090702542284843
 13.2744297357036309  9.4324544384735933  3.8118199637318977
 13.2480352531293200  3.7525270147791430  9.4923732294273346
 13.2808177246945132  7.6169573460648472  1.8783850921989864
  3.8663344545391234 -0.0785568386325317  7.5700144788049313
  3.7896302051439967  1.9351165795009135  1.8267888938439698
  1.8749219601168257  7.5896750593564519  1.8959494689778695
  5.6734663514542376  7.6263794718784830  5.6468234613122767
  3.7540420446446823 11.4219690598784887 -0.0206293580579837
  3.8033937488923155  1.7492405131630826  9.5233103809031991
  3.7485939584420742 13.2480656786767526  1.8359795035270037
 13.2955190244834665 11.3992035840799790 13.2475579037226563
 11.4234734213981568  3.7978891545724829 11.3049388670830950
 13.3056439815960719 11.3818234233761526  1.9220881656843396
  9.4585772367061622 11.3416693052742623  1.9055045035158589
 11.3814093415908619  0.0435794533321875  0.0384124288438034
 -0.0106587836554906 13.2862889571413536  1.9104226316757711
  7.5912344022979283  1.8429714838920128  9.4745717067050279
 11.4104840671355383 13.2337769876453315  5.7190224039649253
  1.9303672966931824  1.9300418067204075 -0.0190439671547497
 11.3911625311550786 -0.0380194426972033  7.6168411736078756
 13.2758956612019130  5.7074119344262586  0.0227349245924865
  5.6243237501605625  1.9427274558535759 -0.0327689055185260
 13.2581251621506038  5.6749690145374458 11.2961137707204493
  1.8375769214733968  9.5008576269347849  7.5580848377472591
  9.5442197967566074  0.0220048066753061  5.6674555872151453
  9.4694665199903714 11.3447408443315467  5.6838051381050292
  5.6801479902537464 13.2654200821404729 11.4010503381625679
  7.6284684087274721  3.7718072235724800 11.3589824390887575
  9.5412471921590463  0.0108149567773378 13.2602193979268623
  3.8021031185089114  5.6818699407980109  1.8216583711836016
 13.2679350596489432  7.5980725812680188  5.6993799185728387
  9.4923812524082631  5.7264942876351643  0.0422832439262958
  3.7715972689763548  7.5912581478836891 -0.0342053953227845
 -0.0101498105102037  1.8887335454692835  1.8856864254124031
  3.6756897982833587  7.6162590956993910  7.5616326804694189
  3.7700080362138824 11.3959724898086314  7.5391855891403470
  3.8081452076674083  5.6715357686388819 13.3335042572617439
  3.7565781857064411  9.5206153185910072 13.2458557684207108
 13.2175102762475678  3.7296608278548677  1.9243048234622617
  5.6624520124004469  5.6145062544774405 -0.0277644482693693
  9.4757438024194478 13.2732067199828272 11.3825499784311646
  1.8756354788228138  3.8244397558047534  9.4587522178133678
  1.8599466242441398  7.5845969877920396 13.2744354496128878
 13.2000351020595499  1.8905241333973486  3.7705764339148944
 11.3759483513342943  5.6834696442852151  9.5124532663138410
  1.9151231006255101  1.9126937602032028  3.7461454340152129
  9.5001301009825472  7.5898100211192787 13.2468873483569496
 13.2000844874486738  0.0054354566068849  5.7336757636967386
  7.6186623508627322  9.5086672385179085  1.8832740917003041
  1.8682482598583965  5.7479165555337781  7.6330491459302365
 -0.0658327458963425  5.7077895619348480  1.8659438169639890
 -0.0147299495935553 11.3800315358520230  7.5851308896272398
 -0.0122779799303554 13.2718148107371636  9.4825109994573253
 13.2317212641584572  3.7338613255877755 13.2154170215400022
 -0.0272838716603424  5.7344815939346283  5.7364318869042226
 11.3977352967970482  7.5784007487772289 11.3083432335752150
  3.7373631456602237 11.4021493292362734 11.4277560346092049
  7.5558912580813118 13.2379968794261274  9.4936929352115911
  9.5041239317012050 13.2797926756442450  3.7870474646125207
  5.7271641379762057 13.2828882302013120  3.7690342601709292
  0.0555511865085715  9.5092218898756773  9.4375813383890801
