# Supplementary material for: Towards universal neural network potential for material discovery applicable to arbitrary combination of 45 elements
Source: Nat Commun. 2022 May 30;13:2991. doi: 10.1038/s41467-022-30687-9 (PMC9151783; doi:10.1038/s41467-022-30687-9)
Supplement: Supplementary file 4 — Supplementary Data 1 [file 41467_2022_30687_MOESM4_ESM.zip › scripts/3_od_transition/OD-transition/CuAu3/CuAu3_4x4x4_00900K.POSCAR]

Au Cu 
 1.0000000000000000
    16.1941705185389218    0.0000012929800826    0.0000006122673368
     0.0000012929800826   16.1942417217476589   -0.0000002227618041
     0.0000006122673368   -0.0000002227618041   16.1942007135448947
 192  64
Cartesian
  0.0417038555340864  6.0258834179985756 10.1720577686350975
 -0.0826120557036706  4.1124946061363064  3.9074671221724477
 -0.0888884907010121 14.0767058844229318  5.9777192027915635
  8.1663064466136710 14.1753785577189291  2.0855956461603546
  4.0030867193358937  6.0462681764206012 10.1667023194229920
  3.9689140448765881  0.0432844742020176 12.1339470962969322
 12.3424294014495270 -0.0766861834207463  0.0558335438048102
  2.0375704656400089  0.2880120173330569 10.0699546329073790
  4.0041786350386950 10.1189734254798385  6.0844912108584728
  4.0589047767014543  1.9368314548123176  2.0134869001622695
  4.0485489462601842 12.1881822890640183  4.1871938608143466
 12.2799621794350156 12.0845382277698654  7.9751492155824808
 12.1191671404175274  6.0915127359456118 10.1586365750501990
  6.0909914458227679  8.1930682382543338  2.0917586357138025
  6.0628634280156861 10.1527941066874359  8.0386967717005255
  0.0974466376937840  4.0667461794616466  0.0895379395322588
 10.2718545561063159 14.0734485049347491  4.0576869675945195
  3.9912567949403073 10.1283189981391839 10.0005890651190885
 14.1383891567524191  2.1083341627252716  8.1953895780116675
 -0.0772681194116169  8.0087976937312089  0.0256740176844531
  4.0692105559470315  6.0822796233239842  6.0504334336086911
 -0.0234266134855128 14.1529915103845081 14.2292739754082529
  6.1274210336019843 -0.0506008067794000  2.0209781437253986
  3.9111699822888126  3.9860361220556411 12.2225469747114612
  8.1085284981507542 12.0943484544937476  4.0335947871922881
  1.9807393165450637 14.1809163451912745 12.1777987652583288
  8.1332108168807604  4.0839426044761540 12.3319262731218124
  2.0193041852406219  5.9919071949799916  3.9187516856872384
 10.1206371776066817 12.0802318164022005 14.1926472121724334
  8.2213184722859598  8.1449883800782672  3.9619138811855086
 10.1198410045402749  6.1680089864978740  8.1408125605237682
  2.0545566531562232  3.9471353378605802  6.0499635500497098
  6.0610778328319093 12.1036311572188673 10.1399761327894726
 12.3898985188749080 14.1653095797890956  2.0884454824184693
 10.2489507482511630 -0.0473733949702750 14.2306936901183736
  2.0075155540019427  2.0441961098734938  3.9442657359820839
 10.2320894340965740 14.0631889757218893  7.9513866876081094
 14.1212165996732857  0.0215466203271746 14.1307068252640509
 12.2131048526366346 14.1184627286002211  6.0088478350505756
  8.1363478578943873  6.0767795840446777 10.1816896745956758
  6.0965106923244043  4.0738902735773319  6.0682445224347807
 14.2446713326020316 10.1375503581295572  0.0564759018494629
  6.0935516898693418  1.9685000505687635  8.0269077494783350
  6.0711170500815914 12.1087441721647853  2.1197011923935429
 -0.0510056819971433 14.1785997615576669 10.1036083206031027
  4.0144092720803473  3.8616692276837479  8.0882135308343521
  8.1408763395614319 12.0812235166492599  0.1059670516192630
  6.0565564932108256  1.9936226335470142 -0.0131647269981135
  4.0216998440107590  8.1040173337883825 12.1526280384655347
  6.0620609845333515 10.1374689728652267  0.0301450649700361
  6.0989320172817196 12.1135357048987462 14.1400364137920125
  2.0225338490130582  8.1412002474026242  6.1572288260825232
  8.1336233691844502 10.1310381533061076  6.0163803589332518
 -0.0275299322360713 12.1825971625261680  0.0935484912939893
  6.1009499889363266  8.1970343122969691 14.1658145815196548
  1.9626378410819274 14.0995343483474791  4.0492012531702555
 14.1063192153996670 14.1764825023255785 12.2206733013022575
  0.1394888058382510  3.9911183573217723 12.1577264820790560
  8.0510401857426501  8.2423352002411381 12.1121895506356054
  1.9764525537477384  0.0910966763444088  6.0684238320989747
  4.0012004667865693 10.1538584599041215 14.2117249692731349
  8.0741472312717022  1.9939715742722754  1.9876761781566961
 -0.2216632105003033 12.0687946834765647  3.9356711252698258
  4.1942775832079056  6.0484791162108609  2.0232329492402648
  2.0718768107737859  6.0337783198254646  0.1090820499658572
  6.0452371312688538  8.1861019247588711 10.1320990206055423
 -0.0264341088350807  0.1083460508581866  8.1214665215507953
 14.2039900510907842  8.0061520489602280  2.0820334271393768
 14.0378456262373241 -0.0610005733733802  5.9036392012519938
 12.2040186700523670  8.0945189354082423  0.0057913284915764
  8.1873780589689940  6.1616239655567018  5.9859696160048381
  3.9609567377495156 14.2405043350332186  2.0503211622527653
 14.1992789498211103  6.0478819686806711 12.1575020980111592
  6.0694879396060948 14.1632896064393083  0.0344842744903539
  1.9959685839782921 10.1801712467188139 12.1569491900501525
 12.0499563794758995  2.0861148563855174 10.1505266315557598
  3.9615482685024039 14.2295097300644589 14.2037595143039628
 -0.0921883287755150 12.0857013483382456  8.0444134079362151
  2.0262605092559425  8.1232111434994518 10.0343384761493404
 10.0375896452880529  8.1961055708790305 14.1938885942984747
 12.3007871178000183 12.2453219746319988 -0.0252563611067132
 10.1341159269032115 10.0863056013063535 12.0460352430791939
  6.1002839774492683  6.0294838855901673 12.2759083976957672
  6.0399120118644047  2.0699229651702047 12.2020164397784541
  1.9834016553214662 14.1932684373629474  7.9823509974949909
 14.1979228766548609  4.0335478087268308 14.3751893772717718
  8.1206137553810613  8.1695486675481650  0.0613006281242704
 -0.1123579961080879  2.0498956707063081  6.0027900127951641
 10.1551435852558516 10.1098394331294053  8.0907727876603772
 12.0847191864663621  6.0955043350983829  1.9641191476022160
  6.1002545254270260  4.0219758431449071  1.9878246552642655
 12.2294909291896197 12.1242133258805858 12.2133344372121755
 10.0992041799883143  4.0290607328244326  5.9981029726417505
  8.1463316815043836 14.1737239726677053  5.9975667214422979
  2.0613284599161990  6.0310217826307859  8.0949302221017057
 10.1401339958878296 10.1485799470610765  0.1801931093214260
 12.2072087118390531  8.1241014891456071  8.1062479458456824
  4.1502948339793537  4.0233411943406328  3.9777116483574027
  4.0136793147522916 10.1764248740590766  2.0633991060537711
 10.1881744169229282 14.1300901411695232  0.0373677943476576
 12.2383338343995547 10.1095136498710456 14.2215285516699019
 12.3684799984927825 12.1721350473629730  4.1105744776069120
  8.0486165866699686 14.1333864097176054 10.1392621057783234
  4.0483321881509156  3.9991503365525443  0.0249937205897659
 10.1357222753165530  2.0017307613606938  8.0708739964637903
  2.0110828541911698  8.1113355913886735  1.9964575798648283
 14.2026108967864513 10.0786679629161782 12.1821750977842544
 -0.0753483863342653 10.1616651579378718  6.0504339310644042
  8.0082215745863916  4.0976098070474354  3.9806920295886434
  4.0248169162158121  0.0974034897828130  7.9809815701601643
  8.1507191973005639  8.1654199537913836  8.1577223532343819
  8.0620627725815766  6.0864008858487963  2.0318388984630436
 14.1553903554909528  0.0144369241096226  2.0971322696888497
  0.0944206050878028  0.1116757466747680 12.1517096925563983
 14.1582963285807448  6.0087465592544422  8.1834718572591232
 -0.1386114420576119 10.1221910623259888 10.0565824771445147
  6.1011969026662882  1.9230036741615950  4.1029302982002651
  6.0913787075983601  8.1052719263045834  6.0004867889417985
  6.0467003020548562 14.2186230060572747  4.1978287697666641
 10.1404696316026488  1.9614767353852185  3.9694943017081941
 12.3170388083568696  1.9793799699030385  2.0110828031611132
  1.9333544353325045 10.2529828653256025  3.9931545422067649
 12.2381172197874513 10.1869233909696515  2.0677192292993944
  0.0023259500038072  6.0492991281309392  6.0374506624269451
 10.1657170651107691 -0.0327252392452417 10.1327467274393932
  1.9745213986959664 14.3016844859011236  0.0637245240644440
  1.9822796415600319 12.1269693017960734 10.0255864954732399
 -0.1918775341307035 14.1710501017256298  2.0453264192269751
  2.0631415970322964  3.7630942628374768 10.1317453857022777
  4.0211048408731100 -0.0102313951653618  4.1710596673374702
 -0.1565840978104193 -0.0038991936418087  0.0576160186814907
  4.0333564189428381 14.1862265232543283 10.0887936943802785
 -0.1410914462310809  1.9983017833541552  2.0229261067181556
  6.0005023651326885 14.1803310201863919  7.8897688467559428
 10.0801987250759613  6.1130076248152454 12.2463817170676474
  8.0292481050563556  4.1021281086494819 -0.1370957551587136
 10.1503163820121305 10.2012235588129467  3.9434874849579851
  0.0504460832046511  6.0238548612408129 14.1759408219797738
 12.1960006133641627 10.1108441656961734  6.0062490248826625
 14.1459422333091602  8.0666567661023389  5.9667304239573635
  2.0248855605462364  1.8708993029127841  0.1059216679413898
  6.0606550336709404  6.1133326143409858  8.1196947732659037
 14.1755885218556585  2.1190914066879953 12.1228193237847695
  6.0298889145846388 -0.0012575342216718 10.1273029681947193
 10.1476673304043743  2.0370353657665903 12.2317143505261363
 12.0184244250101084  4.0405180421883005  8.1491972263496191
  0.1165668194299292  2.0376471296243066 14.2234142735516063
 12.0158156615352016  8.0619378615666850  3.9891959621487767
 14.1374442265056217  4.1639368185405878  1.8779770507667837
  8.0998595874785320 14.1632606881106522 14.1825369478702346
  8.2085020257850605  4.0278948520433344  8.1149992699636488
 10.0773082155074469  6.0473280462288468 -0.0987128896917267
 -0.0656055832841542 12.1661104724414564 12.1670585538481042
  0.0223925480840594  8.0598298106321433 12.1597968373468692
  1.9577897474884494 10.1715018827659467  0.0808998190903759
 12.1694228985666548  2.0313368639533889  5.9950479910224992
 12.1886273377990868  4.0996248556924098  3.9798312617377500
  8.1520317527282149  1.9081639008139684  6.0378379392967618
 12.1750050229014128  2.1004620609428812 14.2673658616176215
 14.1408979007611944 14.1603158014271866  8.0134340338513965
  3.9205466181999342 12.2046674798776245  0.0288658873836645
 10.1150178219783040 12.1311938908056725 10.1057407791338196
 10.2528328549018575 14.1829079390278689 12.2190320617873702
 10.1255323406918745  4.0683710464178189  1.9988404763491046
 12.1311528892511458  0.0283888734352138  8.0658924476958074
  4.0534114849464453  8.1119137202165952  4.0462835887894020
  8.0623071424493293 -0.0463040318330129 12.1432956544219692
  8.0403132440557332 12.0079442562152696 12.1384058913500237
 10.1743372057043793 -0.0352474325348614  2.0225153229541957
  0.0267612223821058  3.9583998730859320  8.1865972176823671
  3.9738749163445610  6.0174247384711803 14.1769242864831622
 14.1313401193985548  4.1094939282296927  6.0141204675876541
  3.9643520278779518 12.1993666239593459  7.9003894336341851
 -0.1105266591956856  8.1340437642687480  8.1046023217886241
 10.1528331311133080  2.0555917942763209  0.0104616814304332
  8.1074887965306779  1.9585271156433424 14.2320171112951339
  6.0442359543317501  4.0139456325359060 10.1359024645264295
 12.3086268222717017 10.1128630228158620 10.0725810368317745
 14.1387663817041354  0.0486744638996786 10.1990938904696300
  4.0570008977833751 12.1798974042308430 12.1698831990237863
  6.0691095132357908  6.0965016730112582 -0.0935572742550142
 12.2207703152025342  6.0387067843954441 14.2729752626024275
 -0.0034784817589709  8.0913230119369342  3.9945834373560865
 12.0356980887912162  6.1247073812369370  6.0035021134441617
 12.1047798462087410  4.0945327291707967 12.1692548756682921
 -0.0096381439458814 10.1593668088328837 14.2066295768231150
  2.0520314531610091  8.0745883600816164 14.2417320780907293
  8.0965316088854866 12.1392481192148356  8.0260898818961408
  8.2093507062756199  2.0735189364855260 10.1261851251390613
  8.1531538451919250 -0.0345254821771361  8.0863004833966254
 -0.0940143003556541 -0.0064418796794660  3.9804498056545037
  3.9063287066362982  1.9564545613223028 14.2206923878577332
 10.1339108894033760  8.1462933529683941  6.0471177342895874
  8.0868788935916864 10.1385009365874144 10.0822115525007607
  8.0890876366662550 10.1550845015081883 14.1972451912793360
  4.0657480478556156  2.0292524666308602  6.0133824990304037
  6.0316767124967425 14.1552896954195475 12.1633553255380527
  6.0116705796625984  4.0131552878482477 14.1793650552472847
 12.1849508440099914  8.0824385158356549 12.1634254705881926
  2.0474388699526345  4.0089870933317924  2.0214433517965036
 12.2050948336059228 14.1197512146272022 10.1160441914910439
 14.1978485847299343 12.1760879130560937 14.2090386189678721
  4.1240886522869067  2.0023450084101944 10.1355291621809585
  6.0878585080814558  0.0084579088318284  6.0651544490471991
 14.1707923444250614  4.0543683758192444 10.1674599704557984
  6.1073579821941211  6.0997629958231849  4.0284203182391884
  4.0532594919735443  8.1036894371851336  8.0748144364079355
  1.9852982949858600 12.1839085046389464 14.2093756558362792
  6.0382975127156904 -0.0536638296705353 14.2001976815608302
 -0.0539733688889696  2.0543248988665308 10.1648240517937722
  8.1380774104409408 -0.0411207726431115  0.0045577069096423
 10.0905797412641025  4.0843559226876556 10.1858424174814903
 14.1878551729779439  2.0276010055988176  0.0067601192561523
 14.1932644991778556  8.0620177333088900 10.1326085240154544
 10.1422403967400072  4.0561789810731765 14.2226854169532775
 14.1563025731316223 14.1678971221014418  4.0748598144241042
  4.0672078798140623  8.1124667701025341  0.0269874524593000
 12.1287947780254797  4.0599655391445353  0.0209423797028112
 -0.0467620607761091 10.1087359491255757  2.0323902420389759
  1.9996439627444413  2.0195325574230165  8.0144768330557579
 12.1966076114725457 -0.0314638934952125  3.9662789680996422
  4.0254403732680988 -0.0296215769436663  0.0332125373999405
 -0.0079568923368475  6.0678227219276000  2.0017966621663206
 10.1402794407366716  8.1305379569259166 10.1411818083810861
 12.2157316474380284 14.1562114447270204 14.2125235348004768
 14.1882263767309151  6.0992990836187628 -0.0096043069783843
  8.1434570045578596 -0.0515591198558488  4.0429255852416546
 14.1734000962613607 12.1568803347635885 10.1045760263744864
  6.0803668858102347 10.1523207673336842  4.0872766242844358
  2.0217673463489692  4.0322314502902410 14.2274675963092658
  8.1167271018818656 10.1463453806242079  2.0741241863320905
  1.9634066070597345 10.1424401731470031  8.0464512774355015
 14.1757066212877092 12.1146050291822096  1.9962503757661008
 14.1915469842400181 12.1093347026468940  6.0487445598906824
 10.0913939069409491  6.0834721103002698  3.9858240697400893
 14.1687992513250087 10.0551057021827059  4.0033030365208386
  1.9789402219095968 -0.0121327839936676 14.2067824901769519
  8.0786780851117648  6.1431271200127728 14.1791326056203708
 14.1404643363928404  2.0360645505734936  4.0125249821719029
 10.2378014023218373 12.1923390764407653  2.0431366005786891
  2.0359230978275855  2.0026671844996140 12.2146550746563047
  1.9294820423441525 12.1262491794512286  6.0398827341267189
 10.1289073916449066  8.0843043322302357  1.9816002627895331
 14.2011272407128093 14.1454413327463246 -0.0449153087528436
 10.2366226486352634 -0.0492057219970490  5.9696769135361700
  1.9531195783989230 -0.0283320547158162  2.0874404862476768
  1.9483792727200739 12.1977668605073433  2.0548778501395235
  6.0788944896125807 12.1287819080648536  6.0334782269491098
  6.0172124565888305 10.1320259127378254 12.1324211036941350
 14.1454385393053048  6.0858070349838682  4.0047293401651105
  2.0277099348700856  6.0453840519291724 12.1458830286881110
  3.9722802422941696 14.1998583081224172  6.0464728524975779
 14.2153978260812579  8.0588884517229005 14.2045341839879473
 14.1629135713745899 10.0993949406165751  8.0483476112645018
 12.1611943929727353  0.0379899049779135 12.1775494591895370
 10.1926969472475974 12.1088243733890621  6.0176369427236365
