# Supplementary material for: Towards universal neural network potential for material discovery applicable to arbitrary combination of 45 elements
Source: Nat Commun. 2022 May 30;13:2991. doi: 10.1038/s41467-022-30687-9 (PMC9151783; doi:10.1038/s41467-022-30687-9)
Supplement: Supplementary file 4 — Supplementary Data 1 [file 41467_2022_30687_MOESM4_ESM.zip › scripts/3_od_transition/OD-transition/CuAu3/CuAu3_4x4x4_pfp_opt.POSCAR]

Cu Au 
 1.0000000000000000
    16.1941705185389218    0.0000012929800826    0.0000006122673368
     0.0000012929800826   16.1942417217476589   -0.0000002227618041
     0.0000006122673368   -0.0000002227618041   16.1942007135448947
  64 192
Cartesian
  0.0000000000000000  0.0000000000000000  0.0000000000000000
  0.0000009697350619 12.1456812913107406 -0.0000001670713531
  4.0485435993697925 12.1456816145557642 -0.0000000140045189
  0.0000011228018961 12.1456812356202875  4.0485500113148696
  4.0485434291916089  8.0971211284283928  4.0485502200721548
  0.0000006464900413  8.0971208608738294 -0.0000001113809020
 12.1456281950378635  0.0000008583541599  8.0971008159729490
  8.0970857184699643  0.0000004794186882 12.1456508412923352
 12.1456286713497157  4.0485612331006218 12.1456509386687213
  8.0970858886481505  4.0485609655460530  8.0971006072156602
 12.1456285182828836  4.0485612887910749  8.0971007602824958
 12.1456289945947358  8.0971216635375374 12.1456508829782681
  8.0970866882050299 12.1456817707294285 12.1456506742209829
 12.1456291647729238 12.1456821496648999  8.0971006489015949
  8.0970865351381907 12.1456818264198798  8.0971004958347610
 12.1456293178397576 12.1456820939744468 12.1456508272878168
  4.0485437524366281 12.1456815588653111  4.0485501643817035
  4.0485429357683982  0.0000002118641186  8.0971005098392794
  0.0000007995568755  8.0971208051833745  4.0485500670053218
  4.0485435822584410  8.0971210727379468  8.0971003984583767
  0.0000009526237097  8.0971207494929249  8.0971002453915428
  4.0485437353252740  8.0971210170474954 12.1456505768445986
  0.0000014289355645 12.1456811242393883 12.1456503680873151
  8.0970859057594993  8.0971215073638714  0.0000001947527663
 12.1456286884610698  8.0971217749184348  4.0485505262058226
  8.0970863820713586 12.1456818821103312  4.0485503174485382
 12.1456288586392525 12.1456822610458044  0.0000002921291495
  8.0970862290045247 12.1456819378007825  0.0000001390623153
 12.1456290117060881 12.1456822053553513  4.0485504705153730
  8.0970860588263367  8.0971214516734147  4.0485503731389896
 12.1456285353942341  8.0971218306088897  0.0000003478196005
  4.0485439055034620 12.1456815031748597  8.0971003427679289
  0.0000012758687303 12.1456811799298396  8.0971001897010915
  4.0485440585702950 12.1456814474844101 12.1456505211541508
  0.0000011056905439  8.0971206938024753 12.1456504237777665
  4.0485432761247715  8.0971211841188495  0.0000000416859321
  0.0000004592005026 -0.0000001670713531 12.1456505351586692
  8.0970862118931706  8.0971213959829687  8.0971005515252124
  0.0000006293786890  4.0485603190560129  8.0971003010819942
  4.0485427827015643  0.0000002675545696  4.0485503314530566
  0.0000004763118548  4.0485603747464625  4.0485501226957714
  4.0485429528797496  4.0485607536819357  0.0000000973763832
  0.0000003232450206  4.0485604304369147 -0.0000000556904510
  4.0485431059465853  4.0485606979914843  4.0485502757626062
  0.0000001530668342 -0.0000000556904510  4.0485501783862228
  4.0485426296347296  0.0000003232450206  0.0000001530668342
 12.1456278889041940  0.0000009697350619  0.0000004592005026
  8.0970854123362965  0.0000005907995903  4.0485504845198923
 12.1456283652160479  4.0485613444815254  4.0485505818962739
  8.0970855825144845  4.0485610769269558  0.0000002504432174
 12.1456282121492105  4.0485614001719759  0.0000004035100515
  8.0970857355813148  4.0485610212365062  4.0485504288294401
 12.1456280419710279  0.0000009140446109  4.0485506375867262
  4.0485434120802521  4.0485605866105816 12.1456506325350500
  8.0970852592694591  0.0000006464900413  0.0000003061336684
  8.0970860417149879  4.0485609098556026 12.1456507856018838
  4.0485432590134183  4.0485606423010312  8.0971004541488281
  0.0000007824455232  4.0485602633655597 12.1456504794682179
  4.0485430888352330  0.0000001561736676 12.1456506882255031
  0.0000003061336684 -0.0000001113809020  8.0971003567724456
  8.0970863649600044  8.0971213402925155 12.1456507299114360
 12.1456288415279019  8.0971217192279887  8.0971007045920462
 12.1456283481046974  0.0000008026637089 12.1456509943591708
  8.0970855654031286  0.0000005351091392  8.0971006629061133
 12.1456285862606279  2.0242809900369405 14.1699260557070552
 10.1213568036870765  0.0000007245768751  6.0728256502464202
  8.0970856504922253  2.0242807781728214  6.0728255458677776
  8.0970858206704115  6.0728412643001866  2.0242753117911034
 10.1213569738652662  4.0485612107042392  2.0242754161697456
 10.1213568887761767  2.0242809676405571  4.0485505332080836
 10.1213573650880271  6.0728413423870196  8.0971006559038550
 10.1213572799989340  4.0485610993233383 10.1213757729421907
 10.1213570589543593  6.0728414537679223  0.0000002991314089
  8.0970854974253879  2.0242808338632732  2.0242753674815543
 10.1213567357093357  2.0242810233310089  0.0000003548218600
 14.1698995863886434  0.0000009921314447 10.1213759816994759
 14.1698997394554809  0.0000009364409937 14.1699261600856978
 14.1698998245445722  2.0242811795046767 12.1456510430473639
 14.1699001477895905  6.0728416099415892 12.1456509873569107
 12.1456284331937887  2.0242810457273910 10.1213758773208333
  8.0970862798709149  6.0728410972288343 14.1699258469497700
 14.1699000627005010  4.0485613668779070 14.1699261043952500
 10.1213566506202479  0.0000007802673261  2.0242754718601965
 10.1213574330657679  4.0485610436328869 14.1699259513284144
 12.1456287564388070  6.0728414761643048 10.1213758216303820
 14.1698999947227602  6.0728416656320396  8.0971008089706888
 14.1698999096336671  4.0485614225683593 10.1213759260090246
 14.1698993653440652  2.0242813465760285  0.0000005078886941
 12.1456286033719749  6.0728415318547571  6.0728256432441592
  8.0970861268040775  6.0728411529192838 10.1213756685635463
 10.1213575181548627  6.0728412866965691 12.1456508342900786
  8.0970859566258930  2.0242806667919200 14.1699259026402231
 12.1456289266169968 10.1214019622916709  6.0728255875537087
 10.1213571949098409  2.0242808562596557 12.1456508899805300
 12.1456292498620133 14.1699623927285838  6.0728255318632582
 14.1699005561237055 12.1456822834421860 10.1213758146281236
 14.1699006412127986 14.1699625265058682  8.0971006975897879
 12.1456294029288454 14.1699623370381307 10.1213757102494810
 14.1699002328786889  8.0971218530052731 10.1213758703185750
 12.1456292327506681 10.1214018509107664 14.1699259443261543
 14.1699003859455175  8.0971217973148217 14.1699260487047987
 14.1699004710346124 10.1214020403785039 12.1456509316664611
 14.1699007942796324 14.1699624708154168 12.1456508759760098
 12.1456290796838289 10.1214019066012160 10.1213757659399306
  8.0970869263609586 14.1699619581026592 14.1699257355688708
 14.1699007091905393 12.1456822277517329 14.1699259930143455
 10.1213580795558080 12.1456819045067146 14.1699258399475134
 10.1213581646449065 14.1699621475704003 12.1456507229091741
  8.0970867732941212 14.1699620137931142 10.1213755571826454
 10.1213579264889759 12.1456819601971659 10.1213756615612898
 10.1213580115780655 14.1699622032608499  8.0971005445229540
  8.0970866031159332 10.1214015276657481 14.1699257912593186
 10.1213577563107915  8.0971214740697963 14.1699258956379630
 10.1213578413998810 10.1214017171334838 12.1456507785996273
  8.0970864500490993 10.1214015833561977 10.1213756128730985
 10.1213576032439523  8.0971215297602512 10.1213757172517393
 10.1213576883330472 10.1214017728239369  8.0971006002134036
 14.1699000118341107 10.1214022074498580  0.0000003965077921
 10.1213573821993776 10.1214018842048379  0.0000002434409579
 10.1213572971102881  8.0971216411411522  2.0242753604792942
  8.0970861439154262 10.1214016947371022  2.0242752561006525
  8.0970858035590574  2.0242807224823709 10.1213757242539977
 10.1213569567539121  0.0000006688864241 10.1213758286326438
 10.1213570418430070  2.0242809119501066  8.0971007115943046
 14.1698996714777383  2.0242812351951271  8.0971008646611402
 12.1456289095056444  6.0728414204738526 14.1699260000166039
 14.1699002499900377 12.1456823948230905  2.0242754578556781
 14.1699003350791291 14.1699626378867709  0.0000003408173411
 12.1456290967951812 14.1699624484190352  2.0242753534770350
 14.1698999267450176  8.0971219643861740  2.0242755135461286
 10.1213572120211914  6.0728413980774700  4.0485504775176313
 14.1699000798118551  8.0971219086957227  6.0728256919323513
 10.1213571098207495  0.0000006131959730 14.1699260070188675
 14.1699001649009428 10.1214021517594013  4.0485505748940156
 12.1456287735501647 10.1214020179821205  2.0242754091674864
  8.0970866202272873 14.1699620694835637  6.0728253787964235
 14.1699004030568698 12.1456823391326374  6.0728256362419000
 10.1213577734221420 12.1456820158876191  6.0728254831750661
 10.1213578585112334 14.1699622589512977  4.0485503661367295
  8.0970864671604534 14.1699621251740133  2.0242752004102011
 10.1213576203553064 12.1456820715780704  2.0242753047888438
 10.1213577054443977 14.1699623146417508  0.0000001877505069
  8.0970862969822655 10.1214016390466508  6.0728254344868748
 10.1213574501771220  8.0971215854507026  6.0728255388655166
 10.1213575352662168 10.1214018285143865  4.0485504218271799
 14.1699004881459647 14.1699625821963213  4.0485505192035642
 10.1213571269321019  4.0485611550137870  6.0728255945559697
  4.0485442967262237 14.1699616348576392 14.1699255825020352
  8.0970859737372454  6.0728412086097352  6.0728254901773271
  6.0728143271191835  0.0000003456414034 10.1213756755658046
  4.0485433269911608  2.0242803435468986 14.1699257495733875
  6.0728144801860156  0.0000002899509524 14.1699258539520319
  6.0728145652751104  2.0242805330146347 12.1456507369136926
  6.0728148885201296  6.0728409634515463 12.1456506812232394
  4.0485431739243278  2.0242803992373504 10.1213755711871656
  0.0000010206014506  6.0728404507387941 14.1699255408161022
  6.0728148034310356  4.0485607203878669 14.1699257982615769
  2.0242721737963061  4.0485603971428468 14.1699256451947466
  2.0242722588853983  6.0728406402065263 12.1456505281564073
  0.0000008675346164  6.0728405064292437 10.1213753624298786
  2.0242720207294713  4.0485604528332955 10.1213754668085212
  2.0242721058185644  6.0728406958969785  8.0971003497701854
  0.0000006973564300  2.0242800203018780 14.1699255965065518
  2.0242718505512851 -0.0000000332940683 14.1699257008851944
  2.0242719356403782  2.0242802097696138 12.1456505838468587
  0.0000005442895958  2.0242800759923290 10.1213754181203317
  2.0242716974844512  0.0000000223963828 10.1213755224989725
  2.0242717825735448  2.0242802654600647  8.0971004054606350
  6.0728144122082739  2.0242805887050856  8.0971005585274707
  4.0485436502361836  6.0728407739838142 14.1699256938829379
  6.0728149907205760 12.1456817483330468  2.0242751517220094
  6.0728150758096699 14.1699619913967254  0.0000000346836727
  4.0485434971693488  6.0728408296742629 10.1213755154967142
  4.0485438375257203 14.1699618019289932  2.0242750473433668
  6.0728147354532949  6.0728410191419995  8.0971005028370193
  4.0485433441025149  6.0728408853647142  6.0728253371104914
  6.0728143442305349  4.0485608874592174  2.0242752631029113
  6.0728144293196262  6.0728411305229022  0.0000001460645747
  4.0485431910356793  6.0728409410551656  2.0242751587242691
  6.0728140209855139  0.0000004570223055  2.0242753187933631
  4.0485430208574940  2.0242804549278013  6.0728253928009419
  6.0728141740523487  0.0000004013318544  6.0728254971795854
  6.0728142591414418  2.0242806443955375  4.0485503801412479
  6.0728145823864619  6.0728410748324499  4.0485503244507974
  4.0485428677906574  2.0242805106182531  2.0242752144147200
  0.0000007144677823  6.0728405621196941  6.0728251840436576
  6.0728144972973679  4.0485608317687687  6.0728254414891341
  2.0242718676626370  4.0485605085237477  6.0728252884222993
  2.0242719527517310  6.0728407515874299  4.0485501713839644
  0.0000005614009481  6.0728406178101437  2.0242750056574348
  2.0242717145958045  4.0485605642141964  2.0242751100360774
  2.0242717996848962  6.0728408072778821 -0.0000000070022594
  0.0000003912227616  2.0242801316827799  6.0728252397341089
  2.0242715444176165  0.0000000780868338  6.0728253441127515
  2.0242716295067091  2.0242803211505156  4.0485502270744140
  0.0000002381559274  2.0242801873732312  2.0242750613478857
  2.0242713913507822  0.0000001337772848  2.0242751657265283
  2.0242714764398748  2.0242803768409678  0.0000000486881916
  6.0728141060746053  2.0242807000859879  0.0000002017550258
  6.0728146503642035  4.0485607760783164 10.1213756198753586
  6.0728146674755532  8.0971213178961321  2.0242752074124608
  4.0485436673475341 10.1214013158016272  6.0728252814200401
  6.0728148205423880  8.0971212622056807  6.0728253857986827
  6.0728154499210758 12.1456815812616910 14.1699256868806778
  2.0242728202863463 12.1456812580166744 14.1699255338138421
  2.0242729053754394 14.1699615010803566 12.1456504167755064
  0.0000015140246577 14.1699613673030704 10.1213752510489794
  2.0242726672195133 12.1456813137071240 10.1213753554276202
  2.0242727523086059 14.1699615567708026  8.0971002383892845
  0.0000013438464713 10.1214008811757061 14.1699254851256526
  2.0242724970413262  8.0971208275797615 14.1699255895042935
  2.0242725821304188 10.1214010706434436 12.1456504724659560
  0.0000011907796371 10.1214009368661557 10.1213753067394290
  2.0242723439744927  8.0971208832702111 10.1213754111180716
  2.0242724290635858 10.1214011263338914  8.0971002940797341
  6.0728150586983167 10.1214014495789133  8.0971004471465697
 14.1699003179677767 10.1214020960689499  8.0971007532802375
 14.1698996034999976  4.0485615339492611  2.0242755692365799
 14.1698996885890889  6.0728417770129415  0.0000004521982431
 12.1456284503051428  6.0728415875452066  2.0242754648579369
 14.1698992802549757  0.0000011035123468  2.0242756249270313
 12.1456282801269566  2.0242811014178423  6.0728256989346114
 14.1698994333218113  0.0000010478218957  6.0728258033132532
 14.1698995184109009  2.0242812908855790  4.0485506862749165
 14.1698998416559245  6.0728417213224919  4.0485506305844643
 12.1456281270601263  2.0242811571082937  2.0242755205483887
  0.0000016670914919 14.1699613116126173 14.1699254294352013
  4.0485438204143680 10.1214012601111776 10.1213754598062629
  6.0728155350101716 14.1699618243253749 12.1456505698423438
  6.0728152117651497 10.1214013938884637 12.1456506255327916
  6.0728149056314829 10.1214015052693629  4.0485502687603470
  6.0728152288765029 14.1699619357062740  4.0485502130698947
  4.0485435142807011 10.1214013714920803  2.0242751030338177
  0.0000013609578235 14.1699614229935218  6.0728250726627548
  6.0728151437874089 12.1456816926425990  6.0728253301082331
  2.0242725141526789 12.1456813693975771  6.0728251770413983
  2.0242725992417716 14.1699616124612540  4.0485500600030599
  0.0000012078909894 14.1699614786839714  2.0242748942765325
  2.0242723610858437 12.1456814250880267  2.0242749986551756
  2.0242724461749377 14.1699616681517053 -0.0000001183831615
  0.0000010377128029 10.1214009925566106  6.0728251283532080
 14.1698997565668314  4.0485614782588080  6.0728257476228018
  2.0242721909076575  8.0971209389606624  6.0728252327318497
  0.0000008846459687 10.1214010482470620  2.0242749499669834
  2.0242720378408241  8.0971209946511120  2.0242750543456265
  2.0242721229299168 10.1214012377147959 -0.0000000626927105
  6.0728147525646463 10.1214015609598160  0.0000000903741237
  4.0485439905925533 14.1699617462385401  6.0728252257295905
  6.0728152968542446 12.1456816369521441 10.1213755084944559
  6.0728153819433377 14.1699618800158262  8.0971003914561184
  4.0485441436593881 14.1699616905480905 10.1213754041158133
  6.0728149736092236  8.0971212065152312 10.1213755641849055
  4.0485439734812028 10.1214012044207244 14.1699256381924847
  6.0728151266760548  8.0971211508247816 14.1699257425711274
  2.0242722759967511 10.1214011820243428  4.0485501156935131
 12.1456295559956846 14.1699622813476793 14.1699258886357029
