# Supplementary material for: Towards universal neural network potential for material discovery applicable to arbitrary combination of 45 elements
Source: Nat Commun. 2022 May 30;13:2991. doi: 10.1038/s41467-022-30687-9 (PMC9151783; doi:10.1038/s41467-022-30687-9)
Supplement: Supplementary file 4 — Supplementary Data 1 [file 41467_2022_30687_MOESM4_ESM.zip › scripts/3_od_transition/OD-transition/CuAu3/CuAu3_4x4x4_00700K.POSCAR]

Au Cu 
 1.0000000000000000
    16.1941705185389218    0.0000012929800826    0.0000006122673368
     0.0000012929800826   16.1942417217476589   -0.0000002227618041
     0.0000006122673368   -0.0000002227618041   16.1942007135448947
 192  64
Cartesian
  7.9808990917561671  1.9793366098950156  1.9727660708412693
  1.9761810465999659  8.0189817943521042  1.9863376233252847
 14.1648064335481365 12.0780697842162912 10.1682765450830424
  8.1537394790966147  5.9488653203535744  6.1761055064122807
 12.1676492493577619  4.0832658699938413  8.0720212156311550
 12.1954223937187773  6.1562171362284444 10.2322464050328463
 10.1425601398092056 10.1834767791787275  3.9923111792748509
  2.0853943199994132 14.1471288861560502  0.0592251777969749
 -0.0610259521063130  6.2057229074779174  6.1435485295980445
  6.0749549347329861  1.9356033143223781 12.1355689600605636
  0.0173195058914087 10.0679820357971952 14.1686444486655230
 12.1545439639077077 10.1186251704153776 10.3298112201316670
  4.0568130818807377  8.1181317394967358  4.1041674927057095
  2.0454272776506559  8.0082022740672922 14.1115173485672916
  0.0423484884429096 14.1596527028549186 14.2681801437993236
  8.0425518840325072 14.1385130757484934 14.1829547977268078
 12.2079323903818189 14.0198092460576742  6.0660452796997113
 12.2042075898940805 12.0894599948416417  3.7910700578269902
  8.0092527966465425  6.1922502658109000 14.1198543669221319
 10.0691958362407696  8.1226333541134181  1.9888130811173770
 14.0813718968016008  2.0549105712884579 12.1134882017526611
  6.0937814800949166 10.2210837635434828  4.0284408073745839
 10.0527089752468246  4.1420060162122621  1.9831485722295323
  6.0810785915460608  5.9016865557021898  8.0342799686483719
 10.2068203290552528  2.0488456466645513 12.1347973796464501
 14.1861392773925257 -0.0098013997536171  6.1068025277460896
 -0.0198887845870673  0.0991600211638522  4.0404156924972865
  8.0941220348964151 14.1363231904896196 10.0792868237156146
  3.9982609284645445 12.0867292714031844  0.2318631277883794
 14.1839914508373042  4.3382752968957670  2.0232015338574527
 -0.0872270978833022 10.0458702260348893  6.0973215357915365
  2.0048075158033858  4.0761653798934656 10.1441110919792656
 12.2002217395074624 -0.0240958091495149  3.9783602317831144
  3.9784651856949647  2.1284949473490555  6.0799168898941920
 -0.0180845324575961 12.0487183659552937  3.9280404977854086
 10.1406716428120163 14.0306224772614048  3.9715512840104461
  1.9218742345113207  2.0351386287007873 -0.0145349768017547
 12.1667051903373871 14.0774749902440579 10.0786652908943246
 12.1598924762690377  8.0328302847944464 -0.0152469906338643
 -0.0044524330161711 10.0911528325531847 10.1465053817354924
  3.9768840860406347  4.0168944057553029  4.0497505426686695
  6.1165217824451465 10.1635511179134514  0.0329515821045840
 12.2322292131756569  6.2010239593486514  6.1149598855584504
  7.9904226185660159  1.9758879234118425 14.2910018065073938
 12.1855770753484460  2.0340674915875629  5.9997816819825029
  4.0371709728366501  4.0447106925538003 12.1844379462841381
  6.1160902182916557 12.1231755911625783 14.0912704563624711
 14.1678092026667386  7.8354919256072657  1.9807156401857597
 12.1733693815196613 -0.0067725732329499 12.1688353953379025
 14.1943466487123917  6.2890903509203255  8.1568582931718350
  6.0317777837328874 14.0179577493689091  0.1316820820457914
  2.0189222744679758 10.1215223000045089  0.0901592918599515
  6.0859206523734386  6.0585036567581820  4.1022896416335186
  8.1133273092106286 10.3682941045240860  2.0131524034386947
  8.0817835952479271 13.8708829784154162  2.0414321981629571
 -0.0093763426470660  4.1089885331915657  4.0505480106396359
 10.1268663835475667  6.0804491836292049 12.1411616795105974
  4.0777298767897605 10.1185316976497521 10.0277767280311423
  4.0778947452585319 14.1445871922481281  6.0512391198792379
 12.2147666426001162  8.0690905082691167  3.9941606041601432
  6.1699059163921079  4.0986790742545969  1.9233161845171709
  8.0255009777546977 10.0989001467602044 14.0957628609003205
 -0.0373187803724695 14.0840504023417630  6.0723506398447178
  3.9968527054942578  5.9195796504321345  6.1337084326658298
  6.0955375194258039  8.1117718530764478  9.9520217337820736
  1.9950981855183412 10.0719122594948089  3.9598339025805096
 10.2047136701289496  2.0544911543440332  8.0505376558906914
  6.1732456419063917  8.1560179126210759  2.0429994470906894
  4.1137073727550364  1.9574623005473897 14.2076095826627444
  4.0729304114931448  8.1115759815475919 -0.0021581959555643
 10.0911927159316477 -0.0211695931671586 14.2364728506101876
  0.0260385549920335 12.0624511738815912  0.0923104203223060
  8.0650668432757744  4.0471965394943785 12.1616737179799053
 12.2707576268338308  2.1316134917244165  2.0259968641962307
 12.1265536418366988 10.1131295408274955 13.9468520657633537
  4.0392693926979586 10.1381668410176431  6.1254823679164323
 -0.0829740361297155  8.0537089590803497  4.0282015137316627
  4.0265576261833038  2.0387754819477037 10.0983400642482568
  4.0525966112688758  6.0528925122799544 10.1473361969398574
 12.1514140074450996 -0.0043563162101644  0.0485767994242668
 10.1042177337200041 10.1832147825029917  0.0104007450499361
  8.1028878613633033  4.0810815738424964  4.0584994977261992
 10.2564807726262064  0.0342686126259936 10.0209914645820461
  0.0422090544783430 12.1340397551722194 12.2083685271623636
  8.0964205247972156  2.0085218141477745 10.0508595379290053
  2.0331697911565834  0.0611524867317565  2.0245155563560084
  4.2195034421505255 -0.0175642036518973  0.0668178784196152
  3.9616076989344076  8.0467315221095781  8.0372618693572218
 10.2089706334645101  4.0193353006723971 10.1353276354775179
  6.0769305924400125  2.0088776429098227  4.1414958424192756
 -0.0874655384681470  2.1161770419370622  2.0105831121832898
  6.0500092014924070  2.1274904221768334  8.0115390314056274
  6.0377746305648561 14.0790340001785843  3.9563864660639219
  8.0739345643786429 10.1459677342382282  6.2511087609562530
  4.0936075889514374 10.1389110340818238 14.1722331176663374
 10.1465447048869404  8.1492457516321952  6.1588094355480179
  1.9882398731059550  6.1141556783456270  4.1491380632292776
 12.2515982139118016 10.1457388118591894  6.0891077710764083
  4.1011809524671614  0.0223891009035596  8.0999429568923915
 14.1805150176527430  8.1465394571000775 10.3564078147194447
 14.1254382538899073 12.0590955615036179 14.1635768370764303
 10.1106580291535977 12.1004851212558950  6.0960311592925978
 -0.0404504329856832  4.2122896180291614 -0.0186825457280982
  4.0418793976268681 12.1532983773014216 12.1190001315288853
 10.1125436503201946 12.0769751336760720 10.2251598233966998
  5.9986334477998549 14.1803235600547382  8.1538110904973617
 10.0669319690302288 12.0575894286478302 14.0378691522734584
  8.0851850506329068  6.0722030657483481 10.0731790911823325
  6.1178922878099353  4.0607286109742669 14.2655263284682885
  6.0806696377483433  8.1529749492450634 14.1928580117716141
  6.0346130305048362 12.1140224738829492 10.0355177019793995
 14.3277524199253712  0.1575742236149080 14.3528097944000219
  1.9260286633045389  6.0107824751197469  8.0627014263435424
  1.9592398537480287  0.0877688103506958 14.1990382883210948
 12.2031828917566312  4.1615737755455475  4.0418412329192108
  4.0021497441976877 12.0953531281355371  3.7962787285175650
  2.0037251322435159 12.1075552036436136  6.0857712220692166
  8.1293041293185642  2.1546870217278968  6.1228134719402139
 12.1932700514333074  4.2171636858644153  0.0353605770847140
  0.0169562034724392  2.1124705802033414  6.0567058663305451
  1.9957915546923584  8.0393631030151127 10.2170291243011189
 14.2156178223651679  0.0677082890003772  1.9582756664426013
  2.0523150259370406 10.1214976022057979 12.1774157842872306
 -0.0048614645655517  2.0320795974125430 10.0523924154150421
  2.0501333349087125 14.1251646759971887  3.9742244376053093
 -0.0113772189302547  7.9392727253823230 -0.0005564730869878
 10.1216797566857100  2.0578404913960595  4.0313515515632421
 10.1049529385154635 14.0006709742800819  0.0684842481719726
  8.0891670873378327 -0.0029682808296931 12.1227520950712275
  4.0337768323358967  4.0680950211985847 -0.0039882086502470
  4.0571088795257477 14.1519596062368507 14.2073561873313210
 14.1533351434676362  2.0221817072753705  8.0997456441148348
  6.1364515068165817  8.1076005625035492  6.2089853476503905
 -0.0252489182108736  6.1089651062215005 10.2354193804428899
  6.2572287452665707  6.2053619026533742  0.0382538668134275
 14.1560718337586007 10.0806475373727977  8.1124796174315499
 14.1967598006678166 14.1910860314436942 12.1904020826987516
  8.1150791454644509  8.1196068736587712  4.0957117634358751
 10.0890163909888191  4.0772481282004458 14.2070317615598078
  1.9714608237604323  4.1303781612502144  2.0025612183421018
 12.1874004327473795 12.0775801582471463  0.2327465222691960
 14.1861460595608033  4.0493731182959030 14.1558038061249221
 10.1774485775537311 -0.0554933197322994  6.0672173991343641
  4.2509818104790087  8.0995945428302409 12.1547725372488973
 10.1620012076010120 14.0952657111927095  8.0887672228881708
  1.9763850805041290  0.0407882770887175  6.0623963442108817
 14.1076084593554789 -0.0135199380885833 10.0031719256554403
  2.0681004255402482 12.1668586781021251 10.0172070907326933
 14.1683556309985388 10.0990934770961740  3.9081835339345803
  8.0261000105906337 -0.0502143455290609  4.0542399896281482
 14.1735545270541490 14.0078610827202716  8.0365063397134211
 10.1150400908144498  8.1545604380084011 10.1721970083158535
 -0.0217858450105050 14.1677246980324743 10.0406254841839306
 14.2165871083815283  4.1124134981288067  6.0761811707759641
  2.0145533313090089  4.0602326642845101 14.1500660004368690
  1.9696656155423584  2.1802744910662164  8.0428958260958741
 10.0893892640215821 -0.0703204714453537  2.0200125548733969
 14.1598798270743753 14.1303368089867121  0.0678344819557805
  6.0638343648253352 12.0994013479136555  6.2064289589093660
  4.0355077071869729 -0.0178351113566703 12.0954277711039051
 14.1764240879617951 10.0563341439108918  0.1366342665493625
  4.1279403953838854  2.0228003619773278  2.0172828668190173
  0.0245556042134198 14.1750278086503805  1.9937820832181554
  4.1395737020259071  6.1088759582952443 14.1474261177901255
 14.1656635660996191  8.1091050241750651 13.9566974238826429
 10.2080333670531243 10.1437792248283181  8.1618766047169657
  4.0821139287702595 -0.0011231263423029  4.0369436972003445
 14.1901571327933329 12.0700703772151385  6.0194149446444998
 12.1706013363202796  2.0762804485325881 14.2480323667728985
  2.0406902505551696 14.1681456357023023  8.0722689416812372
  8.0428847362694746 14.1193826056370231  6.0630467819489704
 -0.0097815332043820  6.1156532685575664 14.0114516005181038
 10.1581390485695433  6.0948993009680166  8.1219114539844206
  7.8942340346417295  8.1473873061150694 12.1140381062615781
 10.1092668973550222 14.1351800855870273 12.1348373019937252
  8.0404627194598000 10.1679796716310626 10.0835216406912842
 12.2093287260202406  6.0852236072075767 14.0335727486094637
 14.1199598773012038  4.0867736892148887 10.1603919783121537
  4.0630138979610839  6.0902629480539447  2.0077319740607349
  0.0435596678105855  3.9616493928488512 12.1710880744331202
 10.1372690185883165  6.0954612091246512  4.0611428020587645
  9.9407939495010389  6.1420367931631441  0.0179894926154689
  0.0112000901813029  0.1308070791019628 12.1806024456119868
  1.9928595806918243  0.0124751464699044 10.0795487573072098
  7.8823052010423851 -0.0707074936360108  0.0575719900464351
  2.0298119501687677 14.1546973907814557 12.1543578681333191
  8.0090706002447849  0.0035440284269187  8.0375335226328417
  6.0484272766305374 14.2099394571383932 12.0438855443305854
 12.1393584924428044 14.0980703867128909 14.1948005957499657
 10.1053602263734206  8.1598061365357175 14.1125990841028575
  6.0697471071442815  4.0476923540247167 10.1226910841484177
  1.9279439733355965 10.0586400168019061  8.0599882078386340
 14.2324966561268855 12.0945519183778440  1.9959168830800393
  4.0404192178677318 14.1912526245118489  2.0365397377774319
  2.0453842161091615  2.0163983519668331 12.1523703709276170
  4.0099811802963812  4.0453067017431499  8.1084081445760585
 14.1615330734649500 14.0826484795674567  3.9674296866376655
  8.0327119595383003 12.1341547729394570 12.0966384450344382
  6.0809253592080399  6.0526020794880830 12.1239626741837583
  0.0436296771783587  6.0758720383103206  2.0335903249721010
  6.0601274778570868  4.0401404199523725  6.0515380170298068
  8.1632472704789478  4.0305959039997425  8.1157187625959839
 10.2017080381060392  4.0918241944301048  6.0651718646623118
 -0.0185924548297179 12.0906762849831448  8.0776949716099864
 12.1499254132525856  4.0472817785608219 12.1569270787124974
 14.1776590343677729  2.0857085660066432  4.0485185808917112
  8.0907135431889223 12.1172690454610184 -0.0744919744723918
  6.0518941034587872 -0.0641572108590815 14.1707695039649053
  8.1001606208444059 12.1570931941181399  8.1383568381201794
  2.0622831369988850  6.0697942879877393 12.1484674943150441
  0.0421174343795704  8.1175304610989691 12.1629540043047584
 14.1568931747506355  6.1198074598204935 -0.1240945801525893
 12.1749125771317210  8.1612224079794711  8.1841792637796864
  6.0432140909793750 12.0850379822046321  2.0365677529572563
  8.0991977571406881  6.1251801791619567  2.0641688078945939
 14.2082628707831127  2.1423105927484163  0.0249317284572474
 12.1496607782053800 10.0048071240496910  1.9966565752796328
  0.0028882821611915  2.0976541494068286 14.2161451507668577
  6.0598444443115698  0.0113008641834516 10.0795607691696638
 12.1758803650612251  2.0269301336804273 10.0832421568947748
  2.0592710835747488 12.1236248626030356 14.2377072892923220
  6.0559225475463592 10.1312621983941415  8.1019977911195298
  0.0009623948759435  8.1135107313971115  8.1502036678277250
 10.0819338173156261  2.0574921630194605  0.0542863325756736
  1.9280646611597614  4.0837648233763932  6.0713067767102480
  4.0218626404292976 12.1387531444862056  8.0879559365602383
  6.0573510744783645 10.1794801732222009 12.0866859671747680
  6.0623377156617257 -0.0693756374512064  2.0847261899663021
 14.2100598584795605 10.1645274297282917 12.1624563191330175
 14.1758932537460325  6.0345496235570693 12.1310023835667486
  0.0357184947375164  0.0326300944726365  0.0521524208484896
  2.0197598631335651  2.0674209091606137  4.0252163355729049
 10.0327081082025398 10.1019560172295311 12.1234723509256561
  6.0603579699824328  2.0153901629939948  0.0248456974616031
 14.1513814849442898  8.1482263765540157  6.0906192517131581
  4.0549489428754235 10.0269158266607263  2.0336933139307143
  8.1357509418779514  8.0864625853929386  8.1189093319861509
 12.1645683735096917 14.1785842088961189  2.0108181904815714
 12.1576298926816566 12.1662183907543682 12.1582395442680919
  8.0938051664141692  4.0716552944929036 -0.0012337019788596
 12.1101717070868506  8.0967442009651780 12.1565700551236890
 12.1759502029333202 -0.0421619665611799  8.0300571570415045
  8.0828329188077177 12.1103827304621348  4.1325729651878298
  1.9688821016824820 12.0883555235841254  2.0267962886517354
  8.1060643371728656  8.2171021989088704 -0.0024463298784112
 -0.0131643817221224 10.0098010492730012  2.0007811426881417
 14.1768186886452892  6.1211389350311700  4.1069857505164347
 -0.0760209941683794  4.1252656251255360  8.1175451420269322
  2.0503738169115269  6.0844566639493749 -0.0489876137222209
 12.1793107559822715 12.0669104157145757  8.1223559205946199
 12.0690582149858230  6.1076273107772820  2.0097924095080750
  6.0491222715745776 -0.0045950561295258  6.0632426074685384
  1.9820994790757049  8.1048289855589495  6.0686475773708555
 10.1550002133362245 12.0951817487352447  2.0163911759082058
 -0.0044698530156924  0.0000973200701531  8.0480923709274741
  4.0316772812906789 14.1798061927246835 10.0883217609013816
