# Supplementary material for: Towards universal neural network potential for material discovery applicable to arbitrary combination of 45 elements
Source: Nat Commun. 2022 May 30;13:2991. doi: 10.1038/s41467-022-30687-9 (PMC9151783; doi:10.1038/s41467-022-30687-9)
Supplement: Supplementary file 4 — Supplementary Data 1 [file 41467_2022_30687_MOESM4_ESM.zip › scripts/3_od_transition/OD-transition/CuAu3/CuAu3_4x4x4_00800K.POSCAR]

Au Cu 
 1.0000000000000000
    16.1941705185389218    0.0000012929800826    0.0000006122673368
     0.0000012929800826   16.1942417217476589   -0.0000002227618041
     0.0000006122673368   -0.0000002227618041   16.1942007135448947
 192  64
Cartesian
  3.9729571912221262 14.0892316235415755 14.1057904946065555
  4.0655887761055567 -0.0100315785116097  0.0884556951262559
  4.0452725266111784  8.1173062605386814  0.0363838934153632
 10.1232280124874823 12.2138473563806471  6.1237779623650122
 10.1645049595316586 14.1741894205418273 -0.2257134465257365
  1.8510868738011133 10.1411941064388369  0.0416332577761704
  8.0501290019282568 -0.0364511477729765 -0.0521341786499723
 12.1759503084706928 14.1613276917483333 10.0995423636232324
  2.0194627156312115  1.9441154329094312  8.1069813767359715
 14.1858234651064468  4.0721702902458556 14.1720258819868565
 14.2286052727224188  2.0044336409108237  8.2448947223345712
  8.1408957747711366  8.0599951244552468  0.0413158729706845
  6.0469634888462878 -0.0517108948178392 10.1172191162416993
 14.2953717419563571 10.1623491922508133 12.1952805466296219
  8.0579210695246619  8.0558758032980595 12.1264650792379207
  5.9694598273336590  6.0833353658848539  7.9687835323160332
  2.0615071574683408 14.1994100485025943  3.9641881279363780
 -0.0272791364832384  4.0644874058247664 12.0327189995784991
 12.1731893307183778 -0.0378422395564510 12.1970030939829464
 12.2635291518497223 12.2232812857771425 12.2920720792934937
  8.0516903915467104 10.1511513419206665  2.0486286160103333
  0.0204479688306670  6.0872657871539841  2.0571586698592248
 14.2134930739869532 10.1266918545863067  7.9318540933206991
  7.9357344518092061  8.2136074268983883  4.0576279850046610
  4.1570396563288181  2.0261064936152873  2.1227862507273181
  5.9025008511586590  4.0037982837400614 10.1165923496987347
  8.0460115541428205  1.9712232389218927  5.9229920567638450
  8.1046552444717879 12.3231722865923139  8.0884030942504701
 -0.1005982232486653 14.2025939463291841  5.8995803449776423
 10.1316878469310971  6.0619991341380013 12.0760498550437934
 -0.0406943899132221  3.8926976607571508  4.0041441669968849
 14.2835583850999583  8.0614238970360308 14.3366968674193984
 12.0094460819398634  1.9829444537191165  2.0420521457917791
  5.9798091922269228  2.0338003566159406 12.0937275023920474
  5.9930473802975985 12.1786354251365161 14.0206552755090676
  4.1327517682716630  1.9322147201528310  5.9097652715022457
 12.3206286120146267  8.0862869461216338 12.1263376983059494
  6.0246746584319188 10.1390025459662692 12.1256908245875046
 14.1670192825251426 12.1699190119744323  5.9172206645092542
 12.1189584633359519 10.1642480257115650  6.0569523509012990
  4.1236258975489859 12.1806055748131019  4.0970224269981053
 10.0878931403778473  3.9488592581147270  6.0177392780544166
 10.1551325166882549 12.1664173238329827 10.0985763564235036
 12.1980481756601336 14.2037083245256266  6.0675528247091375
 14.4508198405784292 14.1679405640963942 12.2117376048583353
  8.0510745847109728  4.0815298522214070  0.0228729109859415
 -0.0284939367249616 10.0997428943710013 10.0611640159744500
  3.9927076381768516 14.1285215914405686 10.2163061847393983
  1.9567131577726826 -0.0267544792656423 14.1883980872267195
  2.0638960704058857  6.0666234837346709  0.0663186874240696
 10.0981110930789715  1.9651026988731881  8.1146811253721509
  2.0684654333988535  8.0496513459342172 10.0655581934954697
  1.9199726015129110 -0.0624707537391881 10.1336947542521063
  8.1501232450918764 12.1775514061720536 -0.0163023040784538
 10.1601028223177323  8.1808604981207118 10.0781510127233496
 12.3508466855918222  6.1046135350777604 10.1291273297614115
 10.1045733542036640  3.9520392555905230 10.1132738354466678
  4.0547547101664092  8.1310921439988064  7.8760379334655362
  4.1229214600442941 10.1430480753213956  2.0618730574052573
 12.0449091904480117 12.1884999112577361  4.0137273947213696
 10.1069180137575287 -0.0781697503145124  6.1065480147401630
  8.0505585021967931 10.2163195728628136  6.0697587698424744
 12.1476042634128500  6.1086780350558625  6.0356090182265421
 14.3022397176108829 -0.1061500055065757 10.1347701027159030
  8.3233893529573262 14.1605198842614648  1.9998720244702273
 12.2554453524235107  4.0133827747076882 12.0166309153401958
  2.1104963093293470  5.9770152919118944  4.0510400692903934
  7.9373434254692858  1.9838681539072052 14.2224728455672356
 10.0421304854571911  4.0589805823460710  2.1300657327203223
  0.0296812546367539  4.0233721074277184  0.1239793606122571
 14.2119750061774255  8.0569272284476376  1.9408125597021939
 14.1340525383678983  6.1888319152997404  4.0797967221001850
  4.1379691269795176  1.9616400759646271 14.2649779917424109
  4.0707065255786947 -0.0360973896495406 12.1847639647074804
  2.0631122802651527 12.1167157823511271  2.0662260615987442
  8.0223489539291091  0.0205495930085296 12.1937687409825539
 10.1149813311169989 -0.0142436212349711 10.1431462432101398
  2.1564493970719951  5.9971584878420208 12.1237292380689041
 10.0642201543534018  7.9807548995917577 14.1697502703568574
  8.1312154351122583  1.9706259090102876  2.1474094157509560
 10.0844518368390421  1.9969619220541019 12.1575011984572008
  2.0139247182746360 12.1886877638354125  5.9730882072773426
 12.0275092458168462  0.0604129378660337  4.0689886180936758
  2.0325455940243087  2.0207256020079263  3.9052119842134601
 12.2091937722618944  6.0663895233369152 14.1448898609573064
 14.1052221934335780  0.0284023454125247  2.1013361008642368
 12.2126972197948174  8.1938465219142422  8.0468253415759872
  8.0911961923838938 -0.1808257738091322  8.1044076994775942
 10.1620484624238951  6.0504848028497742  8.1064076011456621
 14.2833452336369717 -0.0180996171164828 14.1434508135962798
 12.1898588533945631  3.9459898000310445  8.1493034737441175
 14.2126546395589806 14.1558300619958821  0.0008888721122970
 12.0578624168062998  6.1349603422990722  2.0731986115809704
  2.0557097586822284  3.9606794045046048  6.0103108558725253
  0.0191822119751684 10.1344257720395579  2.2671718872276410
 -0.0075626896461598 -0.1174156727180078  8.0529297937841502
  0.0279491888907008  3.9795194024088740  8.1380190598715902
  6.0412294441151246  3.9876157918927460  5.8917087321614545
  2.0194247400504439  8.1577322401838597  2.1874494617709308
  2.1596126979048922  4.0499895930987400 14.1638510598230614
 -0.0017142923260162  6.0887765944114776  5.9760684415326120
  6.0139335747504168 14.1868069138318873 12.1771831437356592
  6.1330054056357586 -0.0952162351354011  2.0440995429677824
 10.0872363264428699  6.1961895434117693  4.0743564690857621
 10.1869422627850756 14.1195439036900527 12.3390287621494643
 14.1826850160854150  6.0525468842559240  8.0075829276379071
 12.1036287767048023 -0.0399394459873708 -0.0948369015316762
 12.1885432587898919  0.0135062160100422  8.1219692563214352
 14.1181359667120496  4.0407281204948822  2.0628232856328461
 14.1405991946176535  0.1500271155946647  6.0153134459846642
  5.9844404669374738 10.2187715596987285  8.0198102499656603
 12.1375747014638691  3.8959936019008983  4.1258545809837752
 14.0157924790552730  9.9328043934265793  4.1304419719550953
 12.1186024151897644  2.0511355259503827 14.1453085036351069
  8.1232524806987190 10.2122229213419082 14.1145840597265551
 10.0357640078709789  4.1676511001483592 14.1983223887243586
  3.9810010134860105  8.1092545417175348 12.1814645293875454
 12.0777342611244709  4.1376626611807668  0.0322200821282120
  6.0407328664732498 12.2335953383708702 10.2345404926919628
 12.2063512255071256 10.1005426530976248 14.2205420557075612
  1.9489356035067376  8.1007781289939658 14.2310463929146955
  1.9106708238007661 10.1986607180578481 12.1795801441395426
  2.0709567674507237  2.0112581360533759 12.0855369403886215
  4.0608235742633685  3.9932256576035368  8.0080167939633764
  2.1757881166571189  4.0082183772399880 10.1174125051452446
 -0.0547666969770711  8.0281206196837829 12.1400243419262370
  5.9966589702194257  4.1153398954988072 14.1804629233861839
  0.0524219588379378  0.0235891615731506  0.1464867388438488
  1.7575851357199324 14.1445969550036708 12.1889738091044535
  6.0651547797326781  8.0500205492817027 14.1672010280249978
  8.1940928826439254 -0.1410582314567626  4.0500855053671119
  6.0581077141312143  1.9152277836726950  8.1027484428429286
  5.9658500014795566 14.1181881233777418 -0.0476434828234699
 11.9739282181703413 14.2041406774640091  2.0459224996164567
  8.0907706589402615  6.1377979055906788  2.0824665564419136
 14.1907854963256508  3.8277621507590149  6.0510966320632180
  2.0890479427312028  6.0558931371925482  8.0177393167164581
  8.0896989455485642  6.0874672598733106  6.0715337602578714
 -0.0023997253493073  6.0312223846968562 14.2457637428757753
  1.7687073451983992 12.1688121518164856 14.2427496784086856
  8.1006300884098614 10.2076864007757191 10.1084847615319564
 12.1706455962453397 12.1333568961172915  8.0438712604093947
  8.0338376787948764  4.0449961903693481 12.1252434686467740
  8.0979731508752959 14.1269789200386260 10.2779585110414526
  2.0541233329105570  8.1651865308714768  5.8781954146076734
 14.3958487958792691 10.1683211608993762  0.0342732591233171
 10.0573460248393118  1.9669300237082534 -0.0362390527674197
  6.1475598869398409  3.9846202090608771  2.2173367987690207
 -0.0469835908075202  0.1642230468604215  4.0039208674028917
 -0.0152916075080977 12.3357267151515835  8.0182101740180993
  6.0515096705630826 10.1720083192762605 -0.0189211040585959
  6.0948846322869414 12.3923992198504287  6.0568236059898659
  8.0777189423067153  8.1840454347474161  8.0668680748916746
 12.2523856649669316 10.1540440697259324 10.1160366112452156
 12.1578611329318171 12.1786449747748939 -0.0445798370021863
 10.1202385822006082 10.1455238112292765  0.0206571595108373
  6.0414830161562803 12.2543830917291547  2.0466536983618631
  2.0294794652399770 -0.0472290915997014  6.0401072520222368
 12.1279747899232273 10.0606905027635900  2.0081172270803678
  5.9475512470404119  8.0860567347697785 10.0614789303392893
  0.0232617667347775 10.1115262193548450  5.8273169759260197
  8.0060298333321036 14.1370866815992375 14.0678089349014517
  4.0112144248265755 12.3337249379046359  8.0011073512836965
 -0.0417597173364049 14.1579328711224743  2.1373111227143342
  8.0278731997645192  6.0700739410868421 10.0573987071739666
 10.1589467286066402 10.0842995712724548  3.9958932487367078
  4.0913932441866585  6.0747672952040226  2.1082836630904183
  8.1590380669592637 12.2641274234933686  4.0469234737307991
 10.1701312702185263 10.2109040992287721 12.1884837352106867
  3.9686187671060864 10.2406191767719950 10.1193063987306910
  6.1117897836764525 -0.2767434519545263  6.0440824892765761
  2.0585641397125278 14.1391175590272589  0.1056985685798473
 -0.0138654532443199  8.0948280102001835  8.0104176766271600
  2.0262806814022829  2.0253781491728544  0.2217224408026758
  6.0213424597063963  6.1282180621784903  4.1288632326101737
  4.1360218170237859 -0.1605516378072870  3.9804174697041392
 12.0594375509185863  8.0053670828493306  0.0222212968375602
  2.0290308967312729 10.1732544090775097  7.9875745244749163
 14.2492072830070189  1.9963715923985241 11.9677763822477967
  4.0282454877998850 -0.1723113695735505  8.0619546973551870
  6.0650084126141248  6.1152543452122758  0.0315058111562723
  8.0224652005562138  3.9620331397324393  8.1037575151848298
 14.4798449929720618 12.1670838957490570 14.2253788362314424
 14.1843830784745002 12.1616204214501380  2.1460065967187232
  5.8810924592277694  6.0206779329870450 12.1282903976986951
 10.0783569018672416  8.1069452184063184  2.0439218054872876
  1.9039400815146710 12.2449397371340520 10.1001947804839833
  4.1009558559386790  4.0240887220794894  0.0926253810563285
  4.2577167744645532  8.3022726885081006  4.1807372320644962
 14.2792063662651358 12.2641459000917745 10.0963130045881737
 -0.1290974798430300  6.0870663191978105 10.1113784358763965
  0.0509544238284318  2.0607897786435108 14.1444518141674020
 14.2174209988565377  6.0573397478857496 12.1602069992536101
  4.0319055194974176  6.0731059418290467 10.0380330048956772
  0.0679071156325341  1.9970326103065670 10.1129747654754407
  2.1183427404946009 10.1878384548902545  4.0538275868813027
 10.1459310810090795 12.1269184973234267  1.9983346150230981
 14.1546364124308433  8.0870278006546030  6.0548407721310857
 14.1737954949487808  6.0413637427255908  0.0528555764792390
  8.0432131060310557  1.9663229968224361 10.1227458572748059
  0.0463944901180270  8.0553781508836639  0.0859027256338648
 10.0571865373671745  6.0744143850647072  0.0424246990819393
 10.0876183882509682  1.9830730077603365  4.0832398748383474
 14.1220135818665788  2.0124057395908688  4.0172489193288508
  8.1194830779016787  4.0585521766555637  4.0827275501734750
 -0.0020328574412929 12.1118636753739146 12.1090198248263050
  0.0178879013379554 12.1988885909568658  0.1554386648244970
 12.0995784278318901  1.9819394974025279  6.1013401907095091
 14.2107756251291288  4.0255693531514378 10.0889760600124596
  4.0427584934949090  6.0721562865764653  5.9935783383351673
  6.0562394965189554 14.1567045173854069  8.1674913419693524
  0.0135893835346828 14.1810872025682109 10.0715716526280143
 10.0837967590282744  0.0177960521295828 14.1242261486224869
 -0.0137441792346593  8.0502765662842304  4.0454281518121773
  4.0175241411773621  6.0851473629993471 14.2218554659909540
 10.1667102530315283 14.1836552676150696  8.1338046678793567
  2.0589327685928636  4.0547657261891832  2.0745132456568798
  4.0530054766373125  4.0204395180369819  4.0269188873292858
  6.0988027973509036  2.0104380146299698  0.0808569284007884
  8.1805931023230709 14.1585692849276956  6.0572521542766067
  4.0576648401020412 14.1315358914040221  2.0029824080441196
  6.0082635957364081 -0.0499556998916527 14.1888114511731906
  8.0455093516955856  6.0687253669188683 14.1576590041133876
  4.0198396946867572 14.1768499828696477  6.0178327536747620
  2.0522167532953794 -0.0251347019500061  2.0668881562719963
  3.9068576293686652 12.1705530711377712 12.1534183554953987
  0.0345527339805622 14.2394917765019304 14.3033099698388515
 -0.0308267613401903  2.0327927910167563  2.0343756096549721
 12.0843736366963892  8.0946510564719762  4.0629855201849843
  6.1362953511947600 14.1500813769762175  3.9831790144920216
  6.0645843966395327  8.1486300504560027  2.0386577597890745
  1.9935754272698338 14.1886923527651749  8.0435760197283450
  6.1095476913225051  8.1863667919750878  6.1044342063317556
 14.2097530348336658  8.1426222483691344 10.0747028084064620
 10.1326367598984408 10.1955610104577996  8.0956086308401218
  6.1108231249219074 10.2684249655271458  4.0978487554661136
  3.9926211835982626 12.1447892207126955  0.0189062269231437
 10.1043475892929742  0.0121513258812927  1.9915149338404148
 14.1627073289286969 14.1986575199308849  8.0331272498254354
 10.1626227879200766 12.1225567720378482 14.1653026495167111
  6.1205793732463887  1.9058671167045407  4.0391795207589247
  0.0285846089467387  1.9812438822804046  6.0800301896591931
  4.0405086704558304  3.9894736497665444 12.1515443837560895
 14.0882171686827586 14.2321616416885526  4.0072755597407799
  8.1247046650756349 12.1484953395878659 12.1575812558397516
 14.1654098397443615  2.0189056160773049  0.0303194625964471
 10.1468345693610029 14.1674774360324491  4.0629805766739606
 12.2762931749498456 14.1707177248214862 14.1726183890639152
  4.0892784446353243 10.2548668812235064  6.0447841638313067
 10.1823405473369117  8.2570335515189672  6.1127960296198083
  3.9381205344888208 10.2540598712310782 14.2121161871181894
  0.0306647660504584  0.0614985315850276 12.1368897373163875
  0.0020217061362200 12.1853428569404709  4.0443565454260728
  4.0181952450026515  1.9166623494524999 10.0821151175741850
 12.1659290554875774  1.9583498065457192 10.1424128127610889
  0.0188104928143152 10.0560839526800745 14.1960862567684885
