# Supplementary material for: Towards universal neural network potential for material discovery applicable to arbitrary combination of 45 elements
Source: Nat Commun. 2022 May 30;13:2991. doi: 10.1038/s41467-022-30687-9 (PMC9151783; doi:10.1038/s41467-022-30687-9)
Supplement: Supplementary file 4 — Supplementary Data 1 [file 41467_2022_30687_MOESM4_ESM.zip › scripts/3_od_transition/OD-transition/CuAu3/CuAu3_4x4x4_00600K.POSCAR]

Au Cu 
 1.0000000000000000
    16.1941705185389218    0.0000012929800826    0.0000006122673368
     0.0000012929800826   16.1942417217476589   -0.0000002227618041
     0.0000006122673368   -0.0000002227618041   16.1942007135448947
 192  64
Cartesian
  7.9796509840901599  8.0536219970364940 12.1494873202908789
  6.0776305509753801 10.1132334206510599  3.9912000473477143
 12.0543360247029288 -0.0121393715486894  8.0737464502203053
  1.9032564722172651 14.1165256864704105  0.0368149649730944
  7.9544526994122338  4.1199635545445545 12.2159130890663921
 14.1893231961590516  8.1146577137761557  1.9822682912746075
 12.1335888598552657  4.0435365638819754 12.1310832128655495
 10.1108401058506825  0.0538948203791260 14.1793871898589803
  8.1191923443012328  2.0264738617852012  1.9940743171150206
 14.2389777437412341  2.1532074858366417  4.1557730811961049
  0.0096988048555617  1.9586482874104270 14.2813069162355823
 12.2270707844033346  5.9896618324636313  6.0930743743583538
  1.9901758740758626 12.1296627036869218  6.0550102471607934
  8.0781082555429577  6.0851413994610910  5.9147309188455477
 10.0454563832060693  8.1162736514137883  6.0031279595464007
 12.1776022816266707  8.1732162357618829 -0.1042873819619011
 12.1087487715310420 14.2122207455879241  6.0743191629271216
  0.2086396279781983 12.1716532712645567 12.1760361585040435
  1.9895737036172692  0.0236739723485080  1.8948999126434565
  6.0961449243221999  6.0152998291579092  8.0657992030098384
  0.0284125433402804  6.0555461023630279  2.0362803902390842
  6.1133632203208652  8.0838264772719075  5.9476749260137289
 10.0321545126115161  2.0560884692847750 12.1691315079981095
 14.2525373315112649 12.1463275769649854  1.9371195768240581
  8.0643663544444504 10.2586231043344434  6.0875107916779134
 14.1967547765159665 10.1513167490070106  4.0109587164353337
  8.1421696982086775 12.1516075235065308 -0.1992187968287399
  8.0576442912019264 13.9810681949622264 10.1379145264773491
  1.9463825248414692  8.1055914462833929  1.9232129778793210
  0.0283647529343062  6.1432838515393673 10.1608446181512750
  5.9222379347583312  1.9894819684629750  4.0263639739768173
  5.9718526250756909 -0.0198159498326146  5.9795607933255210
  3.9995898466014146  8.0701535107753237  3.9454989226072521
  8.0653283281106152 12.1056700301779419 12.3457469085840490
  0.0008163996844371  4.0944405817842311 -0.0333676415877066
 14.2015934842383285  8.0994606931418147  6.0777436543486214
  4.0774407248695077 -0.0016219084254304  8.0929880462918042
  8.0825596646330062 -0.0526349622346561  4.0758266693607093
 14.3190192594786101 14.2209472413945299  0.0178720547359779
 14.1337394964176966 14.1949297715100631  3.9723685860371534
 12.1584640199100225 -0.0827230750990057 -0.0445510714493897
  1.9987118465457787 14.1992993708551634  4.0043081561320069
  4.0965246296309790  2.0550419078222570 10.1745867463842394
  0.0089446719412862  8.1220291284842521  4.0333926962528288
  1.9628506596444233  2.0271738556469772  8.0163423313309181
 12.1470265124200072 12.1538812426841503  3.9606364905533491
 10.0761660672541566 14.1378731670479887 12.1271294330345700
  8.0171331965713222 14.0668749012388119  6.0852351193511574
 -0.0167407258289717 12.1708393804958508  4.0468296572979323
  4.0405375801153554 14.2180246429947648  2.0175368166251917
 10.1624266649206980  1.9611493423842592  4.0549426968292561
  6.0619901227887496 10.4035283066870292  8.1598374742369622
 -0.0118967318935208  2.0377306011060514  1.9592094875506139
 12.1035539178588731 12.0973734267982778 12.2204091076171615
  8.0998016871888083  4.0034116874020826  3.9914463045923023
  4.0232214374476305  6.1027546547794689  5.9987986637323933
 12.0946446887197290 10.1494108770471936 10.1534188196972774
  6.0651147679764401  2.0751784849883848  8.0552971093732406
 10.1011250919621993 10.1621020762436345  3.9984087913878334
 -0.0081069108397919  6.1958108603708002 14.2346197270753478
  0.0134870754383664 12.2048720825374239  8.0977947786558300
  7.8974549083024215  6.0225933862729288 10.1521580269497633
  2.0281496895211029  6.1484498949234130 12.1366154425389414
  6.1185918486896558 -0.0808385201804104 10.1287036683526139
  9.9828929049229842  6.1097269474397260  8.0751299630634197
 10.1723173686678248 12.2235808810634392  1.9259445579370302
 12.1507104500364420 12.1609677920856782 -0.0222121277736200
  6.0275585515862344  4.0694847694171381  1.8948047689693923
 14.2291674609393777 10.1449800969900270  8.0710333648873558
 14.2903813325878062  2.0236043658769312  7.9963434088011294
  4.1480590232993126  8.1482544770302088  8.1930819135795545
 10.1951202787461082  8.1155690598721790  1.9989175469754217
 14.0125838029338361  4.0543968959129675 14.2279079206882386
  2.1032681965204048  0.0059989960960195  6.0144163962531199
  2.0950635601800625  3.9767326008214008 14.2735146749726773
  8.0395607118417303  2.0915354338601571 10.0551015914699740
 12.1082284127880637  2.0060296591218307 10.0703639194318040
 10.0527099240143709  7.9962645098241367 14.1955909590516214
  2.0243857018325224  4.0626224125718853  1.9638804927676325
  3.9943980704628412 12.0563465213389645 -0.1265535068275672
 10.0399316068590174 14.0283642142745393  8.0794692097755085
  2.0468240939724582 10.1606255422560920  8.1481381288141694
 14.1739175650854161  8.0840014914918346 10.1288852179072695
  3.9772019182089058  0.0216469882871950 12.2187000655187266
  6.0196405220690750 13.8860399003891413  8.1385224525045547
 10.1881908481351715 14.2176690804854999  4.0787129501789376
 -0.0005403139119548 -0.0000620769242423  4.0617584717835209
  8.1219988660534295 -0.0505335789896341  8.0390502824519405
 14.2046644775638153 14.2300617158228597 12.1986717003779273
 10.0191642840214143  0.0090898608049736 10.1468308566261722
  6.1011811620831340  1.9274248418934417 12.1980246760796422
 12.1492631535040445  2.0901073952212839  2.1209368779607178
 12.1239826747688486  1.9653164827172207  6.0434422601387627
  4.0648096485985095 10.2279409096933307 10.1552552558464217
 14.2040954453968702 -0.0669868787073496  6.0666335684157664
 14.0489928191461804  6.1198742033964892 -0.0435956980501846
  6.0809907263973955 10.1587996008211778 -0.1692344938379574
 12.1442251906171030 14.1736475241850517 10.1304822446953260
 10.2289213092961617  4.0885312722250573 14.2180488564321408
 14.1046862533000361  4.0672585967050505  1.9816764998301284
 10.1104606389047547 -0.0407972626755930  6.0759592913896121
  1.9607435284884829  4.0281991640404353  5.9400532825171810
  0.0971514889940527 10.0523856138250292 10.2096187938206544
  0.1173210941020429 14.1579011731119344 10.1701895224025236
 10.1569969033284302 10.1604009605276637 -0.1594419614890316
  8.0349021625100150 10.2883215800476648 10.1771779541234064
  6.0546876349062861 14.1871002225003231 12.2271470280454171
  2.0358696381483767  8.0719906227022413 14.2643365657921777
  4.1440647764755401  8.0724378944204886 12.1376104526895308
  8.1569448708276067  4.1323310667454347  0.0233772032862535
 14.2214901241887830 12.1683016671578219 10.1646801959577715
 12.0863095015831998 10.1947570498543278  6.0695283211866640
  2.0220085381332016  0.0963117989697677 10.1609061989030192
 14.1803631004176278  1.9975524272084551 12.2110557282251193
  2.0714558331003090  1.9978015017263515  4.0141696582774928
 14.1461855771983487 -0.0010214572431374  2.0410159164903501
  4.1179329056327099 10.1982099686732308  6.1200959713428427
  3.9851916752826519 14.0219566062718037 10.1866161023214854
  4.1471771318803210 14.0753249501653936  5.9943684710875669
  2.0467240778878315  0.0778942093253271 14.3245157099912834
  3.9390408678946165 12.1362133689000977 12.3009080191885598
  4.1238156433101247  4.0421806505339477 12.2095718640196402
  4.0292947499845608  2.0052090737116877  1.7792026597998014
 14.1869810408187877  6.1520168395934167 12.2618311640854678
  6.0051532034431752 -0.0005900105256963  2.0274192644813924
 12.1716880347850722  0.0550723561943264 12.2240847302817848
  2.0145263576720565  8.1261117352268126  6.0419818388408277
  4.0173200547664276  4.0219384603134660  8.0681112242486037
  8.0512176608025303 12.2095144373114799  4.0278315501610935
  6.1035588039605555  7.9538939155649917 14.2040187063674743
 10.2818395320493856  5.9520495761452592  3.9417176920965686
  4.0345723782870380  4.1099360191812702  3.9925660703985972
 14.2400590996186018 12.2568465819491443  6.0978995134052063
  2.0746616584351840 10.0290182252387829 12.2004988465962256
 14.1115743534296580  5.9215296370244559  4.0271465488393732
  7.9991966086422241  1.9861349851588888 14.2246307631980624
 10.0807542412926718  6.0431397756028513 12.1552555760634959
  0.0543333552115053  3.9711023313066325 12.2187184145787953
 14.2332697671654387 12.1344438858058332 14.2023963077779403
 14.2554042482106951  4.0409417915095256 10.1334367284412501
  2.1019638740773678 14.1097891590353086  8.0803088322932712
  6.0336072019784952 10.1686155164098047 12.3033604925825966
  8.0844653585150184 14.1625226431211839  1.9633760431673537
  1.9180484970838818 10.1705098622062273 -0.0094845251683818
  6.0677633056532416  4.1313603109470494 14.3528218454246250
  2.0847022113665341  6.1171167582407895  8.1627232887215655
  8.1177105380019086 10.1091205718739587  1.9538489942950068
 10.3256392624804541  5.9752098278367196  0.1157738334417598
  0.0768609894119713 14.2024715639837371 14.1577013401036940
  4.0109316413390346  6.0556261250756611  1.8949577841094487
  8.0776177161232408  0.0197080237073993  0.0104644239104176
 12.1244141551012135  8.0969724441056599  8.0713872263934157
 12.1038809938742258 14.1464405069659129 14.1871334377910046
 14.1892427457449255 10.0375540425093490 12.2311586895067297
 10.2518881587374810  2.1168438439289314  0.0300907787929545
 12.1477682276254288  8.1010399790078580 12.3314220500685110
 14.2303568707803496  0.0134816486628490 10.0638498290664060
  4.0632144515077497  8.1860958576426537  0.0275140409558653
 10.1268616955806223  4.0179697692101310  6.1417033529336083
  8.0993830308186752 14.2664693749112175 14.1602291612041782
  3.9517348537587447 14.1962779847426557 14.1943001863730363
  6.0073495144211106 14.2016874645776703 -0.1017464916489801
  8.0940940093809441  7.9856250088901843 -0.0249853253653080
 10.0374532238803233 10.3096277068295006  8.1234752428084214
 -0.0297408961547858  4.0867906373058993  8.0427492145420310
 14.0677317554847630  1.9565473796682964 -0.0770131499734668
  4.0270775252646924  6.0280782790241965 14.3353019812380147
 12.1622535040497457  6.0697162939084652 10.0793852154749555
 10.0477376001894854  4.0288552939366156  9.9810896294215539
  7.9602239201438474  8.1965723726442867  8.1656299775010677
 10.0798756253804154 10.1470723372616369 12.3123584557880630
  2.0079624443159063 10.1277495551228824  3.9803598490463870
 12.1691922285442153 12.1981487787875196  8.1118962723065575
  1.9820450054250143  3.9438099655345131 10.1834660013566278
  1.9096286531206810 12.1158149543907623  1.9773227756101988
  4.2014527662336905  6.0623622772799388 10.1824282491223226
 14.2467742858184305 10.0888811982078206 -0.0076242402878521
  0.0298311351282411 -0.0787004027941095  8.0293402006671126
  6.0688207960765252  4.0355059628600873  6.0055317827816248
  4.0884915817230496 12.1247707239681937  3.9733215533307265
  8.1834658217683867  1.9940633960531955  6.1362869064959682
  8.1047888069079868  6.0910460094213903  2.1197858821076836
  4.1470765208778690  1.9805757851291075 14.4268694691666202
  0.0374640170703143  8.0907808321409185  8.0818047805337638
  0.0006227674411704 10.0350428057862402 14.1716047667833198
 10.0653479783976660  8.1308182595467233 10.1560057450006873
 12.1809151054216791  8.1071780411259500  3.9916720175317995
  6.0857867412811437  8.0616253599113890  2.0392872379276716
 -0.0420981768877806  5.9908938804092715  5.9743181372072085
  6.0377135039802559 12.1332480640303277  1.9301300296583772
 10.2438241576718330 -0.0997668847103907  1.9990702968387866
 12.2535316131498373  4.0223971403706171  8.0652362671897340
  3.9767395468431395 12.1307656173985556  8.1220777004268356
  1.9832800599778861  6.0890678828963694  0.0066900446888147
  8.0737011250036304 -0.0136717696622164 12.1466756153052522
 12.1917142248950441 10.1517028381124756 14.1813822773191305
  2.0739269319131632  2.0418852348922854 12.2380829172321590
 10.1100924486935817  2.0025743033491796  8.0780056979078410
  1.9878487276438552  2.0320663096840303  0.0221573343106428
 12.1418960653156418  6.0728284545107245 14.1785599385952654
  0.0296840734273409 14.1857112161588432  6.0600162209034574
 12.1327040488501243  2.0146509867140456 14.1692396143650630
  8.1046284322868836  6.0265051734194151 14.2051450144155798
 12.1869512569187872 14.1649244117823905  1.9741241469466595
  4.0142446715970976 -0.0129704335753014  3.9896002735853497
 -0.0182628010560893 10.1131469630589432  1.9826425552234386
  6.0594023341980927 12.1461907713863919  6.0159574611884388
  4.0337726003770893 10.1273593452290456  1.9655188061319979
  0.0149968795689769 10.1386339871837947  6.0777970047635730
 10.1495394508601358 12.1813835212509733 14.1877941436372215
  6.0561051596685704  6.0680945658418706  3.9817166621938740
 12.1604050655818625  3.9976288636679560  4.0865490099956121
  4.0107809555839635 10.0809762824380122 14.1733767792312761
  6.0524877907043013 14.1567513832454814  3.9975061309584885
  6.0369630774646748  0.0105645192640505 14.2120604820776268
 10.1134062555953648 12.1357911251628856 10.1960351948579468
  0.0264605705951723  8.0851367248141557 12.1695573477489276
  6.0728796772576779  8.1788522656713383 10.1676278145237475
  0.0099024895079497  2.0190882043914034 10.1201467162876160
 10.1148481259668159 12.1757394795946308  6.0229610741558801
  6.0190078071316364 12.1800947180601096 14.1827168114073316
  8.1284939835054040  8.1237406391254083  4.0014823252988370
 -0.0387015775910239  8.0820695535394140  0.0220344077735323
 14.2104390039065098  6.0746357596754921  8.0876132787943966
  6.0912751367388935  6.0936036862980076  0.0448187950975662
  1.9780051066178488 12.1210245504718372 14.2223743682555508
  4.0574768188259700 -0.0490901526853444  0.0015784622099748
  0.0281481190527869  2.0396226692454000  6.0221572087484088
  8.0917488863701585 12.1587453818242484  8.0974411105248247
  0.0177835225735330  4.0333976788875017  4.0059799423548368
 12.1679559033997347  4.0366188952055717  0.0446996752870073
  6.0546116501316876  4.0185065059194285 10.1357177565230216
 -0.0048236704416595 12.1358365381728355 -0.0282220337687566
  8.0805785843764735 10.0630939617522301 14.1803687158178437
  6.0437245671837907  6.0568104779790755 12.2121466511387009
 14.1899715741414649  8.1039589726097425 14.2121486837684898
  4.0355296833269003  4.0606165623693995  0.0175963550984102
  1.9962109655980667  6.0818861249543597  3.9916660864942237
 14.2109980791032307  4.0351063680411494  6.0725379965944937
 -0.0266263085391570  0.0095865872877421  0.0118664791864382
 10.1828665194501671  4.0233160915958868  2.0453452078609544
 -0.0061609308071883 14.2032293394356639  2.0139511518496946
 14.1967196569332224 -0.0160448914773985 14.1897438754322902
  2.0501002452385144 14.2019673351507549 12.1831344575494356
  4.0242918848178304  2.0322112174345808  6.0321819238070651
  2.0921917692432119  8.0998884299501253 10.1463588062087560
 12.2071897119614139  6.0434050119406297  2.0349630014791122
  6.1310680586103627  2.0079130285841886  0.0355725806067120
  8.0565722113360465  4.0528618636688583  8.0583090806733253
 14.1898323031562867 14.1935951739182968  8.1128015581359030
 10.1290330121296215 14.1629393847721854 -0.0430286950129909
 12.1594155185053783 10.1489193165010771  1.9632250258703376
  2.0378517541193526 12.1235923182198206 10.1445793568826570
 12.1783471079559931 -0.0047104528794673  4.0564104449766045
  0.0881275948624533  0.0838825098444660 12.1647642959118034
  6.0134449079833949 12.1554333105228469 10.2766983486390675
