# Supplementary material for: Towards universal neural network potential for material discovery applicable to arbitrary combination of 45 elements
Source: Nat Commun. 2022 May 30;13:2991. doi: 10.1038/s41467-022-30687-9 (PMC9151783; doi:10.1038/s41467-022-30687-9)
Supplement: Supplementary file 4 — Supplementary Data 1 [file 41467_2022_30687_MOESM4_ESM.zip › scripts/3_od_transition/OD-transition/CuAu3/CuAu3_4x4x4.POSCAR]

Cu Au 
 1.0000000000000000
    16.2131439999999998    0.0000000000000000    0.0000000000000000
     0.0000000000000000   16.2131439999999998    0.0000000000000000
     0.0000000000000000    0.0000000000000000   16.2131439999999998
  64 192
Cartesian
  0.0000000000000000  0.0000000000000000  0.0000000000000000
  0.0000000000000000 12.1598579999999998  0.0000000000000000
  4.0532859999999999 12.1598579999999998  0.0000000000000000
  0.0000000000000000 12.1598579999999998  4.0532859999999999
  4.0532859999999999  8.1065719999999999  4.0532859999999999
  0.0000000000000000  8.1065719999999999  0.0000000000000000
 12.1598579999999998  0.0000000000000000  8.1065719999999999
  8.1065719999999999  0.0000000000000000 12.1598579999999998
 12.1598579999999998  4.0532859999999999 12.1598579999999998
  8.1065719999999999  4.0532859999999999  8.1065719999999999
 12.1598579999999998  4.0532859999999999  8.1065719999999999
 12.1598579999999998  8.1065719999999999 12.1598579999999998
  8.1065719999999999 12.1598579999999998 12.1598579999999998
 12.1598579999999998 12.1598579999999998  8.1065719999999999
  8.1065719999999999 12.1598579999999998  8.1065719999999999
 12.1598579999999998 12.1598579999999998 12.1598579999999998
  4.0532859999999999 12.1598579999999998  4.0532859999999999
  4.0532859999999999  0.0000000000000000  8.1065719999999999
  0.0000000000000000  8.1065719999999999  4.0532859999999999
  4.0532859999999999  8.1065719999999999  8.1065719999999999
  0.0000000000000000  8.1065719999999999  8.1065719999999999
  4.0532859999999999  8.1065719999999999 12.1598579999999998
  0.0000000000000000 12.1598579999999998 12.1598579999999998
  8.1065719999999999  8.1065719999999999  0.0000000000000000
 12.1598579999999998  8.1065719999999999  4.0532859999999999
  8.1065719999999999 12.1598579999999998  4.0532859999999999
 12.1598579999999998 12.1598579999999998  0.0000000000000000
  8.1065719999999999 12.1598579999999998  0.0000000000000000
 12.1598579999999998 12.1598579999999998  4.0532859999999999
  8.1065719999999999  8.1065719999999999  4.0532859999999999
 12.1598579999999998  8.1065719999999999  0.0000000000000000
  4.0532859999999999 12.1598579999999998  8.1065719999999999
  0.0000000000000000 12.1598579999999998  8.1065719999999999
  4.0532859999999999 12.1598579999999998 12.1598579999999998
  0.0000000000000000  8.1065719999999999 12.1598579999999998
  4.0532859999999999  8.1065719999999999  0.0000000000000000
  0.0000000000000000  0.0000000000000000 12.1598579999999998
  8.1065719999999999  8.1065719999999999  8.1065719999999999
  0.0000000000000000  4.0532859999999999  8.1065719999999999
  4.0532859999999999  0.0000000000000000  4.0532859999999999
  0.0000000000000000  4.0532859999999999  4.0532859999999999
  4.0532859999999999  4.0532859999999999  0.0000000000000000
  0.0000000000000000  4.0532859999999999  0.0000000000000000
  4.0532859999999999  4.0532859999999999  4.0532859999999999
  0.0000000000000000  0.0000000000000000  4.0532859999999999
  4.0532859999999999  0.0000000000000000  0.0000000000000000
 12.1598579999999998  0.0000000000000000  0.0000000000000000
  8.1065719999999999  0.0000000000000000  4.0532859999999999
 12.1598579999999998  4.0532859999999999  4.0532859999999999
  8.1065719999999999  4.0532859999999999  0.0000000000000000
 12.1598579999999998  4.0532859999999999  0.0000000000000000
  8.1065719999999999  4.0532859999999999  4.0532859999999999
 12.1598579999999998  0.0000000000000000  4.0532859999999999
  4.0532859999999999  4.0532859999999999 12.1598579999999998
  8.1065719999999999  0.0000000000000000  0.0000000000000000
  8.1065719999999999  4.0532859999999999 12.1598579999999998
  4.0532859999999999  4.0532859999999999  8.1065719999999999
  0.0000000000000000  4.0532859999999999 12.1598579999999998
  4.0532859999999999  0.0000000000000000 12.1598579999999998
  0.0000000000000000  0.0000000000000000  8.1065719999999999
  8.1065719999999999  8.1065719999999999 12.1598579999999998
 12.1598579999999998  8.1065719999999999  8.1065719999999999
 12.1598579999999998  0.0000000000000000 12.1598579999999998
  8.1065719999999999  0.0000000000000000  8.1065719999999999
 12.1598579999999998  2.0266430000000000 14.1865009999999998
 10.1332149999999999  0.0000000000000000  6.0799289999999999
  8.1065719999999999  2.0266430000000000  6.0799289999999999
  8.1065719999999999  6.0799289999999999  2.0266430000000000
 10.1332149999999999  4.0532859999999999  2.0266430000000000
 10.1332149999999999  2.0266430000000000  4.0532859999999999
 10.1332149999999999  6.0799289999999999  8.1065719999999999
 10.1332149999999999  4.0532859999999999 10.1332149999999999
 10.1332149999999999  6.0799289999999999  0.0000000000000000
  8.1065719999999999  2.0266430000000000  2.0266430000000000
 10.1332149999999999  2.0266430000000000  0.0000000000000000
 14.1865009999999998  0.0000000000000000 10.1332149999999999
 14.1865009999999998  0.0000000000000000 14.1865009999999998
 14.1865009999999998  2.0266430000000000 12.1598579999999998
 14.1865009999999998  6.0799289999999999 12.1598579999999998
 12.1598579999999998  2.0266430000000000 10.1332149999999999
  8.1065719999999999  6.0799289999999999 14.1865009999999998
 14.1865009999999998  4.0532859999999999 14.1865009999999998
 10.1332149999999999  0.0000000000000000  2.0266430000000000
 10.1332149999999999  4.0532859999999999 14.1865009999999998
 12.1598579999999998  6.0799289999999999 10.1332149999999999
 14.1865009999999998  6.0799289999999999  8.1065719999999999
 14.1865009999999998  4.0532859999999999 10.1332149999999999
 14.1865009999999998  2.0266430000000000  0.0000000000000000
 12.1598579999999998  6.0799289999999999  6.0799289999999999
  8.1065719999999999  6.0799289999999999 10.1332149999999999
 10.1332149999999999  6.0799289999999999 12.1598579999999998
  8.1065719999999999  2.0266430000000000 14.1865009999999998
 12.1598579999999998 10.1332149999999999  6.0799289999999999
 10.1332149999999999  2.0266430000000000 12.1598579999999998
 12.1598579999999998 14.1865009999999998  6.0799289999999999
 14.1865009999999998 12.1598579999999998 10.1332149999999999
 14.1865009999999998 14.1865009999999998  8.1065719999999999
 12.1598579999999998 14.1865009999999998 10.1332149999999999
 14.1865009999999998  8.1065719999999999 10.1332149999999999
 12.1598579999999998 10.1332149999999999 14.1865009999999998
 14.1865009999999998  8.1065719999999999 14.1865009999999998
 14.1865009999999998 10.1332149999999999 12.1598579999999998
 14.1865009999999998 14.1865009999999998 12.1598579999999998
 12.1598579999999998 10.1332149999999999 10.1332149999999999
  8.1065719999999999 14.1865009999999998 14.1865009999999998
 14.1865009999999998 12.1598579999999998 14.1865009999999998
 10.1332149999999999 12.1598579999999998 14.1865009999999998
 10.1332149999999999 14.1865009999999998 12.1598579999999998
  8.1065719999999999 14.1865009999999998 10.1332149999999999
 10.1332149999999999 12.1598579999999998 10.1332149999999999
 10.1332149999999999 14.1865009999999998  8.1065719999999999
  8.1065719999999999 10.1332149999999999 14.1865009999999998
 10.1332149999999999  8.1065719999999999 14.1865009999999998
 10.1332149999999999 10.1332149999999999 12.1598579999999998
  8.1065719999999999 10.1332149999999999 10.1332149999999999
 10.1332149999999999  8.1065719999999999 10.1332149999999999
 10.1332149999999999 10.1332149999999999  8.1065719999999999
 14.1865009999999998 10.1332149999999999  0.0000000000000000
 10.1332149999999999 10.1332149999999999  0.0000000000000000
 10.1332149999999999  8.1065719999999999  2.0266430000000000
  8.1065719999999999 10.1332149999999999  2.0266430000000000
  8.1065719999999999  2.0266430000000000 10.1332149999999999
 10.1332149999999999  0.0000000000000000 10.1332149999999999
 10.1332149999999999  2.0266430000000000  8.1065719999999999
 14.1865009999999998  2.0266430000000000  8.1065719999999999
 12.1598579999999998  6.0799289999999999 14.1865009999999998
 14.1865009999999998 12.1598579999999998  2.0266430000000000
 14.1865009999999998 14.1865009999999998  0.0000000000000000
 12.1598579999999998 14.1865009999999998  2.0266430000000000
 14.1865009999999998  8.1065719999999999  2.0266430000000000
 10.1332149999999999  6.0799289999999999  4.0532859999999999
 14.1865009999999998  8.1065719999999999  6.0799289999999999
 10.1332149999999999  0.0000000000000000 14.1865009999999998
 14.1865009999999998 10.1332149999999999  4.0532859999999999
 12.1598579999999998 10.1332149999999999  2.0266430000000000
  8.1065719999999999 14.1865009999999998  6.0799289999999999
 14.1865009999999998 12.1598579999999998  6.0799289999999999
 10.1332149999999999 12.1598579999999998  6.0799289999999999
 10.1332149999999999 14.1865009999999998  4.0532859999999999
  8.1065719999999999 14.1865009999999998  2.0266430000000000
 10.1332149999999999 12.1598579999999998  2.0266430000000000
 10.1332149999999999 14.1865009999999998  0.0000000000000000
  8.1065719999999999 10.1332149999999999  6.0799289999999999
 10.1332149999999999  8.1065719999999999  6.0799289999999999
 10.1332149999999999 10.1332149999999999  4.0532859999999999
 14.1865009999999998 14.1865009999999998  4.0532859999999999
 10.1332149999999999  4.0532859999999999  6.0799289999999999
  4.0532859999999999 14.1865009999999998 14.1865009999999998
  8.1065719999999999  6.0799289999999999  6.0799289999999999
  6.0799289999999999  0.0000000000000000 10.1332149999999999
  4.0532859999999999  2.0266430000000000 14.1865009999999998
  6.0799289999999999  0.0000000000000000 14.1865009999999998
  6.0799289999999999  2.0266430000000000 12.1598579999999998
  6.0799289999999999  6.0799289999999999 12.1598579999999998
  4.0532859999999999  2.0266430000000000 10.1332149999999999
  0.0000000000000000  6.0799289999999999 14.1865009999999998
  6.0799289999999999  4.0532859999999999 14.1865009999999998
  2.0266430000000000  4.0532859999999999 14.1865009999999998
  2.0266430000000000  6.0799289999999999 12.1598579999999998
  0.0000000000000000  6.0799289999999999 10.1332149999999999
  2.0266430000000000  4.0532859999999999 10.1332149999999999
  2.0266430000000000  6.0799289999999999  8.1065719999999999
  0.0000000000000000  2.0266430000000000 14.1865009999999998
  2.0266430000000000  0.0000000000000000 14.1865009999999998
  2.0266430000000000  2.0266430000000000 12.1598579999999998
  0.0000000000000000  2.0266430000000000 10.1332149999999999
  2.0266430000000000  0.0000000000000000 10.1332149999999999
  2.0266430000000000  2.0266430000000000  8.1065719999999999
  6.0799289999999999  2.0266430000000000  8.1065719999999999
  4.0532859999999999  6.0799289999999999 14.1865009999999998
  6.0799289999999999 12.1598579999999998  2.0266430000000000
  6.0799289999999999 14.1865009999999998  0.0000000000000000
  4.0532859999999999  6.0799289999999999 10.1332149999999999
  4.0532859999999999 14.1865009999999998  2.0266430000000000
  6.0799289999999999  6.0799289999999999  8.1065719999999999
  4.0532859999999999  6.0799289999999999  6.0799289999999999
  6.0799289999999999  4.0532859999999999  2.0266430000000000
  6.0799289999999999  6.0799289999999999  0.0000000000000000
  4.0532859999999999  6.0799289999999999  2.0266430000000000
  6.0799289999999999  0.0000000000000000  2.0266430000000000
  4.0532859999999999  2.0266430000000000  6.0799289999999999
  6.0799289999999999  0.0000000000000000  6.0799289999999999
  6.0799289999999999  2.0266430000000000  4.0532859999999999
  6.0799289999999999  6.0799289999999999  4.0532859999999999
  4.0532859999999999  2.0266430000000000  2.0266430000000000
  0.0000000000000000  6.0799289999999999  6.0799289999999999
  6.0799289999999999  4.0532859999999999  6.0799289999999999
  2.0266430000000000  4.0532859999999999  6.0799289999999999
  2.0266430000000000  6.0799289999999999  4.0532859999999999
  0.0000000000000000  6.0799289999999999  2.0266430000000000
  2.0266430000000000  4.0532859999999999  2.0266430000000000
  2.0266430000000000  6.0799289999999999  0.0000000000000000
  0.0000000000000000  2.0266430000000000  6.0799289999999999
  2.0266430000000000  0.0000000000000000  6.0799289999999999
  2.0266430000000000  2.0266430000000000  4.0532859999999999
  0.0000000000000000  2.0266430000000000  2.0266430000000000
  2.0266430000000000  0.0000000000000000  2.0266430000000000
  2.0266430000000000  2.0266430000000000  0.0000000000000000
  6.0799289999999999  2.0266430000000000  0.0000000000000000
  6.0799289999999999  4.0532859999999999 10.1332149999999999
  6.0799289999999999  8.1065719999999999  2.0266430000000000
  4.0532859999999999 10.1332149999999999  6.0799289999999999
  6.0799289999999999  8.1065719999999999  6.0799289999999999
  6.0799289999999999 12.1598579999999998 14.1865009999999998
  2.0266430000000000 12.1598579999999998 14.1865009999999998
  2.0266430000000000 14.1865009999999998 12.1598579999999998
  0.0000000000000000 14.1865009999999998 10.1332149999999999
  2.0266430000000000 12.1598579999999998 10.1332149999999999
  2.0266430000000000 14.1865009999999998  8.1065719999999999
  0.0000000000000000 10.1332149999999999 14.1865009999999998
  2.0266430000000000  8.1065719999999999 14.1865009999999998
  2.0266430000000000 10.1332149999999999 12.1598579999999998
  0.0000000000000000 10.1332149999999999 10.1332149999999999
  2.0266430000000000  8.1065719999999999 10.1332149999999999
  2.0266430000000000 10.1332149999999999  8.1065719999999999
  6.0799289999999999 10.1332149999999999  8.1065719999999999
 14.1865009999999998 10.1332149999999999  8.1065719999999999
 14.1865009999999998  4.0532859999999999  2.0266430000000000
 14.1865009999999998  6.0799289999999999  0.0000000000000000
 12.1598579999999998  6.0799289999999999  2.0266430000000000
 14.1865009999999998  0.0000000000000000  2.0266430000000000
 12.1598579999999998  2.0266430000000000  6.0799289999999999
 14.1865009999999998  0.0000000000000000  6.0799289999999999
 14.1865009999999998  2.0266430000000000  4.0532859999999999
 14.1865009999999998  6.0799289999999999  4.0532859999999999
 12.1598579999999998  2.0266430000000000  2.0266430000000000
  0.0000000000000000 14.1865009999999998 14.1865009999999998
  4.0532859999999999 10.1332149999999999 10.1332149999999999
  6.0799289999999999 14.1865009999999998 12.1598579999999998
  6.0799289999999999 10.1332149999999999 12.1598579999999998
  6.0799289999999999 10.1332149999999999  4.0532859999999999
  6.0799289999999999 14.1865009999999998  4.0532859999999999
  4.0532859999999999 10.1332149999999999  2.0266430000000000
  0.0000000000000000 14.1865009999999998  6.0799289999999999
  6.0799289999999999 12.1598579999999998  6.0799289999999999
  2.0266430000000000 12.1598579999999998  6.0799289999999999
  2.0266430000000000 14.1865009999999998  4.0532859999999999
  0.0000000000000000 14.1865009999999998  2.0266430000000000
  2.0266430000000000 12.1598579999999998  2.0266430000000000
  2.0266430000000000 14.1865009999999998  0.0000000000000000
  0.0000000000000000 10.1332149999999999  6.0799289999999999
 14.1865009999999998  4.0532859999999999  6.0799289999999999
  2.0266430000000000  8.1065719999999999  6.0799289999999999
  0.0000000000000000 10.1332149999999999  2.0266430000000000
  2.0266430000000000  8.1065719999999999  2.0266430000000000
  2.0266430000000000 10.1332149999999999  0.0000000000000000
  6.0799289999999999 10.1332149999999999  0.0000000000000000
  4.0532859999999999 14.1865009999999998  6.0799289999999999
  6.0799289999999999 12.1598579999999998 10.1332149999999999
  6.0799289999999999 14.1865009999999998  8.1065719999999999
  4.0532859999999999 14.1865009999999998 10.1332149999999999
  6.0799289999999999  8.1065719999999999 10.1332149999999999
  4.0532859999999999 10.1332149999999999 14.1865009999999998
  6.0799289999999999  8.1065719999999999 14.1865009999999998
  2.0266430000000000 10.1332149999999999  4.0532859999999999
 12.1598579999999998 14.1865009999999998 14.1865009999999998
