# Supplementary material for: Towards universal neural network potential for material discovery applicable to arbitrary combination of 45 elements
Source: Nat Commun. 2022 May 30;13:2991. doi: 10.1038/s41467-022-30687-9 (PMC9151783; doi:10.1038/s41467-022-30687-9)
Supplement: Supplementary file 4 — Supplementary Data 1 [file 41467_2022_30687_MOESM4_ESM.zip › scripts/3_od_transition/OD-transition/CuAu3/CuAu3_4x4x4_opt.POSCAR]

Cu Au 
 1.0000000000000000
    16.2020554899213920    0.0000001117973716    0.0000002020230852
     0.0000001117973716   16.2020565267374685   -0.0000002834299694
     0.0000002020230852   -0.0000002834299694   16.2020543085443514
  64 192
Cartesian
  0.0000000000000000  0.0000000000000000  0.0000000000000000
  0.0000000838480287 12.1515423950531076 -0.0000002125724771
  4.0505139563283761 12.1515424230024465 -0.0000001620667058
  0.0000001343538000 12.1515423241956171  4.0505133645636100
  4.0505139788848030  8.1010282204605879  4.0505134859268725
  0.0000000558986858  8.1010282633687360 -0.0000001417149847
 12.1515417184525880 -0.0000000578669560  8.1010273057894882
  8.1010278964780102 -0.0000001566737912 12.1515408324198031
 12.1515417969076971  4.0505140029599209 12.1515408120680810
  8.1010278739215806  4.0505140458680682  8.1010271844262238
 12.1515417464019251  4.0505140738174124  8.1010272349319958
 12.1515418248570413  8.1010281346442863 12.1515407412105905
  8.1010279803260357 12.1515422383793155 12.1515406198473244
 12.1515418023006099 12.1515423371861466  8.1010270932170112
  8.1010279298202654 12.1515423092368025  8.1010270427112374
 12.1515418528063854 12.1515422663286579 12.1515406703530964
  4.0505140068341463 12.1515423521449542  4.0505134150693811
  4.0505139734918867 -0.0000001137656418  8.1010272047779441
  0.0000001064044571  8.1010281925112437  4.0505134354211014
  4.0505140293905750  8.1010281496030938  8.1010270630629595
  0.0000001569102284  8.1010281216537567  8.1010270125571893
  4.0505140798963462  8.1010280787456050 12.1515406401990465
  0.0000002353653426 12.1515421824806289 12.1515405188357803
  8.1010278008593790  8.1010283192674226 -0.0000000407034421
 12.1515417238455008  8.1010282763592709  4.0505135869384148
  8.1010278793144952 12.1515423800942965  4.0505134655751522
 12.1515417012890730 12.1515424789011330 -0.0000000610551632
  8.1010278288087179 12.1515424509517889 -0.0000001115609345
 12.1515417517948414 12.1515424080436407  4.0505135160809242
  8.1010278513651510  8.1010282484099303  4.0505135364326437
 12.1515416733397270  8.1010283472167668  0.0000000098023292
  4.0505140573399174 12.1515422812874654  8.1010269922054707
  0.0000001848595713 12.1515422533381212  8.1010269416996969
  4.0505141078456894 12.1515422104299695 12.1515405693415541
  0.0000002074159997  8.1010280507962609 12.1515405896932762
  4.0505139283790328  8.1010282913180767 -0.0000000912092134
  0.0000001515173139 -0.0000002125724771 12.1515407314082591
  8.1010279018709213  8.1010281775524344  8.1010271135687315
  0.0000001289608855  4.0505139899693843  8.1010270834146816
  4.0505139229861182 -0.0000000429081494  4.0505136276418581
  0.0000000784551142  4.0505140608268784  4.0505135062785946
  4.0505139004296895  4.0505141596337113 -0.0000000203517211
  0.0000000279493429  4.0505141316843680 -0.0000000708574924
  4.0505139509354606  4.0505140887762172  4.0505135567843658
  0.0000000505057713 -0.0000000708574924  4.0505135771360861
  4.0505138724803471  0.0000000279493429  0.0000000505057713
 12.1515416174410404  0.0000000838480287  0.0000001515173139
  8.1010277954664645 -0.0000000149588065  4.0505136781476310
 12.1515416958961566  4.0505141446749056  4.0505136577959089
  8.1010277729100348  4.0505141875830537  0.0000000301540502
 12.1515416453903864  4.0505142155323952  0.0000000806598215
  8.1010278234158068  4.0505141167255614  4.0505136072901369
 12.1515416679468160  0.0000000129905364  4.0505137286534012
  4.0505140519470038  4.0505139470612344 12.1515407110565388
  8.1010277449606942  0.0000000558986858  0.0000001010115426
  8.1010279244273491  4.0505139750105776 12.1515407615623126
  4.0505140014412326  4.0505140179187267  8.1010271339204536
  0.0000001794666568  4.0505139191118911 12.1515406605507685
  4.0505140239976614 -0.0000001846231342 12.1515407819140311
  0.0000001010115426 -0.0000001417149847  8.1010271542721721
  8.1010279523766986  8.1010281066949439 12.1515406907048167
 12.1515417743512728  8.1010282055017839  8.1010271640745000
 12.1515417689583547 -0.0000001287244483 12.1515408829255751
  8.1010278459722365 -0.0000000858162989  8.1010272552837161
 12.1515418081859092  2.0252569016889890 14.1767976360648724
 10.1262847569595245 -0.0000000364128813  6.0757704919685569
  8.1010278346940190  2.0252570154546308  6.0757704312869274
  8.1010278121375929  6.0757712179964907  2.0252567832933472
 10.1262847344030931  4.0505141661289796  2.0252568439749794
 10.1262847456813105  2.0252570648580495  4.0505136679717682
 10.1262848241364249  6.0757711256849234  8.1010271742503619
 10.1262848354146389  4.0505140244139950 10.1262839982471533
 10.1262847231248792  6.0757712673999098  0.0000000199781897
  8.1010277841882488  2.0252570863121240  2.0252568541508400
 10.1262846951755385  2.0252571357155427  0.0000000908356820
 14.1767986799456445 -0.0000000793210307 10.1262841196104176
 14.1767987304514147 -0.0000001501785231 14.1767976967465010
 14.1767987191731990  2.0252569510924077 12.1515408727497149
 14.1767987471225432  6.0757710827767752 12.1515408018922191
 12.1515417576801426  2.0252569725464826 10.1262840589287837
  8.1010279636549107  6.0757710054240146 14.1767975147016099
 14.1767987584007642  4.0505139815058451 14.1767976258890105
 10.1262847064537507  0.0000000344446111  2.0252569148324722
 10.1262848859204109  4.0505139535565036 14.1767975753832385
 12.1515417856294849  6.0757711042308511 10.1262839880712932
 14.1767986966167729  6.0757711536342676  8.1010272247561339
 14.1767987078949886  4.0505140523633374 10.1262840487529235
 14.1767985676558865  2.0252571636648846  0.0000001413414533
 12.1515417351237094  6.0757711750883434  6.0757704109352053
  8.1010279131491352  6.0757710762815087 10.1262839375655194
 10.1262848746421916  6.0757710548274320 12.1515407513864488
  8.1010279357055630  2.0252568737396470 14.1767975855590986
 12.1515417630730571 10.1262853067727114  6.0757703400777130
 10.1262848466928510  2.0252569231430635 12.1515408222439429
 12.1515417910223942 14.1767994384570812  6.0757702692202198
 14.1767987637936752 12.1515423157320726 10.1262839070379407
 14.1767987525154560 14.1767994170030018  8.1010270830411493
 12.1515418415281662 14.1767993675995854 10.1262838463563067
 14.1767987358443275  8.1010281840477063 10.1262839778954294
 12.1515418640846011 10.1262851650577232 14.1767974943498860
 14.1767987863501013  8.1010281131902140 14.1767975550315182
 14.1767987750718873 10.1262852144611415 12.1515407310347285
 14.1767988030212262 14.1767993461455095 12.1515406601772362
 12.1515418135788220 10.1262852359152156 10.1262839172137991
  8.1010280195535973 14.1767992687927524 14.1767973729866217
 14.1767988142994490 12.1515422448745838 14.1767974841740259
 10.1262849418190939 12.1515422169252378 14.1767974336682556
 10.1262849305408746 14.1767993181961671 12.1515406096714642
  8.1010279690478217 14.1767993396502465 10.1262837958505365
 10.1262848913133254 12.1515422877827337 10.1262838565321704
 10.1262848800351080 14.1767993890536630  8.1010270325353790
  8.1010279916042514 10.1262851371083844 14.1767974438441158
 10.1262849138697497  8.1010280852408663 14.1767975045257462
 10.1262849025915393 10.1262851865118009 12.1515406805289619
  8.1010279410984776 10.1262852079658749 10.1262838667080288
 10.1262848633639795  8.1010281560983639 10.1262839273896574
 10.1262848520857673 10.1262852573692896  8.1010271033928714
 14.1767986235545713 10.1262854270336202 -0.0000000003735314
 10.1262847510742198 10.1262853990842743 -0.0000000508793027
 10.1262847623524372  8.1010282978133468  2.0252567731174866
  8.1010278400869389 10.1262853496808631  2.0252567124358558
  8.1010278851997946  2.0252569445971393 10.1262840084230099
 10.1262848074652947 -0.0000001072703736 10.1262840691046438
 10.1262847961870843  2.0252569940005567  8.1010272451078542
 14.1767986686674305  2.0252570219498995  8.1010272956136244
 12.1515418361352534  6.0757710333733597 14.1767975652073783
 14.1767986627821312 12.1515424574470572  2.0252567527657654
 14.1767986515039190 14.1767995587179865 -0.0000000712310237
 12.1515417405166293 14.1767995093145718  2.0252566920841342
 14.1767986348327906  8.1010283257626892  2.0252568236232573
 10.1262847736306494  6.0757711965424157  4.0505135971142767
 14.1767986853385572  8.1010282549051968  6.0757704007593443
 10.1262848579710649 -0.0000001781278660 14.1767976462407290
 14.1767986740603469 10.1262853561761279  4.0505135767625555
 12.1515417125672851 10.1262853776302038  2.0252567629416260
  8.1010279185420533 14.1767994105077371  6.0757702187144478
 14.1767987132878979 12.1515423865895684  6.0757703299018528
 10.1262848408075516 12.1515423586402278  6.0757702793960817
 10.1262848295293377 14.1767994599111518  4.0505134553992921
  8.1010278680362777 14.1767994813652258  2.0252566415783626
 10.1262847903017796 12.1515424294977201  2.0252567022599943
 10.1262847790235657 14.1767995307686476 -0.0000001217367950
  8.1010278905927038 10.1262852788233690  6.0757702895719401
 10.1262848128582092  8.1010282269558580  6.0757703502535731
 10.1262848015800007 10.1262853282267873  4.0505135262567844
 14.1767987020096875 14.1767994878604977  4.0505135059050623
 10.1262847849088633  4.0505140952714864  6.0757704211110672
  4.0505141470732449 14.1767992408434065 14.1767973224808514
  8.1010278626433667  6.0757711471389984  6.0757703604294351
  6.0757709349849502 -0.0000001352197165 10.1262840185988701
  4.0505140632252177  2.0252568457903037 14.1767975350533284
  6.0757709854907223 -0.0000002060772089 14.1767975957349606
  6.0757709742125057  2.0252568951937215 12.1515407717381727
  6.0757710021618516  6.0757710268780887 12.1515407008806768
  4.0505140127194474  2.0252569166477965 10.1262839579172432
  0.0000002186942139  6.0757709495253307 14.1767974136900641
  6.0757710134400655  4.0505139256071594 14.1767975248774647
  2.0252571409597162  4.0505138976578152 14.1767974743716980
  2.0252571296815018  6.0757709989287454 12.1515406503749084
  0.0000001681884426  6.0757710203828221 10.1262838365539771
  2.0252570904539451  4.0505139685153093 10.1262838972356128
  2.0252570791757303  6.0757710697862404  8.1010270732388214
  0.0000001907448710  2.0252568178409613 14.1767974845475582
  2.0252571130103729 -0.0000002340265518 14.1767975452291886
  2.0252571017321590  2.0252568672443783 12.1515407212323971
  0.0000001402390997  2.0252568886984528 10.1262839074114730
  2.0252570625046018 -0.0000001631690594 10.1262839680930998
  2.0252570512263883  2.0252569381018706  8.1010271440963120
  6.0757709237067354  2.0252569660512139  8.1010271946020840
  4.0505140911745610  6.0757709774746722 14.1767974641958361
  6.0757709178214343 12.1515424015483706  2.0252566517542232
  6.0757709065432213 14.1767995028193017 -0.0000001722425663
  4.0505140406687898  6.0757710483321636 10.1262838870597491
  4.0505139955559342 14.1767994534158870  2.0252565910725915
  6.0757709516560778  6.0757710977355819  8.1010271237445934
  4.0505139901630178  6.0757711191896577  6.0757703099236622
  6.0757708619227504  4.0505141381796355  2.0252567934692074
  6.0757708506445365  6.0757712394505665 -0.0000000305275816
  4.0505139396572476  6.0757711900471483  2.0252567327875761
  6.0757708339734080  0.0000000064952682  2.0252568643267006
  4.0505139622136745  2.0252569875052888  6.0757703807811563
  6.0757708844791773 -0.0000000643622242  6.0757704414627876
  6.0757708732009625  2.0252570369087062  4.0505136174659979
  6.0757709011503049  6.0757711685930733  4.0505135466085056
  4.0505139117079034  2.0252570583627807  2.0252568036450684
  0.0000001176826713  6.0757710912403144  6.0757702594178902
  6.0757709124285206  4.0505140673221431  6.0757703706052952
  2.0252570399481731  4.0505140393728025  6.0757703200995232
  2.0252570286699587  6.0757711406437327  4.0505134961027354
  0.0000000671769000  6.0757711620978085  2.0252566822818050
  2.0252569894424015  4.0505141102302940  2.0252567429634363
  2.0252569781641880  6.0757712115012232 -0.0000000810333529
  0.0000000897333284  2.0252569595559455  6.0757703302753843
  2.0252570119988307 -0.0000000923115671  6.0757703909570155
  2.0252570007206163  2.0252570089593633  4.0505135669602268
  0.0000000392275571  2.0252570304134392  2.0252567531392973
  2.0252569614930591 -0.0000000214540747  2.0252568138209290
  2.0252569502148448  2.0252570798168557 -0.0000000101758605
  6.0757708226951932  2.0252571077661976  0.0000000403299108
  6.0757709629342909  4.0505139964646526 10.1262839477413813
  6.0757708898720937  8.1010282698640008  2.0252567226117151
  4.0505140181123602 10.1262852508740231  6.0757702390661699
  6.0757709403778639  8.1010281990065085  6.0757702997478020
  6.0757710693387486 12.1515421889758954 14.1767973831624836
  2.0252571968584014 12.1515421610265513 14.1767973326567116
  2.0252571855801875 14.1767992622974823 12.1515405086599255
  0.0000002240871284 14.1767992837515564 10.1262836948389925
  2.0252571463526312 12.1515422318840436 10.1262837555206264
  2.0252571350744160 14.1767993331549764  8.1010269315238368
  0.0000002466435568 10.1262850812096943 14.1767973428325735
  2.0252571689090586  8.1010280293421815 14.1767974035142039
  2.0252571576308442 10.1262851306131125 12.1515405795174161
  0.0000001961377855 10.1262851520671884 10.1262837656964866
  2.0252571184032879  8.1010281001996791 10.1262838263781187
  2.0252571071250740 10.1262852014706066  8.1010270023813273
  6.0757709796054193 10.1262852294199526  8.1010270528871011
 14.1767987245661153 10.1262852853186356  8.1010271538986451
 14.1767986068834393  4.0505141940783220  2.0252568944807510
 14.1767985956052289  6.0757712953492531  0.0000000704839610
 12.1515416846179427  6.0757712459458348  2.0252568337991184
 14.1767985789340969  0.0000000623939540  2.0252569653382428
 12.1515417071743688  2.0252570434039749  6.0757704817926985
 14.1767986294398742 -0.0000000084635383  6.0757705424743307
 14.1767986181616568  2.0252570928073919  4.0505137184775402
 14.1767986461110045  6.0757712244917599  4.0505136476200478
 12.1515416566685968  2.0252571142614659  2.0252569046566107
  0.0000002745928997 14.1767992128940641 14.1767972719750794
  4.0505140686181331 10.1262851800165325 10.1262838162022550
  6.0757710580605337 14.1767992902468247 12.1515405591656922
  6.0757710301111940 10.1262851585624585 12.1515406300231881
  6.0757709290996518 10.1262853002774449  4.0505134757510124
  6.0757709570489933 14.1767994319618094  4.0505134048935210
  4.0505139676065927 10.1262853217315136  2.0252566619300834
  0.0000001735813571 14.1767993546090469  6.0757701177029064
  6.0757709683272054 12.1515423306908783  6.0757702288903097
  2.0252570958468596 12.1515423027415377  6.0757701783845377
  2.0252570845686448 14.1767994040124705  4.0505133543877481
  0.0000001230755858 14.1767994254665464  2.0252565405668204
  2.0252570453410881 12.1515423735990318  2.0252566012484521
  2.0252570340628733 14.1767994748699611 -0.0000002227483376
  0.0000001456320142 10.1262852229246825  6.0757701885603996
 14.1767986573892166  4.0505141232208306  6.0757704716168366
  2.0252570678975168  8.1010281710571679  6.0757702492420309
  0.0000000951262429 10.1262852937821730  2.0252566114243127
  2.0252570173917457  8.1010282419146638  2.0252566721059440
  2.0252570061135304 10.1262853431855913 -0.0000001518908452
  6.0757708785938798 10.1262853711349372 -0.0000001013850740
  4.0505140460617035 14.1767993825583947  6.0757701682086775
  6.0757710188329774 12.1515422598333878 10.1262838060263967
  6.0757710075547626 14.1767993611043170  8.1010269820296070
  4.0505140965674764 14.1767993117009024 10.1262837453447627
  6.0757709908836341  8.1010281281490215 10.1262838768838908
  4.0505141191239051 10.1262851091590385 14.1767973933383455
  6.0757710413894070  8.1010280572915274 14.1767974540199759
  2.0252570566193024 10.1262852723281025  4.0505134252452404
 12.1515418920339453 14.1767992967420966 14.1767974234923955
