# Supplementary material for: Towards universal neural network potential for material discovery applicable to arbitrary combination of 45 elements
Source: Nat Commun. 2022 May 30;13:2991. doi: 10.1038/s41467-022-30687-9 (PMC9151783; doi:10.1038/s41467-022-30687-9)
Supplement: Supplementary file 4 — Supplementary Data 1 [file 41467_2022_30687_MOESM4_ESM.zip › scripts/3_od_transition/OD-transition/CuAu3/CuAu3_4x4x4_00400K.POSCAR]

Au Cu 
 1.0000000000000000
    16.1941705185389218    0.0000012929800826    0.0000006122673368
     0.0000012929800826   16.1942417217476589   -0.0000002227618041
     0.0000006122673368   -0.0000002227618041   16.1942007135448947
 192  64
Cartesian
 14.2592882743559386  6.1143183009964899  8.0768688449115515
  6.0328765861082276 14.1693456914481839  8.1339742921651208
  2.0356627906247082 10.1153558971337993 -0.0159056412352389
  7.9812080036493676  6.0288655004870755  1.9028556456486674
  5.9898371468029632  6.0561598875588825  4.1391669572296017
 14.1648820949108671  8.1173100169277053  1.9968777062579768
  8.1032967981146999 -0.0155704000633715  4.0363165320945660
 12.1380155479149536  3.9078523437733161 12.2614445364944462
  1.8405074482296648 -0.0836942990757852 10.1593314742027001
 12.1951308898662489 14.1360923334307618 14.1462798859970942
 10.0848805023620915  6.0735944374176523  8.1251243618733291
 12.1299171088394839 10.1336823420261659  2.0156221974281627
 14.1950399440789461  0.1017573902925494 14.1491668440112690
 14.3114180582235075 12.1558376838172144 10.1080034502400231
 10.1075567900541934 10.1814071241302084  0.0016503202121027
  6.0336239306465727 12.2449645669592098  1.9464522427289188
  8.0365693451118663  6.0228282699388807 14.3091189299688590
  0.0345828559543655  4.0916501589871137 12.1519869931921018
 10.1530827541241990  0.0691788763789696  1.8990373874730222
  2.0581226735988962  1.8134744005238628 -0.0470012215436460
 12.1501755805653158  6.0705659405581569  6.0852626695791923
  5.9957981414143848 14.1715884163584018 12.1040227297465020
 10.0783559253112820  8.1003375644351649  1.9574440565789730
 12.0934905937032333  8.1550523487162074  8.0786660730494546
  0.0299214087065705 10.1476833864315452  6.0411775651528528
  2.0480205973090211  8.1191213622703060  6.0346920068928336
 10.1170521017158084  6.1058891772508481 12.1783281089424111
 14.2809301388288930 -0.0359858404105636 10.2021217117867682
 12.1521178688618505 10.1733299878972439  6.1081740057647647
  1.9662273450650405 14.1323967964741950 12.1258690084480190
  4.0651142617034868 12.1250427024348326  8.0912515433096122
  2.0046374662723996  4.0636316373461678  6.0835670049345882
 10.1147552973256261 -0.0228047135080343  6.1157279720403954
 10.2083562236769225 -0.0044773590592444 10.1391332878662848
 14.1725055600914960 10.1347218941581154 12.1595538167256692
 12.1418269148171003 10.1451494287325552 14.1771452542718723
 14.1174005068010846  8.1062206917548671 14.1987083024073062
 10.0843359346130992 14.1381417227182649  4.1079930651740373
  8.0711401458682221 14.1989626246889937 14.1710867234692071
 12.1515952069123561 10.1847479013624298 10.1069183779314002
  1.9825418444991210 10.0650281412575691  8.1269538159805403
 10.1993976720016359  2.0331516440908350  8.1111011992648496
 10.1154056501981202 12.1605134165133606 14.1527389773060666
 10.0200681021710452  8.2588333402006757  6.0562328508048093
  6.0194341923875214  6.0794539339904876  8.0365648760617354
 10.1306029045994315 12.0927611771921697 10.0585397963282350
 14.3020360230450372 14.1129113219909001 12.1283302718896024
 12.1666410363615665  3.7758423298198918 -0.0154943103254117
 10.1480935474372114 14.1325744161126625  8.0845812656584979
 10.1389506657321800  4.0530897463467275 10.1590919585562265
  4.0320869113237245  1.7677172092492555  1.9938947114318137
 12.2153221880020482 14.1014441578374026 10.0894627829965433
 10.1395428096123528 10.1452633467868072 12.1490382166596209
 10.0904894677843959 12.0516107118670455  6.1290362231041513
 10.1671087498272108 14.1014570834804207 12.1294653264876793
  8.0685207035214486 14.2371664269271001  1.9302209086925546
  3.9677964477351439  4.0414560681594480 12.0779798969454699
  2.0300260600910431  1.7520411698815213  4.0413872570532705
  4.1230683678959830  6.0575931863709629 14.2337654196745671
  1.9883146770858777  6.1797022459555446  8.0690537247675138
  8.0442863979687314  4.0851789617625220  8.1139214519171716
 14.1889135023865940 10.1393800321384742 -0.0003798990124982
 14.2211699589917924  4.0390102087298567  6.1135644233001365
  8.0097332902281337  4.0397409123405890  4.0031094786378825
 12.1495909999677671 14.1469528059431031  1.9700909690445878
  0.0549055022497486  6.2068412558581718 14.2115116039560405
 10.0880995438198529  6.0799795569250721  3.9963908940981003
  3.9966733196269644  4.0673296358406166  8.1117787884446368
  1.9045477754330360 14.1614523792854570  8.1577620588501372
 12.1839259751242555  0.2665937893469811 -0.0447785195776232
 10.1843577427278369  4.0417595901559151  6.0824023375057541
 12.2140273822883678  1.9661950198659310  6.1309889996854361
 14.2303409782802124 12.1782771503949068  6.1102348215308151
  6.0055266633401505  1.9703874412048670 12.1028787940814482
 14.2246019939853063  3.9205371569270890 14.2290185246005567
  2.0791558261221113 12.2080692042592176  1.9657350129176268
 -0.0395192947830092  2.0415800809662406 10.1972027989647778
  7.9239732309811695  8.0711705073620550  0.0081265865645343
  7.8157058155689549 10.1006114138911141  6.0781538329340306
  6.0957327013437439  6.0906825549256931 12.1326868478281291
  6.0625031054631426 10.1586616865803183 12.1765769925924197
  8.1153289271090561  4.0324624893942440 12.1880688270445514
 14.2293721438132632  3.9160793825667133  1.9016767792818265
  4.0940139324769911 10.1533721154501446  2.0415327356317658
  6.0578767830414550  4.0803662092754935 10.1429080613602220
  4.0389671211483149 -0.0346366543260105 11.9633085886162682
  0.0362664575185467 10.1539108112180188  2.0210973253068261
 12.1445104936514010  0.0134108205920468  4.0185390670752632
  4.0499255345999838 10.0660978647720825 10.1384775957372852
 14.1465918195016691  4.0707653172463720 10.1294946090478675
  2.0042663768169424 12.1669060124047217 14.1985983401741542
  3.9782060476749805  6.1604872213185651 10.1134136347340160
  0.0481188086333219  6.0289184699786773  1.9576728274319655
 14.2241839171225148  6.0620392182215292 -0.0124204960103688
  2.0094638544869348  6.2132640193404747 12.1829465622986710
  0.0865868874058752  6.2368043716024957 10.1496275062935037
  8.0027771487131005 12.1347240358195450  4.1513645314630541
  2.0857911449538853  6.0621476297124284  4.0708201304750027
  0.0501601550961240  1.9384480261700261 14.1832315598144270
 10.0596808960946227  4.0099303318715052  1.8234666334171203
 10.1586437749956140  0.1109424822864958 14.1928063461253640
 14.1961663163005944 12.1434611828386743  2.0098787490554826
  7.9855785513179312 12.1185883702112047  8.0106267904342374
  8.0746372779787841  1.9678649962959907 14.2627299551404647
 14.2051890956515869  1.8921482439345727  8.0770777618342837
  4.0690620429151814  4.0053783794016153  4.0962152630239883
 14.1547215542226947  8.1086454845132963 10.1721421638767797
 10.0704294992670338 12.1400339229292289  2.0329790082048032
  2.0294847755392009 14.4437550368791694  4.0439460641846230
  4.0441623927864034 14.3846197270908132  2.0040131705835509
  8.0843425333532171  0.0130966935723911 12.1602037441521258
  0.0485586127340380  1.7619514934453724  6.0923236047443456
  2.0217121909379085  1.9931020318304091  8.1962184875199036
  8.0400203917544104  2.0824130578571673  6.0890415971028800
 12.1473822458224880  6.0818048585092841 10.1423659359254952
  0.0590298865189523  3.9914194425439717  4.0497839344037638
  4.0126939659615273  1.9423085784592564  6.0878852371040635
  6.0069953635329831  1.7279057291640523 -0.0381978430628163
  0.0727715549970016  1.9286653308136179  1.9079899984487618
  8.1235336546124337  1.9929310242965195 10.1578625697970750
  1.9559581892392259 12.1539690220846595 10.1639884995380338
  8.0199074419914798 10.1598456887765121  2.0527069459831626
  8.0801762918738991 14.1184803504298237 10.1743134704728799
  4.1444867743001153  8.1410414024814255  8.0468356403085917
  6.0662001328202306 10.2108625558778456 -0.0131478747474738
  0.0522308746990063 12.1679333939841587  4.0299003636847370
 14.2498007948974657  8.1071425918953199  6.0589984597990698
  2.0518331307483622  6.1139219057292165 -0.0222000575429393
 10.1352957014068465  8.0705439137204014 14.2648493057281360
  4.0085974921535570 14.2537468348483198 14.1557768354535991
  5.9726125913764392 12.1537247047562627 10.1807066484940947
  6.0285385745554665  1.9633154231951278  3.9959378246999910
  2.0306648938028551  1.9900620336453241 12.1009312983383222
  4.1534453463410417  8.1585405446174608  4.0703701471774449
  2.0056021978531557 12.1464328781268875  6.0771073610444564
  5.9951533817378246  2.0055879570155013  8.1872655174328859
  4.2723413471911860 10.1527341535530518  6.0485860638576323
  4.0933966001569679  8.1068266237721200 12.2106557711960022
 12.1246919451508361  8.1727507164970188  4.0571373311140748
  6.0380454821066722 12.2252021685442376 14.1822335228893390
  6.0763357150973247 -0.0288056538872287  6.0957373212657142
 10.0919293004762487  3.9546149860288891 14.2929096709537937
  6.0306383468736335  3.9842258836098123 14.3448127717866321
  8.0199024909641938 10.1552857592448795 10.0982604572477079
 12.1527632506706933 12.1054131170422128  4.0713748409451567
  0.0610987581459251  4.0720134469869897  8.1424287957809156
  7.9434149309673403  8.1584468109455361  4.0071301084961837
  2.0066193166430959 10.0524573184600854 12.1769396341643770
  0.0525546357545120 10.0121354491001586 10.1627779808285936
  6.0560629069709488 14.2045699946260182  4.0772708154049511
 14.2300255631431973 14.2768206558865831  4.0666243889064670
 12.0886331457741178  6.0600037163670777 14.2996857222078955
 14.2531463233539757 10.1526985345527887  8.1124987529887722
 12.2088494790541873  2.0295570439318458 10.1095999362387357
  4.0229376141827435 -0.0350245321270111  8.3261978733365787
 12.0810712071930819  6.0804935420383410  1.8478628605817564
 14.2069619567712984 14.1551097174274165 -0.0247993427695386
  4.1515315901044350  6.0446790285017817  1.9404622871895003
 12.2328888843211576 14.2134204673199616  6.1787072929540798
 14.2278528452845965  1.9496273267534059  4.0635685227215008
  7.9498798044116867  8.1362660154756821  8.1505486936025093
  0.0247056677081216  8.1305025078467867  4.0347014067454934
  0.0477416078255503 14.2588206987004522 14.1800603657397168
 10.0860242926621915  8.1275086482424506 10.1217942802825576
 12.1710255951766193  4.0204253112050754  3.9237735824471418
 14.1425269731100229  6.1111724489015007 12.2139560344664577
  4.0608199331198280 12.1504425764005219  4.0751428849489955
 14.1779463955664777  0.0796778268320047  1.9204130281111762
  8.0746025689440444 -0.0410189592433199  8.1344053733953263
  2.0637226311519976  8.1306236832978360  2.0413956848136596
  6.0407655795340265 14.3661456555028764 -0.0413805908452522
  8.0719603426522131 10.1677143848186571 14.1643519814055345
  4.0332326158486689  1.8588332413172992 14.1631452698450389
  0.0518764351377241 14.2758623042477950  1.9786187442378667
  0.0465401809231809 10.0213289934289804 14.1934454378868047
  2.0332957842100443 14.3195814289531977 -0.0254125419650124
 14.2461338173293761 12.1332014363865230 14.1748057141238473
 10.1221690962204018  2.0508375550069040  3.9798570466635637
  4.2059677405086209  8.0890249279443847 -0.0256735733700207
 12.1817193322956623  0.1388411943466121 12.1977803392777275
 14.3109348085919272 14.2299476703916099  8.1295423270210545
 10.1289531704912257 14.1522138548818841 -0.0408046655429704
  8.0277728611269659  8.0752059214568508 12.1252287884167185
  3.9793802347381799 14.2392883513285060  6.0925109195573084
  2.0466610956149149  4.0190882620753623 14.2611114343425260
  8.0508308410054603  6.1007358484814196  6.0531598861346136
  2.1034467828256131  3.9617292600126635  1.9202989687698118
  6.0171177029293341  3.9595810598226375  1.7993703796394949
  4.0419435210282426 10.1754572445632459 14.1855642719695485
 14.2091690920321465  6.0411638792599502  4.0212919568307353
  8.0652161180340425  1.9540180512982563  1.8403792977560489
  0.0354516507220448 14.4101767737305693  6.0748292883259678
 12.1946455954023563 12.1424068795166260 12.1251708974329517
 12.1691287903424836  2.0260013716442637 14.1399097840333070
 12.1088159821808858  8.1058757971941056 12.1731651504011840
  0.0296617369951670  6.0869980790212352  6.0554053282875815
  0.0542963229301345  4.0113806097538829 -0.0399656504194576
  6.0489989882651276  8.0979546196796512  2.0314884137783715
  3.9963635865723295  2.0510738692820478 10.1358488728265623
 12.2026450900664845 -0.0307262419228241  8.1390420982835359
 10.0556874268187588 10.1334529743111954  8.1045903741170484
  2.0091985359281019 -0.0269752891386120 14.0688144787712481
  6.0544414670254731 -0.0392894804671259 14.0772529684553476
  6.1064438700847194 -0.0298117100247303  2.0379979938825294
  6.0415583566970623  6.0378031769987173 -0.0185229481722287
 10.0491919710421218 10.1370368828785598  4.0353495078280703
 -0.0352226277396520  0.0147155363066269  3.9943094081813020
  6.0291517244691279 10.1326808057002946  8.1545477999985767
  8.1235180241427933 -0.0267006545515526 -0.0605617489637688
  3.9910637881594599 12.1533042483147504 12.1468626652435887
 14.1877202138925469 10.1441769097459176  4.0442753710633212
  6.0169637392721844  4.0169176366811890  6.0949809853879211
  0.0236002110421689  8.1064668597875240  8.0668510120491224
  8.0802981133155924 14.1459313107403428  6.1004782868194436
  1.9924066463895211 -0.0147537512956716  1.9718154978333111
  2.0853443559417215 10.1563616979242415  4.0458576089446883
  2.0522624702253243  8.1344738263998746 10.1190492466081512
  4.0385075456057020  6.0824323010472083  6.0832339622343259
  4.0213093855364042  3.9341107940369935 -0.0220728075686330
 -0.0132174810276956  0.0007325363608768 -0.0514560486624474
 12.1953946702898239  4.0631474024472345  8.1108946517243368
  2.0850840104781101 -0.0035165581323536  6.1867894524589735
 12.1237890692349595  8.1126824509657141  0.0124113826500983
  0.0103419820076097  8.1077241219287597 12.1882862359173512
  6.0808117628604368 -0.0312549050341328 10.1341626516920726
  0.0390113171019204 12.0996414415367219 12.1784353307067903
  6.0362845481587284  8.0622070279646021  6.0678431859056072
  4.0999192352413196 -0.0099499925331819  4.0883686198012139
  3.9762017604694786 14.0971687287736511 10.1433897422516992
  2.0728744833246986  8.1136455593065371 14.2268192163693197
  4.0112129986065712 -0.0478426551017736 -0.0670682208130459
 12.1851158369276842 12.1330535037453515  8.0897044392942448
  6.0490443358788530 10.1744063097837234  3.9861277875022423
 -0.0017875245164325  0.0049043634098700 12.1881624803303321
 10.0567006754802222  6.0651507816882289 -0.0105584008392024
  8.0663436749566397  4.0041125350273026 -0.0265264085076937
  6.0585439427069696  8.0918157173029570 10.1298237586967659
  0.0147496013577108 -0.0017110367159265  8.1520046554717958
 12.1623545405525384  2.0197396493891526  2.0370461891437119
  6.0929917606139687  8.1113022114237392 14.1649520364620827
  4.0336404473354506 12.2422333123663787  0.0011651093518928
  8.0673881043559721 12.1968381250231985 -0.0070385444650643
 14.2915866737891815  1.9988682193651786 -0.0393614191212281
 10.0764062841015747  1.9984499751380935 -0.0239162906074292
 -0.0020487945591529 14.1197243802561943 10.1531518174133986
  6.0394210149881165 12.2251331953158431  6.0803128253534640
 12.1586323162661269 12.1530020498483360 -0.0042889330830727
 10.1099792202482472  2.0239026064534857 12.1755324344340252
  8.0753376606047844 12.1564601968736685 12.1383089946576135
  0.0356602703583411 12.1496256596029362  8.0892159235450034
 14.1564057336738518 -0.0134576109109568  6.0985136925908785
 14.2244536191670861  2.0375046589491430 12.1677399069914127
  0.0454058203578946 12.1776136810513140 -0.0011755102961650
  2.0012285093190441  4.1012062589930984 10.1323717712906607
  0.0297976743288826  8.1125613368631786  0.0320701328721689
  8.0703573521768650  6.0900004966770043 10.1280642052226781
