# Supplementary material for: Towards universal neural network potential for material discovery applicable to arbitrary combination of 45 elements
Source: Nat Commun. 2022 May 30;13:2991. doi: 10.1038/s41467-022-30687-9 (PMC9151783; doi:10.1038/s41467-022-30687-9)
Supplement: Supplementary file 4 — Supplementary Data 1 [file 41467_2022_30687_MOESM4_ESM.zip › scripts/3_od_transition/OD-transition/CuAu3/CuAu3_4x4x4_00500K.POSCAR]

Au Cu 
 1.0000000000000000
    16.1941705185389218    0.0000012929800826    0.0000006122673368
     0.0000012929800826   16.1942417217476589   -0.0000002227618041
     0.0000006122673368   -0.0000002227618041   16.1942007135448947
 192  64
Cartesian
 12.2167937155493647  4.0369093394290561 12.2089979011896297
 14.0756506561940054  7.9628107921175415 13.9599464712148560
 14.2472691738149084  6.1677269145492408  0.0110694792170834
  4.0466022837183937  3.9595361897803607  8.0904001768884175
  2.0786992798643227 12.3144764149427051 14.1585391360395967
 10.0175573803638684  6.0095567397341076  4.0599408486993740
 12.2117824298246926  3.9807874689894343  8.1006530738623237
  6.1215834472909787 14.2190501435630736 12.0446923211415022
 13.9855603110025477 14.1635539686569025  8.1223267573265616
  4.0150794754644554 10.0632072123357492  6.1835282525658339
  2.0042508474809666  8.0434458863215479  9.9269365726783398
  8.1036885433484684 12.2384484076075246 12.0617388930754963
 12.1644716281087906 10.0992226114646968 10.0803438608002587
 -0.0694442164184439  3.9791892113241163  8.1201867109660153
 12.1892826370121092  8.0918319785483401  4.0694481012250332
 14.1897245621518842  8.0581147726646272 10.2187309027859250
  4.0318804132105646  2.0074049554664772 10.1491702355866700
  6.1410285528703117  3.8725790278026717 10.1215484121908510
 10.2184829671414423 14.1918939467111542  0.0170928959633112
  1.9726676083059067  4.0316052010767942 14.0873840543453301
 10.1463838364364491  0.1134429187032594 14.2975600421944939
  6.1687818024240535  6.1060387477840825 -0.0649362339889084
  3.9848165412389616 12.2471077728426287 12.0718118216620756
  2.0750231688673035 12.1944623142670459  6.0402547034345186
 -0.0646340171265374 14.1600097148883695 14.1450091632349171
  8.0862400271967765  1.9863488564341123 14.4469099982112468
 -0.0614889801228413  1.9868877647161818 14.1568184267947608
  8.1043643472998212 10.1543534576322241 14.1022983103816149
  0.0626635990741418  4.0601528159283253  3.9146949814210239
  2.0234730626965240 10.1200055396907675 -0.0368787776731335
 12.1288971591383081  0.1197745071666269  8.1024640321243826
  8.1074825173661456  7.9846223697077994  7.9976699823319173
 14.2089758216912845  1.9576238473283865  0.0959681657424809
  0.0127362874168975  6.0891307099918075 10.2097209499074069
 14.1391894008541268 12.1828709598779028  6.1705107973142370
 12.1145394579656145  2.0049520777237468  1.9769907691736142
  1.9930062216374980  4.0115469116709299 10.1365082941898290
 14.1994823855229733 10.0248696918874387 -0.0489685552870447
  4.0208105441103266 -0.1952668354070437 -0.0271087244155988
  6.1426915896674048  0.1059993745261967 10.0876125235051433
  6.0341449513081047 12.2266455603670465  6.0981032946670579
  0.1496630890020267 14.1623690877023893 10.1089044775203600
 14.0879604225668427 14.2099729697754267 -0.0461533038662557
 12.1355400787260521  8.0277329457776467  8.1446610315775061
  0.0091918058842144  6.1508282911597707 13.9989334154411846
 -0.0957139745616049  4.0186637070116253 12.1094540312158774
  4.0501436468946883 14.1774650810268383  2.2007159059631727
  4.0146472985461426  4.0071809998592327  0.0090704436542064
  4.0010344965445555 12.2375241190079684  8.1387659181055856
  2.0436682035373237 -0.1224009615226752 14.1452787053614610
 14.1714027351571534  4.1423259144680271 14.1826062615621602
  6.0896929847665842  8.0352250839531596 10.1253068023665644
 10.1626218790260285 12.2320923515593076  6.1391132519002030
  6.0912875750074340  0.0328735785928850  6.0920819170373601
 10.0854903498741653 10.1142383558921551 -0.0550219065286810
 10.2186612660343883 14.2420263784268428  8.1481363714836466
  1.9841397499891853  6.0965219552463159 -0.0341838509516538
 10.0672275996310994  8.0937335853933590  2.0092186273723303
  6.1459229852231463  3.9792943483838039 14.2456459769619670
  3.9417092464085091  4.0978442658303518  3.9993588490015761
  6.1439860059337335 14.2297096543216508  4.0604007368624027
 12.1324710496978270  8.0305087870049103 -0.0656858279371941
  1.9946976420504114  8.0703593344525633  6.3712399370832733
 12.2042774217148153  2.0741900030562146  6.0290517255470881
 14.1650363299517679 -0.0135073524510416 10.1100039322094144
 14.1498744371151535 12.3059029935649651  2.0586491339792690
  6.0869075570171294 -0.0227659728680684 14.2729646236616734
 12.1991211824119059  0.0819160229406941 12.1729293269691237
 10.1252431791760777  3.8777497281927729 10.1171401322935353
  6.0089676639460761 12.2829235831709376 14.1665761020554886
  6.0802898927136049  6.0739624442398297  8.0017093594100377
 -0.0392299308664172 -0.1261347937292082  3.9831496386581740
  8.0634697498906398 10.1232575282217034 10.1314561813746362
 14.1807966978601598 10.1346682074046264 12.1327720744104983
 -0.0144477405140316  4.0083249062207953  0.1545472490043649
 10.0235743878574990  8.0231529330812901 14.1089387467026377
 12.3104368988234079  2.1014199951769679 10.1662494192453625
  8.1142763884530069  0.2160241470148257 12.1519450792834842
 10.1494712912912721  0.0526839632410976  6.0193881693777422
 12.1664296009825552  4.0194508642051110  4.0005282077217057
  8.0771525315823105 10.1307979402640829  2.0652802304604694
 14.2394165051570347  2.0739733644559588  3.9182679758559789
  8.0574120121593111  6.0500951775155869  2.0173721822185682
 12.1583791075241088 -0.1032341319419796  4.0313599790889265
  8.1557282210567799  5.9876135478748935 10.0954245267331473
  0.0232994139082443  0.0492903684577587  8.0892306120958040
  6.0833175122347933 12.1876770929449982  2.0593067348821821
  4.0413577567527312  0.0215852172427964  8.0862949352900166
 10.1087577005859277 14.2655256384353955 12.1080810011830664
 10.1321660694647733  7.9792120826440236  6.1152627680499645
  8.0865312948399914 14.2155123517677779  6.1164516826942634
  3.9731591257058336 10.1508240286383948 10.0289444059113801
 10.1406846599136866  0.0322025227118370  1.9763066629361743
 12.1654660709790967  4.1008955368313282  0.0115039340856371
 10.0517365176956517 14.1914861432962844  4.0469865373501719
  0.0073680556892694 -0.0865110442003950  0.0352990484078641
 12.1207022679495005 12.1903691430755163 12.1792017366413301
  4.0552351486811347 10.1118933621417657 14.1634418174778514
  0.1370299555199577 12.1709562748397992  8.1609114176573332
  6.1101565824099273  1.9632241282109084  3.9812267591759816
 10.0972251292406394  3.9713126487389285 14.2336857914940076
  4.0442071022310477  1.9886832686287708 14.1736266374718127
  9.9832364919702652  6.0579709820938676 -0.0745591559197220
  4.0135995444420267  8.0523529210995033  4.1225868855475207
 14.1332646691938404 -0.0503415039308913  6.0525209095787931
  8.1258312012814713  1.9759642328743212  1.9077785169964103
  4.0367677161334923 10.1928823706474887  1.9989276793374198
  6.0690248098442376 10.0809613887188689 -0.0340228233851711
  4.0043925005150660  6.0654648420320161  1.9974497134138971
 12.1679300686765046 12.1185765677489119 -0.0644366343455980
  1.9742719936116488  1.9929047466827701  3.9227689551318630
  8.1465451718037549  3.9236472483878035  8.0919676443174016
  6.1089189956459320  6.0282962712235300  4.1460827547207435
 14.1460340448895501 14.1495854130796275 12.1300036093864776
 12.2058992082711679 10.0897865922206051  2.0175091649074783
  0.0255279357058560 14.1777014686896212  6.1210343336571338
 10.1177474200409900 10.1029376109171949 12.1263932614080439
  4.0382798179625681 12.3734856388322054 -0.0141308886582723
  2.0040358079367788  8.0886902801304981 14.1203049638920834
 14.1024400311960356 12.1399636918127012 10.0192700854861858
  0.0286334883079966  6.1428665317546169  2.0225666968026803
  0.0698205196811684  8.0824084578699686  4.1021924812652948
 10.1255951803655897  0.1826549427995659 10.1457834721302191
  1.9916427976991415 10.1143409869324952 12.0744023820289144
 12.2368010544895700  1.9766257676286871 14.2549322577145752
 14.2347213757505102  8.1350362902443418  6.2046339389790353
 10.1041342756604031  8.0250712327279015 10.1602134327961764
  2.0402274282258657 10.1757640726020551  4.0678860328627318
  6.0305866437416640  8.0955167631775264  1.9897713047127206
  4.0116372813078724  8.0374142700528832 12.0815417067982622
 12.1560795552460945 14.2225075234390754 14.1635067280636324
 -0.0290733589769615 12.2842185699565114  4.0333957361413137
  6.0145784673896170 10.1732079804161035  4.1131094133117303
  2.0073233629780836  0.0738431773968375 10.1377590225384147
  8.1032921681609746 12.1822066942251492 -0.0519457235955170
  2.0660716851460976  8.1110131295529975  1.9852688392010363
 -0.0242524742124674 12.2017645288491554  0.0020311947332809
 10.1125920964471501 12.1832607615219679 14.1281808500835275
  4.0185988151518801 14.2248247091125730  5.9791169712783319
 -0.0790443512912962  2.0532546608825153  6.0735219970664671
  6.2176905083786869  6.0065418836797484 12.1779807190948866
  4.0439470400033590 -0.0194103370856090 12.1732588086987228
 -0.1036297585553194  2.0517640585669206 10.1332345586352908
  4.0537701863915654  4.0236350133470102 12.1497252637648092
  6.1127801468215957 -0.0173726120500000  1.9083949517338556
 14.2099497009587399  6.0369653579052631  4.0402298149192539
 12.1317516246706791 10.1098976185830853 14.1101043545616491
  4.0494164395213730  6.0865860294318521 14.1606332489240287
  4.0400343396566960  2.0006216083981769  6.0297033002620619
  8.1729578002374836  1.9980411636290605  5.9186487755502322
  0.0377076282881250  6.0370451112207810  6.1127767979880945
  0.0219349154712906 10.0603700879854774  9.9977832970726173
 10.0953754271339609  6.0144757116976288 12.2209730366144527
 14.2100544627048411 10.1320841700844237  4.0687070877573888
  6.0538070193938163 10.0924109995918236  8.1158637701030916
  8.1420274363484779 14.2385887706708729 14.2127586969630872
  4.0042268952215094  6.0388761320837760 10.0424904565487498
  0.0334809821797524 10.1167294838358615  6.2584414554370715
 14.1252949467561866 -0.1511451666279367  2.0436400939154558
  8.0606282300875431 10.2120599399847993  6.1003038007058175
 12.1703026846108937  6.0042473971801513 10.1957997934729132
 -0.0298167895672289 10.0904188865161899 14.1385781684733356
 10.0768492297278236 10.1681465478910553  8.1173766025272549
 12.2022961659361506 12.3229665110324635  4.0946964670763126
 10.1930777606724003 12.2537891354118926 10.0791623582004579
 -0.0266554740679545  0.0299826463357593 12.1708818568856714
 -0.0408546845348158 10.0505660113280317  1.9783356330924311
  8.0098481080859862  8.0772429070266032  4.2009893530199891
 10.0420427325600965  3.9782878858631538  2.0089529521596399
  8.1288453451945699  3.7861594075456679 12.1707818238261485
 10.0745197854517663  4.0352845576753431  6.0520982918408777
 10.1480489509764222 12.1563712446005781  2.0629181135942285
  7.9394708628723016 12.3533607930336817  8.2878712049427907
  4.0506449978073986  1.9514449914527878  2.0006582121786707
  6.1488063326916063  3.9822135642080050  6.0510241471047186
  3.9885231205925908 14.1973164109462981 10.0749140611298458
  6.2075127535559842  8.0581817984113115 14.1296700013995800
  6.0440487791321855 10.1660229662674784 12.0904524896683814
 12.1932089731493605  6.0897521332817588  2.0217765023657042
 12.1894635265024593 10.1599320412104035  6.2040642114798530
  8.1198882551727181  0.1088247987124603  8.1345237495697873
  1.9570089887531845  1.9988843503173446  0.0908291754591220
 12.1879980667818835  5.9844743840185126  6.1010942825261454
  1.9910478509499530 12.2872508200096320  2.0595390847984838
  0.0468103488677926 12.1652945761944338 12.0946550281478675
  1.9867322194536128 -0.1610513221936807  2.0539558948178827
  8.0955129809411357 14.2070361622267303  1.9813186750623095
  3.9754323329369874  6.1089269592552577  6.1524567303273043
  2.0249835728977539  0.0109807962521616  6.0195713487207110
 10.1232469450792504 10.1627041382853598  4.1127461428483967
 14.2132871542662294  6.0137509489610697  8.1452812096783145
  6.1244996207137721  3.9928785241388995  1.9561364283265950
  2.0194550362406205 14.1882682663843323 12.1242877786493892
 14.1801572113596670 12.1263810997893469 14.1546013339367303
  0.0309769342736904  8.1088806359919818 12.0776344988236115
  4.0836795917505047  8.0705806284207107  8.1219190433040609
  2.0015049198887862  4.0330494186197585  6.1030138524174191
 14.1758344169129309 10.1160256780253128  8.1521180613030015
  6.0026690399270475 12.2079317996771426 10.1226783659972615
  6.0342908725504225  8.0904354820419435  6.1147514615251275
  1.9796379426728212  5.9873697319900838  8.1334260698867880
  1.9969721312308328  2.0212417115666970  8.0834534314483495
 12.1242738474247602 14.2088704334388396  6.0950278381876792
 14.1371837625342867  6.0334044064670165 12.1092632250164929
 14.1617530746949196 14.1767820851842679  4.0863847152257264
 14.1716597386982546  0.0107340310879216 14.1854751993273318
  8.0993170886704426  5.9817675534708723  6.0900741468906254
 14.2056714372863873  8.0987958396786226  2.0296655501275547
 14.1744101318526337  2.0315916864492127  8.0705422828597033
  1.9702384163852020 14.1615067306369493  0.0123388979911710
 14.1758271648101282  2.0284891108287590 12.2056087417272643
  8.1078825137928821  5.9978729096673309 14.1461667141984524
  2.0277455334088286  6.0783466762811216 12.0973497318606462
 10.2094208149300254  2.0231259657592213 12.2223402516001176
  6.0955875789904068  2.0140739449070084  8.0580036652946490
 -0.0470469539181389  8.0420108185251848  8.1567407456427752
  8.0987362667941518  8.0660221153191518 12.1110696134054479
  2.0540439574711211 14.2156795831403073  8.0827268371163274
  6.0365607840410336 14.2596051547633564  8.1363991451429172
 10.1453017360163091  5.9743572923471246  8.1206202088021744
  4.0693292676733064 14.2078318350270028 14.1093752960349406
  2.0321226081208503  4.0650299603380953  2.0072327154777416
 -0.0204525834677446 14.1530957040090257  2.0050321786362755
  4.0412146389922103 12.1545479420095699  4.0895503700539537
 10.1536962938844191  2.0356178214655527  8.0495739056007753
 14.1728071205975450  4.0606598522955144  1.9949659828102222
 12.1727181812729839  0.0059902118479808  0.0227729170747905
 10.1639746089346215  2.0304580956628535  0.0419210499938625
 12.0928052782035547  8.0416299809467109 12.1213625107157430
  2.0195400847169980 14.1759845213047146  4.0671146267540523
  4.0505802554552961  0.0217138296065097  4.0319842305144649
  6.0528876856793508  1.9897160258862705 12.2137006705919458
 10.1407339246800685  2.0040157032900012  3.9895077812489426
 12.1113114866324256 14.1731176554859886  2.0118981758437924
 14.2068637689732640  4.0304290494387338  6.0400802524552226
 -0.0017555386798702  1.9626041871226390  2.0204620553995816
  4.0648071329959308  8.0924224890252141 -0.0449497418493280
 12.1250175497478043 14.2424850642073881 10.1525342987628502
  8.1315509678910658  0.0224656984245391  3.9982420982316822
  2.0378146349811761 12.1566003676352050 10.1095815820243615
 12.1054001287445487  6.0512720117061951 14.1520465823366610
  6.0274529239222776  1.9817522906837539  0.0269733717601988
  8.1156161005042087  2.0150392794037901 10.0954892182320339
 14.1863580057777412  4.0715674218063338 10.1544166415074848
  8.0935581880062042  8.1122363553634411 -0.0172211484643799
  8.1122381187037060 14.3215085983799391 10.1290739982660796
  8.1029624354796166 12.1733241615711325  4.0791938243907246
  1.9853184454534480  2.0067561375522009 12.1703076000011539
 -0.0050205103813110  8.0981909472174340 -0.0633708108665899
  6.1008519768026162 14.1778949869918272  0.0068368936309142
 12.1274711916739566 12.1711607263037500  8.1106679581540995
  2.0136842855481554  6.0920659606092684  4.0668129146142276
  8.1195832363991176 -0.0439145536512224  0.0217760581297600
  2.0444927805560273 10.1603061317141119  8.1294708199253805
  8.0956399652204816  4.0344879288764641  0.0162923519055919
  8.1002196174590004  3.9972637600390750  4.0070496367298505
