# Supplementary material for: Towards universal neural network potential for material discovery applicable to arbitrary combination of 45 elements
Source: Nat Commun. 2022 May 30;13:2991. doi: 10.1038/s41467-022-30687-9 (PMC9151783; doi:10.1038/s41467-022-30687-9)
Supplement: Supplementary file 4 — Supplementary Data 1 [file 41467_2022_30687_MOESM4_ESM.zip › scripts/3_od_transition/OD-transition/CuAu3/CuAu3_4x4x4_01000K.POSCAR]

Au Cu 
 1.0000000000000000
    16.1941705185389218    0.0000012929800826    0.0000006122673368
     0.0000012929800826   16.1942417217476589   -0.0000002227618041
     0.0000006122673368   -0.0000002227618041   16.1942007135448947
 192  64
Cartesian
 14.1893541081997441  2.0648664481919599 12.0790811555103339
  6.2170748205452151  0.0726004678973376 10.2528811191761111
  8.1148032071741945  6.0744099024606015  2.0683632224045541
 10.0477866602807886  2.1356152758014466  8.1539265746658405
  8.1649659987134413  2.0069686877158568  5.9582124308827540
 12.1750079656321564 10.0280965008908343 10.0525889951327745
  8.1028630671702100  4.1123013159896269  8.1154698749664469
  2.0070111105735964  8.1038739387951289 14.1742088406522608
  6.1052529684765426 14.2126271042135208  0.0200680937556553
  6.0610631523615277 12.2349186533332546 14.2229897923134221
  4.0652823481515989  0.0536398571714386  4.0321824573151082
  0.0067854657973720  8.0598037188792304 -0.0199866362588883
  4.0721039815295326  2.0973739623343368  2.0804829946204508
 14.1230287951946512  5.8287684459752134  8.1198248790754644
  8.1236387366302800 14.3199017095296490 14.2521724314674856
  4.1547421853829176  4.0437684602678372 12.1586944232127188
 14.1648148980286628  8.0683122351472463 14.0783647097481008
  8.1396990550642023 10.0571624972728095  5.9417992605589767
 10.1121235709485369  8.0270615450515610  2.1088096180415556
  6.1283891776177066  8.1599035813866525 14.2448199690090256
  4.0706803410536985 10.1260068249425306  1.9574354879858480
  2.0499111445842000  0.0194895742569752 14.1589037009178060
 -0.0770460936632388 10.1155005243377420 10.1286204272578022
 -0.1256410061039316 14.1370869233957297  6.1617967694860178
  6.1207281206921511 14.2363327031670437  8.0815236266051276
  2.0553499471739274  7.9968638792100259  6.0430487929672667
  6.1057913352361863 12.1214664350620183  2.0159040569552027
 14.2971892818076238  0.1537084249151285 14.1481773251901011
 14.0928571001416945 12.1328171301261030 14.1308725028729185
  1.9844929379474501  1.9371325487034137 12.1669021552244701
 10.2670373722814325 10.1342534832091147  4.0577562332986536
  4.1016347845756513  1.9399053281307737 10.2020659378339005
  8.1786391411032842 12.0942529541048547 12.1697052556228016
 -0.0245269348017745 12.1608905002064773  0.0088604497859384
  1.9877035839177746 12.1396062630409407  2.0001422591714055
  6.1872579299890127  0.0081212920378764  5.9143122630594815
 10.0373312023762420  0.0268935463470723  9.9660173164127031
 13.9977169032350819  8.1303219215501432  6.2472800859012532
 14.0822310141899987  0.0694573212078320  6.2221484727980618
 12.0744540772189879 12.0056000573684489  8.0804432857495296
 11.9656825191460037  4.0625149218744339  4.1208680779454205
 10.1373250820963072  8.0418703041271229  6.0841664900058694
  4.0756710801226639  6.0288837354186713 14.2166239192527684
 10.0900499705562403 12.0097219671878648 10.0976382726739740
 12.1099727691179329  2.0259633151845762 14.1135083367344869
 12.0878631011212754 14.2125818082927893  9.9063927193641810
  2.0096544504633536  0.0800520978982832  6.0665876316522480
  6.0930880431929895 12.0747799031591363  5.9935773798055463
  2.0188361284431457 10.1871554921441820 12.1251443036155742
 14.0099633270654316 10.1531100434276382  4.0937638515749137
 12.1284673342684819  6.0155253573845897  1.9842580265030281
  4.0456714633658413 14.1115520821244473 10.1453657995169770
  4.0803584931685535  2.0366097895013127  6.0495304081374277
  2.0693246795020914  2.0464018738170013  8.1151411245398641
 10.1001093903186430  6.0049151008186561  8.1487002656951351
 10.0720697708378015  5.9827551936301200 12.0277386209503945
  6.1445566531763438  6.0734292863932700 12.1358898939818598
  6.0076595546485150 -0.0810243774819744 14.1468451340484993
 14.1573040920872781 14.2610813445923466 12.0758281694730876
 12.0993643189105367  0.0486820843561563 12.0711761942427014
 10.2408018493292410 14.1653220166492968  4.0362960466596940
 14.1743329401573472  5.9234175715520889  4.0760963976136457
  6.1355175734040870  8.1713546367463525  2.0617342962716698
  4.0173800422759554  4.0064026773566539  0.0409346104792883
  4.0589531729439301 12.1195246464229864  8.0337178198362160
 12.0898862852303921  5.9561093789564019  6.1595776242205833
  2.0850604719867931  4.0840896852264557  6.0888099587449762
  2.0351358951133784  3.9569834992897235 14.2199215511869514
  8.0603530756963337  4.0396106198478501 -0.0002003885208731
  2.0804354166783123  6.0579181471869923  8.1267231085492018
 14.1617521897517022  7.9869674489897688  1.9687110271738240
 -0.0379377603897754 10.0893671969846785 14.0854803024835977
  4.0911993637956305 12.0524958720419981  4.0625781233272011
  9.9866958036001225  1.8969524580634063 -0.0561989617337157
 14.1707726933150671 14.2170806354540353  0.0397998219410538
  0.0160087037997141  4.0043178649235243 12.1748050788394053
  8.1842286291257977 12.0469452975515932  8.0649909027346620
 12.0213075261933113 10.0832644701405005 14.1703760334321593
  4.0631053870504719 10.1674368955717256 14.2298764248219225
  1.9615360614243966  0.1574661313897783  2.0449020863192580
  6.0695891557643984  6.0131782046567421  0.0581209086988452
  8.1152966101900947 12.1725244822344187  4.0062092151569892
 10.1885593339221465 12.1749701426656891 14.2419105876004028
  8.1496534592371610 14.1908534717007164  6.0587635169160174
  1.9720056685714065 12.1279017197429635  6.0493092859079640
  8.1064265699074252  6.0790426974750442 10.1163421389070525
 10.1169674662185987  0.0090823160374556  6.1833956970345776
  4.1568310379037801  2.0104912900056351 14.1085488998660260
  0.0297237594394262  0.2809578182358971  0.0187027002590950
 -0.0111217000453901 14.2348224370437304 14.1121836304505130
 14.1805216594179218  2.1542962599316691  4.1175278191765496
 12.1065699800135178  2.2677674668512080 10.1051011732046323
  8.1377532019538510  6.1043179322685006  6.0621177736658964
  2.0088981193842415  8.0817205039902351  2.0002181449005301
  6.1043063411711085  8.1191945852859551  5.9785285039099287
 -0.0532050009210713  8.0642728825279821  8.1018337035181371
 12.0840535813843157  6.0371016204406223 14.1514062678130355
 -0.0483220234327088 12.1464123547082359 12.0958973893210846
 13.9801326128585828 12.2496154583300978  2.0223391803504889
 10.2989915661091516 12.2184496182417028  1.9557167284104719
  6.0948041076122301  4.0791935143933289  6.0502362847855391
  1.9346462634654014 14.2048752466730939  3.9970734878167802
  4.0339752617886333  8.1092479647063840  0.0104839223699629
  4.0929110677165088  4.0424892630364919  8.0990161049474736
  8.1502805378887420 14.1893788259199543 10.0600628593736374
  8.2680130956629423 10.0964286326847326 14.2187772378189923
  4.0852250460312209  8.0727484574354342 12.1338480036764729
  8.0270060766222091  3.9615043857809935 12.0839373683468434
 12.1516136923984028 14.2488225605564800 14.1590619377986293
  8.2127758694020461  8.1666318611044630 12.1232618459684289
 14.1622271294437869 12.1292397689128517  9.9712376675704277
 12.0971671337266802  0.1330452330087185  8.1269744576361767
  4.0543590993614576  8.0882305949366113  4.0693576153754885
 14.1110131229220848  2.3092798140901691  8.1027691599908032
  2.1307181294291038 14.1504950300869563 12.1656491994266531
  0.1507280097153644  5.9570990979966707  1.9173065316510121
 10.1741334003370660 14.3002793600153986  0.0241257515239757
  2.0907704653656283  4.0068655895657850 10.0746201909180844
  6.0789504711625142 10.1041190651703712  8.0831907037408008
  2.0076329465208671  8.0867591633498233 10.1558267517780028
  8.1604644720274688 10.1085870718836244  2.0514613543901818
 14.0545881007753692 14.2069212048997073  4.0401137053895715
 14.1093286592020082 10.1332360628860840 -0.0419344229131564
  1.9923147769268383 10.0882913293080385  4.0936815894279581
 12.0449623433304946  2.1566784915135999  6.1535983099775580
 10.1005373979788082  8.1645020843166520 10.0439264155690893
 12.1393219404673083 14.2177485804239474  6.2745704276845720
  8.0944467209451449  2.0173025787729335 10.1225197636522566
 -0.0540847039607444 10.1009027848263369  2.0147246378387500
 -0.0186588563991291 14.1352141427672819 10.0640642034860477
 -0.1083490536732409 10.1279603124562652  6.1540605546007479
 14.1361780425501902  8.0539448132032696 10.1467798431163914
  8.0263015951574435  2.0586221807146274  2.2009655705909084
 10.0913999138216646  4.0173376510840262 14.1418918415898425
  2.0745441646948430 12.1811166424049304 14.1968947412164823
 10.0768088174551824 14.2736535956517940 12.1581213677046716
  6.0736331924213731  6.1095497785402255  8.0707040449194380
 14.2475339655204181  4.0000705086368855  1.9099497472724514
  0.1405802262608734  3.7984087331902052  0.0513187981746391
  8.1088030682447805 12.1379512029899264  0.0153618794154448
  4.0040347931278593 10.2489752498876872 10.1717013217978884
  8.1498467196277389  6.0846828460519156 14.1941120122606250
 12.1865986825600636  0.0783363010850222 -0.0024436031996346
  0.0012330281053659  0.0137941048835887 12.0819841004525372
 14.0770089849440456 12.0997166208713072  6.1789368940812794
 12.0364586169532597  8.1127170061571423 12.1512661175911862
  4.0074504797144748  4.0951187744298476  4.0345639857275035
  0.0191497514253932  0.0413239041802248  8.0793327223519782
  6.1384548897573312 12.1368934982135084 10.1314353117266300
  6.2222846960486073  1.9351830975576361  8.1067336455799843
 12.1554811923162660  7.9909032256894292  4.0939645012050079
  3.9330156168393389  6.0085732413487065  2.0204506821440193
 11.9935848401313567  8.0182695373310597 -0.0684421254966047
  4.0977244122129575 14.1822821017602365  5.9938763294620543
  4.1314363427928864 14.1737386972083907  2.0796569630780479
 -0.0463194213540892  5.9484621632316967  6.1026222124286580
 10.2093026405434557 12.0991176215503558  6.0542411729936063
 10.0271852321746326  1.9945150941019791 12.0444172162279237
  1.9925537827629141 14.0611703865160038  8.1204818335401399
  0.0235696375033552  2.1774453440453336  6.1675223793072611
  0.0062478675174582  2.0845822818959316 10.0266712818462302
 12.1142286908992389 10.1130121057492293  1.9183062253572805
  6.1461154011829802  0.0016515717378716  2.1165478634337047
 10.0868083914720028  4.0509823542262637  2.0178565417014154
  4.0741850763766561 -0.0463750088195700  0.0205426768788069
  6.1071649707537459  6.0768973644967810  4.0556044664451463
  4.0520116582405494  8.1038801994335738  8.0646270473631603
  0.0068216580986442  6.0358436127146122 14.2354730249109132
  8.2005264580925701  4.1291940216323688  4.1493236184088644
 12.1320166585489027  2.0690076409677753  2.0369672187223231
 12.1221698200623820  0.0951910691780019  4.0888771840618245
  0.1963685165991388  3.9987533187880349  3.9471233686878704
  6.1147610202138187  2.0276998528598296  0.0320246257146918
 14.1229914121115474  5.9664603060858923 12.1340001212736901
  1.9488807325092281 14.2459613004483074  0.0588740717512776
  6.1292846723071621  8.0859082298810758 10.1273789194909138
  2.0422282304586665  6.0614717230676298 12.1268547451449002
  4.0384011406618665  0.0183613924468039  8.0920735108213702
 14.2258752990955166  0.0774348751646986  2.0195628776667136
 -0.0488659784305231  8.0022495984909998  4.0779606342190489
 12.1379178930245235 12.0888830705859505 12.0669921712375725
 12.1396335930694086  4.0409907564498786 -0.0255102921426231
  1.9838442932715150 10.1764575401702189  8.1158698523490305
  5.9965235168215267 14.1660953529955496 12.1755775780506958
  6.0955058028148246 10.1659910001672440 12.1619423430952711
  8.0148242129898772  1.8828283102154082 14.0844384344846354
 12.1251488954178814  5.8423524845037340 10.1143725324583951
  8.2618186629703718  8.1130845196973933 -0.0087296071412918
 -0.0237814823389637  0.1050500384648732  4.0667340177070388
 14.2192761068297777  3.9762799497232080 14.2649694542606635
 10.0545505810714104  0.0683592274396328  2.1155060318282728
  4.0837978085473683 12.2290129767173941  0.0001683786179867
 10.1111815731033570  2.0339696071060067  4.0935788297192204
  8.0330529777293815  0.0074850121677512  0.0403406322466510
  1.9861031716243982 12.1527612697332614 10.1325689286277694
 -0.0403903840107676  5.9974284135119440 10.1198981963460923
  2.0138331544690478 -0.0117697423591508 10.1486027038647926
  8.1091597656186494  0.0020476814002770  8.0584290662877915
 10.1213672661280825  8.0545357127420356 14.1347710712920822
 10.0543274902837094  4.0952681248968315  6.1255330032616238
  6.1384395779921537 10.1353534554879836 -0.0046141219099381
  6.0947149010205326  4.0303049056859264 10.1060641362977837
  2.1449999699728335  1.9928131718120790 -0.0037586850605221
 14.1139443174212289  0.0477158698908618  9.9817194388645785
 10.0765121071340698 14.1427061888118342  8.0777103354345652
 -0.0385361391098487 12.1129996111406957  8.1078453630563434
  2.0456735655359171  6.0141091036362484 -0.0330919899040255
  8.1254368289668832  8.1044348256880969  8.0854757717713532
 12.1066446485429857  4.0216239895267192 12.1839771047184140
 14.1872257951783141  4.0442032438294193 10.1731364394426347
  6.0834303299714287  2.1049730912168374  4.0656090703488932
 12.0290562622257315  4.0610258329587143  8.0826458944630488
 12.1033941559159821  8.0090804025271769  8.1575815912397438
  6.1199694327463048 14.1547021973457472  4.0436170479715026
  8.0751869358684427 14.2246539148873676  2.0125853017032580
  6.0945930637310388 10.0909047456016978  4.0306097063273612
 10.0955719404732562  6.0287542438305763 -0.0120971368008674
 14.1546465798984951 14.1789959294943824  8.1120967023469071
  8.1406956305198772  8.0539450747791719  4.0601181537450248
  4.0421367425653667 14.1792913926334236 14.1961463876621767
  0.0418790867863529  2.0595937041004859  2.0868183481915605
  2.0640628686586346  3.9551893488813534  2.0000645867007374
 12.1407658227970980 14.2811063595070102  2.0179298749850467
  2.0359505801523059  6.0616621329755258  4.0517539049547340
 14.1300242807865200 10.0907686357933546 12.1161056506684979
 10.0155367779018576  4.0381736167826530 10.1235475013267013
 -0.1045947745273951 12.1956427176733389  3.9924172375425031
 12.1038491206946048 10.0554778314410012  6.1484755783864387
  1.9920015684227665 10.1420045110923169 -0.0209922986493846
 10.1353911748573609 10.0374929335958285  8.0338326204998758
 14.1219772804604364 10.0704656707371996  8.1188476295932457
 10.1386889481471432 10.1185689260430536 12.1281271224971920
  6.1084295955283601  4.0242692410897245 14.1711252707510607
 10.1066494641430360  0.0288463031132316 14.1429853736928663
  8.0994453126059600 -0.0150339310199344 12.1448877045402952
 -0.0194700284388825  8.0596440587026557 12.1388063921184148
 14.1441026909917476  4.0557290217217910  6.0548360864982085
 12.1545788235965730 12.2024290328376033 -0.0382693509109673
  0.0592895264353593  4.0643152348280829  8.1185067242485900
  8.1546535548845664 -0.0092526749045133  4.0640004923313846
  6.1074177217900631  1.9887374737827486 12.1475325396552023
  8.1189726228544128 10.1086176867568103 10.1129605218347294
 14.1659328772331161  2.0358117065224026 -0.0066097934476937
  4.0353482429772543 10.0917650882389438  6.0548726968701549
 14.1734484863644550  6.0444416321631014 -0.0439656212580257
  4.0594103979869312 12.1634408918976114 12.1899858381559714
 10.1589326932272765 10.1463334460674091  0.0218158830540039
  6.0771361251481046  4.0548220311452949  2.0887747098200751
  0.0492014461442604  2.0269629529100635 14.1321957781504555
  4.0710985950899099 -0.0267644545514229 12.1578110422687420
  4.0812204033175963  6.0737440203027608 10.1282609220927746
 12.1572405768558802 12.1837324198568560  4.0941920880858556
 -0.0572065459294244 14.2425213661308039  2.0216458853621431
  2.0506118798333066  2.0511653926716997  4.0595672691764291
  4.0732350314028896  6.0761091993647351  6.0442258842614551
 10.0800529660465514  6.0885931881728315  4.1226460961387579
