# Supplementary material for: Towards universal neural network potential for material discovery applicable to arbitrary combination of 45 elements
Source: Nat Commun. 2022 May 30;13:2991. doi: 10.1038/s41467-022-30687-9 (PMC9151783; doi:10.1038/s41467-022-30687-9)
Supplement: Supplementary file 4 — Supplementary Data 1 [file 41467_2022_30687_MOESM4_ESM.zip › scripts/2_mof/mof_sample_file/structure_files/SAHYIK_256965_MOF5_pfp001000.POSCAR]

Zn  O  C  H 
 1.0000000000000000
    26.1989142601721063   -0.0000015942834516    0.0000006396917084
    -0.0000015942834650   26.1989158965738795   -0.0000022152030390
     0.0000006396916944   -0.0000022152030274   26.1989151195573911
  32 104 192  96
Cartesian
  7.6940915329907806  5.4053136367258796  5.4054618141379978
 18.5046042501105639 20.7935215151783552 20.7932160164219866
 18.5048402727046586 20.7932183602953167  5.4052582720575995
  7.6940891823997903  5.4054619652911811 20.7934236537788948
 18.5050265618124961  5.4055813736190643 20.7930922567865828
  7.6939884690247498 20.7934745451247629  5.4055806912607425
  7.6941220630572102 20.7938447710786249 20.7935193775646674
 18.5051450550983354  5.4052956830512633  5.4054219173649969
  5.4052096848605862  7.6941190020166612  5.4054059032989823
 20.7936056146967907 18.5048351640517978 20.7937404310745713
  5.4052895536954031 18.5052190112691193 20.7933042407735265
 20.7934760394755394  7.6940956292031117  5.4055272053159111
 20.7935892077383038 18.5051851145868795  5.4052741838626446
  5.4055332300950427  7.6938718071388070 20.7933904629202537
 20.7935817645911492  7.6940121737620917 20.7938075991582849
  5.4052913599243277 18.5047949815928590  5.4049367775324741
  5.4053221848256339  5.4056920639769928  7.6942661005718618
 20.7937504944814293 20.7934438748536365 18.5050223190970407
 20.7937696739424140  5.4053376361505743 18.5048573320182079
  5.4055488890134340 20.7933578212481329  7.6940793370849967
  5.4054885828483785 20.7933305626387046 18.5048417251680313
 20.7936137640898018  5.4055414678851532  7.6941344705263877
 20.7931407586635046 20.7937169222468690  7.6938710370599566
  5.4053724172365536  5.4050405808926234 18.5048655415896732
  7.6943421219032180 18.5047372814446689 18.5051652278150662
 18.5049102409271029  7.6939045011817937  7.6941814965255801
 18.5051229305400753  7.6944471820954154 18.5046829389481289
  7.6940408857853599 18.5048981536899717  7.6941664436979194
 18.5050405100013080 18.5043200702290846  7.6946043700162949
  7.6940365261904935  7.6941713708924047 18.5048531454055869
  7.6941135591901686  7.6939847589305099  7.6939280281544296
 18.5051915941339722 18.5049478188745340 18.5051966341659870
  6.5496406450837386  6.5497386304353205  6.5496326103760190
 19.6494380726805247 19.6492492639536742 19.6494169894415620
 19.6489097808053792 19.6489145579274833  6.5498978817484295
  6.5497388367990697  6.5495825590936896 19.6489701328767090
 19.6494303383018298  6.5499578316555995 19.6489567639285667
  6.5495737323891836 19.6489059202224716  6.5495925369274568
  6.5499587331858544 19.6493083490541416 19.6492076598258159
 19.6492293200781596  6.5497054602787363  6.5497887666223891
  7.3583215765798107  5.7413262190082799  3.4885332055957243
 18.8408013189080883 20.4572702315931849 22.7099393225106994
 18.8412065957355956 20.4583648255255390  3.4881982870819899
  7.3583135780075883  5.7414428200801941 22.7103681788236678
 18.8408886857012554  5.7413676643251534 22.7101313549856982
  7.3578241879364894 20.4573561776468971  3.4886632990754727
  7.3582866132775493 20.4576024744842222 22.7103404501083226
 18.8405928360225623  5.7412615038026500  3.4885659405680625
  3.4882527188525549  7.3586276370641430  5.7414373888691799
 22.7104168942138287 18.8410325824477880 20.4579670263975650
  3.4882933389224071 18.8406770511677735 20.4578411672179392
 22.7103642338904592  7.3584000913399414  5.7413538248364713
 22.7106158248785910 18.8403695876139388  5.7411001310724101
  3.4886612660274778  7.3581137668585477 20.4576046875118145
 22.7104616338243801  7.3577527854983078 20.4578109978500713
  3.4883493401873591 18.8404532507390705  5.7410211066255439
  5.7418791384805568  3.4888588415192503  7.3583367210314803
 20.4573621701013977 22.7102892021578135 18.8404582326641332
 20.4576508115000877  3.4883481168079622 18.8406585688021551
  5.7416027529788964 22.7103216941553967  7.3584403860672092
  5.7414371561227302 22.7101887583580186 18.8407777007446136
 20.4575929068286158  3.4887043930147632  7.3579663440535255
 20.4582069830666704 22.7107450947631051  7.3579185162844416
  5.7409003620307972  3.4881295936499166 18.8405965797134627
  5.7412366857798602  7.3583097852551980 22.7104002068154216
 20.4580445191746811 18.8412641337146880  3.4882404340828383
 20.4580135787667849 18.8404919164444529 22.7105367739093680
  5.7413482482743676  7.3583173120207581  3.4885312420059593
  5.7410733963610969 18.8401362860873256  3.4879477760410817
 20.4580417652654205  7.3581558985412805 22.7108050475206866
 20.4578705701534211  7.3579516533028002  3.4886243988101073
  5.7411073441637743 18.8408063910490924 22.7101922465992274
  7.3577863537996562  3.4885807672676039 20.4576848547273471
 18.8413087124111023 22.7102218656452450  5.7408691795369888
 18.8406481066388700  3.4883975858381997  5.7409412623704181
  7.3585216014658261 22.7107263424557750 20.4576758370610321
 18.8405020983106581 22.7103556664817283 20.4575692794370738
  7.3585972690819421  3.4883147070315754  5.7410897913144172
  7.3585953470709837 22.7104979268628604  5.7414848419340769
 18.8405970820598014  3.4885231883135956 20.4575428253285807
  3.4885171721813069  5.7411991381215026 18.8405425902276100
 22.7100940679628707 20.4577912950513792  7.3576407742825740
  3.4886934102600198 20.4575743748309158  7.3578777014696435
 22.7107409190897869  5.7409018150356435 18.8406774852285501
 22.7104311148886708  5.7414342075339198  7.3583635336629714
  3.4885403804984647 20.4575565621701898 18.8407732393892182
 22.7105891111535954 20.4575984325085933 18.8405488831020058
  3.4884063055481582  5.7416205580232731  7.3584036276284808
  7.3582511391886909 18.8409044929918146 16.5882673473220201
 18.8407518649799748  7.3584146289766972  9.6110979618624324
 18.8407340847315261  7.3587466916458704 16.5877485954072412
  7.3588279592337127 18.8412026238085311  9.6111741325942521
 18.8401807876886096 18.8403362524973943  9.6116601691819188
  7.3583131775592694  7.3579363444245995 16.5880467698864607
  7.3580246439498085  7.3580543336988526  9.6109051449689389
 18.8406918885491272 18.8407125200337973 16.5882975693614938
  5.7416122678448644 16.5883761281792985 20.4575144408650011
 20.4580456527649979  9.6109021463632551  5.7417709932748195
 20.4576831055084867 16.5883378495458338  5.7420873090464761
  5.7414064339072839  9.6107941588186918 20.4574900790779424
  5.7409071792584170  9.6111031415188446  5.7411624507302550
 20.4575326528468793 16.5879697551619749 20.4578908672730186
 20.4572831049636150  9.6108031523289412 20.4572024784466571
  5.7413209001196845 16.5879725641448879  5.7410752343092737
  5.7418803982113937 20.4582021661737166  9.6110590919811223
 20.4576186480520725  5.7416479885676601 16.5880464599090800
 20.4576959437746702  5.7413931896209567  9.6109877519212628
  5.7410946327601797 20.4577181325239508 16.5879962497034725
  5.7411083755875332  5.7411565616575420 16.5880284026610241
 20.4571915389969341 20.4572932452358778  9.6107699224298120
 20.4576094533550297 20.4577563452277289 16.5881657701414760
  5.7411749044219551  5.7409482678837325  9.6112708229256452
  7.3583282925586051 16.5880146661850496  7.3580479561223679
 18.8403505234904820  9.6114608441989482 18.8401637689511858
 18.8408250621770641 16.5880444232088031 18.8406381428062311
  7.3578891293869928  9.6108918189880033  7.3581498766003754
 18.8408774973604771  9.6108447853537111  7.3585644081757344
  7.3587481217122246 16.5877498959242864 18.8406893042712440
  7.3585211578748462  9.6111937723931522 18.8406617123426976
 18.8402392274888335 16.5873442743132813  7.3586138152991882
 16.5881945186116830  7.3583783115209762 18.8409302842339947
  9.6110368170898806 18.8408922864443298  7.3586025970061550
 16.5881728767164596 18.8405981879824260  7.3580565364698272
  9.6110221495723156  7.3582542295081392 18.8406312168914845
  9.6112316636729904 18.8405930619219077 18.8405566742562343
 16.5880289620288828  7.3582796175390657  7.3582970672507733
  9.6111073725711904  7.3580433117529953  7.3582271676173541
 16.5883060588565812 18.8410922092626336 18.8409006662237708
 16.5883089754757691  5.7413380507556928  5.7412788017782912
  9.6109514274180086 20.4575054421880402 20.4576257833619692
 16.5876126680531719 20.4579356644992671 20.4579993066057462
  9.6111249019954812  5.7412581950030148  5.7410676337032864
  9.6110035381329659  5.7414490228925104 20.4577812263670573
 16.5879794558742972 20.4575976721766430  5.7410815877038877
  9.6109378277166506 20.4580839027701451  5.7418425720592934
 16.5880488424365105  5.7413360257357304 20.4578350479134308
  6.5498510797022496  6.5497965779848046  2.9147112333950593
 19.6493469619865841 19.6490389581937386 23.2840132318645310
 19.6493435611014640 19.6495384719470252  2.9143485412549324
  6.5497534378324476  6.5498442416640055 23.2842347011732329
 19.6492868563346086  6.5496541904554846 23.2843373587824409
  6.5495385498408636 19.6489007410305376  2.9144560289293131
  6.5497339071678455 19.6490902168163082 23.2840791765257507
 19.6492204500179781  6.5496383258641524  2.9147706402471187
  2.9144931882413370  6.5499944744595826  6.5498364860643479
 23.2843144949382364 19.6492369561345299 19.6492805414095173
  2.9145628997448920 19.6491958268896276 19.6492566491687413
 23.2842037180539236  6.5498919477051132  6.5498200464819440
 23.2842144724148064 19.6491445006245229  6.5495184643666917
  2.9147805580057726  6.5496833208284171 19.6490713303932161
 23.2844293021371449  6.5495384424407339 19.6491682831168895
  2.9146870682505255 19.6490675091840394  6.5495151652129513
  6.5500620044664206  2.9147506805202674  6.5497484406460371
 19.6489931345800528 23.2841357877302819 19.6490420491273596
 19.6491074098806564  2.9145664439281633 19.6491336166211212
  6.5499815388923883 23.2842746757944816  6.5499290058672033
  6.5497841505858432 23.2842650161764446 19.6491681925518051
 19.6491440540195654  2.9147346230929760  6.5495942229948989
 19.6494657144257481 23.2843416236304925  6.5494174085059891
  6.5495254550987347  2.9145325177163177 19.6491318532490169
  6.5497699485041805 19.6493342955122898 16.0143177622772797
 19.6491957524963503  6.5498204648713045 10.1848624822839131
 19.6490702360608722  6.5499773846605462 16.0140852043611730
  6.5500725995126619 19.6494437041581449 10.1849722989658549
 19.6488443806164348 19.6489907902562493 10.1850686224467353
  6.5497099095058440  6.5495300407000476 16.0142420501591474
  6.5497161000876973  6.5495172483608552 10.1849417882468281
 19.6491313778371968 19.6492289475728796 16.0144127028655134
  6.5499705678376046 16.0142248225477175 19.6491853640351444
 19.6491964282180724 10.1846960193142912  6.5499624279819990
 19.6490234823662959 16.0140061504511557  6.5499909007494832
  6.5498825398644582 10.1848469094518777 19.6491597553796424
  6.5495268647548377 10.1848388438939264  6.5495872900119112
 19.6491817655105621 16.0141824903262275 19.6492437087415723
 19.6488877288470043 10.1849549783572702 19.6488198452526710
  6.5498443594876994 16.0141829845046182  6.5495419452649060
 16.0142819673399046  6.5498178862366174 19.6492560978368118
 10.1848373350800330 19.6492928212235221  6.5500222351445130
 16.0142617132361309 19.6491332241000158  6.5496736224392880
 10.1848547296411045  6.5498582753984040 19.6492096577485995
 10.1848995808177705 19.6491209026322053 19.6491789981104112
 16.0143589045125232  6.5498192939849087  6.5496682010468765
 10.1849761067240454  6.5496649047762183  6.5495997110208304
 16.0141190795511115 19.6493602367274747 19.6493219209670684
  7.4074270524124337  5.6920276200050886  0.6966486019567159
 18.7913870030959735 20.5069217877382393 25.5018704276573196
 18.7912242811660626 20.5068078594289567  0.6962465290622645
  7.4073507890246724  5.6920658764789298 25.5022562438466451
 18.7912098853457010  5.6918731674510541 25.5024833389133398
  7.4072616986645174 20.5069790326547015  0.6963811182548884
  7.4074883933723035 20.5065842660050599 25.5020311641980548
 18.7914198912962576  5.6919010253230748  0.6968466245029341
  0.6964951738096622  7.4074083345346073  5.6919281905186896
 25.5022941413144757 18.7914824679806145 20.5069826331926635
  0.6965928557339458 18.7914690839077778 20.5067963440228738
 25.5021553023754066  7.4074176243097511  5.6919554218268082
 25.5022892275942112 18.7914970768874170  5.6921295367172648
  0.6968113978697686  7.4074457969317393 20.5067769800251263
 25.5024459685060165  7.4075194729677394 20.5067926059783936
  0.6965936150922075 18.7915379210798719  5.6920367160331837
  5.6918980020069538  0.6967186239364015  7.4073873495324767
 20.5068486924954527 25.5021551082296725 18.7916150585265207
 20.5067486197333366  0.6965101885879592 18.7915742741762983
  5.6919878341019992 25.5023618661187079  7.4074439374253691
  5.6918217638041595 25.5022697860739314 18.7913566204258977
 20.5067088275680831  0.6967149536581788  7.4074494364102410
 20.5066344823115827 25.5023663729166756  7.4073237529393801
  5.6920709588990901  0.6966276103652518 18.7914178564998728
  5.6919897770908428  7.4074136759703570 25.5023166485283461
 20.5065369330596674 18.7913695801936953  0.6963306945848500
 20.5068166000138206 18.7916048869984991 25.5019899043880507
  5.6920853698607203  7.4073928543960195  0.6966978612159523
  5.6921044749780210 18.7913950513448604  0.6964220832378972
 20.5066549677695100  7.4071500886949391 25.5023759722237564
 20.5066864245529459  7.4073510037453225  0.6966851307893785
  5.6919124265145102 18.7914278290826040 25.5021059840585487
  7.4074708632668473  0.6965018870666656 20.5067862143003694
 18.7912438187546087 25.5024374630307058  5.6919754321074327
 18.7913619325379102  0.6968083361106098  5.6920717481206600
  7.4071897586462763 25.5021725692181640 20.5067541693096658
 18.7914082891491354 25.5020725341267003 20.5068865661546695
  7.4073146245141830  0.6966534274597193  5.6920980775043484
  7.4072847530506154 25.5023562504321220  5.6920273832410970
 18.7914766647171021  0.6964402833398150 20.5070194572581777
  0.6968047077538054  5.6920347662677919 18.7914435781450742
 25.5023019870286412 20.5069024621541551  7.4074395275551028
  0.6966801997251177 20.5068368781388379  7.4074474178921799
 25.5024718937389210  5.6921888225130592 18.7913810930473311
 25.5021354161061709  5.6920622274601680  7.4073596296288953
  0.6965228016841758 20.5069868332447598 18.7915411644768646
 25.5022176696515679 20.5067459869709410 18.7914803130085026
  0.6964824399931412  5.6919975143216694  7.4072819913938188
  7.4074407429580278 18.7915916039705344 13.7963285899018757
 18.7913507581321930  7.4073289292555629 12.4027915873437369
 18.7913268245067826  7.4073930232958398 13.7960453055032364
  7.4071763020106536 18.7912899212319857 12.4030335318255158
 18.7915412494815754 18.7915967112559450 12.4031230856202210
  7.4073703844178889  7.4072836457995788 13.7962991412175846
  7.4074309871674906  7.4073449901585704 12.4030153190916064
 18.7914468782322963 18.7914559484786139 13.7963817305880383
  5.6919290788398769 13.7962016298724244 20.5070220010043265
 20.5066209590333735 12.4026023862307788  5.6918709918280914
 20.5068208331232356 13.7959016272350681  5.6917680179133381
  5.6918744809635706 12.4028736713099761 20.5069277153459417
  5.6920251161965902 12.4029280503078709  5.6918927533068286
 20.5067974281526233 13.7961550455994715 20.5068079945871560
 20.5067473401186326 12.4028773937918526 20.5067831501261217
  5.6920556048188331 13.7961983296561197  5.6919169559916272
  5.6918794376763664 20.5067165124688984 12.4030117767460837
 20.5065983647031551  5.6919106728970039 13.7961478263707633
 20.5068345135304035  5.6920652756190853 12.4028616153305293
  5.6920212038638613 20.5068854943767178 13.7963020791380107
  5.6919676842523801  5.6919576568356192 13.7962325933794308
 20.5069133247666180 20.5069490992070733 12.4031579843202007
 20.5068015303097582 20.5068179753019706 13.7964710715521228
  5.6921045740830882  5.6919337621744654 12.4029682759458666
  7.4074105234586325 13.7961367261266119  7.4072819443787044
 18.7913607748290943 12.4030283148737013 18.7914225887752053
 18.7914296002240668 13.7962843135452164 18.7914197965758909
  7.4073927452146195 12.4028520108822491  7.4072514806185161
 18.7912557558769713 12.4027778533122515  7.4072330010305292
  7.4071628033278021 13.7961773115534587 18.7915454353738518
  7.4073388815273615 12.4029385451237903 18.7916908209178501
 18.7914593719633203 13.7960027975952251  7.4071388447735664
 13.7962239425445503  7.4073938563456840 18.7914411012688625
 12.4029264321196333 18.7913722968351138  7.4073586796039894
 13.7962239226606709 18.7914717282357451  7.4074054738142978
 12.4029307124600550  7.4073847936904569 18.7914835987943185
 12.4028303429573246 18.7914980892493944 18.7915352615739621
 13.7963482289553525  7.4073495881872891  7.4072220988946897
 12.4030593169817767  7.4073587419387268  7.4072454722824741
 13.7961211257942793 18.7913815587362620 18.7913874378061969
 13.7963793510321384  5.6920344289000173  5.6918345922957290
 12.4028976540070150 20.5068732702747702 20.5069046002659121
 13.7961594408281218 20.5067522978273260 20.5067679716458713
 12.4030659925541453  5.6919613221947625  5.6919334154466137
 12.4029069777922540  5.6921037622500448 20.5068995218118424
 13.7961866216314206 20.5068916169622923  5.6921263741624601
 12.4028806744665570 20.5066541583634958  5.6919417294672421
 13.7962038457346399  5.6919793992133085 20.5067226118338795
  6.5497833997532195  6.5498075448317978  1.4029962764034745
 19.6491549917481727 19.6493000734678205 24.7956594754032444
 19.6488445036426107 19.6490665721402742  1.4026266229877737
  6.5497405207419259  6.5497496749396413 24.7959508845627035
 19.6489278590463243  6.5494412526944625 24.7960545417419347
  6.5497531711969446 19.6492191989695790  1.4027608376038296
  6.5497407383954451 19.6488866484014935 24.7957426752813141
 19.6491381871861641  6.5496537741081102  1.4031018877445762
  1.4028081123706710  6.5497055830825417  6.5497043877912509
 24.7959466344176143 19.6491404550978537 19.6492528688002146
  1.4028975936996448 19.6492605920563790 19.6492071474745913
 24.7958569779752906  6.5498563261857541  6.5496772867245667
 24.7959210927846030 19.6492395720323607  6.5497795778227434
  1.4031098399360917  6.5498253475234600 19.6491417551230576
 24.7961303926294256  6.5498392326516930 19.6489781189252284
  1.4029967509485604 19.6491897942003781  6.5496849284409047
  6.5497086290961510  1.4030566865034046  6.5497962347844894
 19.6491171270208937 24.7958031437508701 19.6491097777907058
 19.6490020758021089  1.4028384844581736 19.6493049402443454
  6.5497169267005644 24.7959749850135864  6.5498478242106204
  6.5494744601762145 24.7959324929747353 19.6490877269343294
 19.6490819040969242  1.4030669780800287  6.5497781412809397
 19.6489761384857786 24.7960558882938571  6.5495578851670642
  6.5497968456746589  1.4028615744077961 19.6491093087312727
  6.5498704244582715 19.6493116149117917 14.5026276115211683
 19.6490725971411173  6.5496712408218034 11.6965319397092422
 19.6488861190888358  6.5495899798818256 14.5024040120033959
  6.5495192316730657 19.6490482987792774 11.6966873128600835
 19.6491955268182714 19.6493428091721185 11.6967893051990828
  6.5497415907697132  6.5495405958126156 14.5025675749190999
  6.5498819744617771  6.5495464833037875 11.6966516628762314
 19.6490621807425647 19.6491587590929910 14.5027366230644255
  6.5495676659396098 14.5025275061627124 19.6493340338734654
 19.6487971093920031 11.6963653767907623  6.5495073531460504
 19.6490933537010655 14.5023028854937817  6.5493360455252301
  6.5496946536136189 11.6965554909495015 19.6493225972867762
  6.5497766687639238 11.6965450970340026  6.5494868000222271
 19.6491249233769025 14.5025193152900869 19.6491386603295339
 19.6490418762079777 11.6966435495098686 19.6491166980819472
  6.5498466214059556 14.5024931408742184  6.5495118556866183
 14.5025594272072169  6.5496560775456389 19.6491279522762134
 11.6965579524865131 19.6490061903070128  6.5496163578400441
 14.5025408740778321 19.6491826514042529  6.5498101864864688
 11.6965734014824250  6.5498405436921496 19.6491970644024967
 11.6965723437632594 19.6491564201396258 19.6492230472699596
 14.5026722177847986  6.5497936377659531  6.5494485532300128
 11.6967123102127264  6.5497147534432791  6.5495312454866941
 14.5024428017969900 19.6490760631655910 19.6490924164997054
  8.0698546851072237  5.0294541173791716  1.2531226240581452
 18.1291136047303816 21.1696237105445917 24.9452524773601638
 18.1287100681355327 21.1693617862443908  1.2527042079681432
  8.0698064589465393  5.0294512988332718 24.9457616105591526
 18.1284314211386146  5.0293921710055818 24.9461879729248217
  8.0694343689834618 21.1700285280804579  1.2527226688242767
  8.0701313797535743 21.1687640660597154 24.9452892663058670
 18.1290930946126778  5.0293885695920757  1.2535972471377450
  1.2530508958009781  8.0698366025656796  5.0294151638422484
 24.9457891868407700 18.1290542633112359 21.1696004676560499
  1.2532151144313288 18.1288060420779757 21.1691049223594305
 24.9456292308767651  8.0699164211398919  5.0293936985249665
 24.9457451485507562 18.1288949019028109  5.0297424181222343
  1.2533679873971528  8.0698146575048533 21.1694682902178570
 24.9459339806847353  8.0698793341118886 21.1694083127603392
  1.2530817157163807 18.1290445568392364  5.0294634367275863
  5.0292204158233202  1.2532447105179640  8.0697442910555743
 21.1696076045426835 24.9456995840519795 18.1292562766072791
 21.1691974263843221  1.2530618387588439 18.1290916849413755
  5.0294682591684063 24.9458215852008465  8.0699708587518568
  5.0291777751686322 24.9459296802661790 18.1288406024897206
 21.1693251239711131  1.2531160643831540  8.0699642764747352
 21.1691337676733653 24.9457344362345310  8.0697280473821369
  5.0297348081658537  1.2533746111288189 18.1289054630214856
  5.0293744919856600  8.0698235750572369 24.9458685318904152
 21.1689423441133862 18.1287012171312405  1.2527690156736662
 21.1696498280817913 18.1295155401743493 24.9453955566593706
  5.0295105040604398  8.0698659658774350  1.2532273021987401
  5.0297736192005802 18.1288542209798749  1.2530783084059425
 21.1691733683540768  8.0695084472529075 24.9457207310100308
 21.1691339768906097  8.0700656869279204  1.2530621498694572
  5.0290163579550038 18.1291544921613728 24.9457216339910062
  8.0701787533306586  1.2528315597954292 21.1692455078542316
 18.1286398522971979 24.9461186028880419  5.0293799375326458
 18.1290348691131484  1.2535316470614006  5.0295506437044102
  8.0694932638593784 24.9454009848073390 21.1692790066412400
 18.1289564883087486 24.9454181813265592 21.1693015697547935
  8.0698250089727406  1.2532044932699491  5.0295910055771849
  8.0696506890313700 24.9458736367770548  5.0293464114535658
 18.1290696186712452  1.2527817565820458 21.1698389964505331
  1.2533581066973540  5.0293032892296585 18.1292423623222732
 24.9458360379900910 21.1694792246388239  8.0699612100407503
  1.2532686470775869 21.1692367788405527  8.0700224755995471
 24.9459688152291044  5.0296150945458198 18.1288636536060466
 24.9455177241741595  5.0296473951087117  8.0698460153272045
  1.2529497178787794 21.1696759113278112 18.1291284154139980
 24.9455143457915334 21.1689679939593773 18.1287976745031258
  1.2529524819238438  5.0293310179839787  8.0697264321157789
  8.0702464797205895 18.1293483898981194 14.3528423293811347
 18.1289824331892753  8.0699606818674106 11.8462293656878881
 18.1290913171167709  8.0701930022207513 14.3525292285563530
  8.0694100687901393 18.1285335967421588 11.8465377010978727
 18.1291761519195660 18.1290930765043363 11.8464698610781145
  8.0696659183130262  8.0699235602586210 14.3529422261420905
  8.0697583385016660  8.0701269763725509 11.8466066593559116
 18.1289744049226336 18.1287515886231496 14.3527073588890008
  5.0294387335862849 14.3526563110285075 21.1696445492770167
 21.1693595991671870 11.8458284104808094  5.0297955800894663
 21.1698760497196226 14.3521661305236616  5.0295608808639756
  5.0292176517701463 11.8463384138237178 21.1692725705355436
  5.0292833474314431 11.8464607927975756  5.0295810675313009
 21.1693221993198577 14.3527218761263295 21.1692517758771146
 21.1692874767746311 11.8463444522043400 21.1692834519087612
  5.0293063070187563 14.3527453203135682  5.0296643681819520
  5.0292310776511728 21.1691713849508432 11.8465621448580531
 21.1691003500496642  5.0294225731592723 14.3527096755034407
 21.1697537036697554  5.0299648364885829 11.8463542836671252
  5.0296484410717408 21.1694931881435551 14.3528288889818150
  5.0291725794350253  5.0297135499069183 14.3527193850165808
 21.1696200962613865 21.1694858429224197 11.8468834219165995
 21.1693151637678447 21.1691378346870103 14.3532168714796278
  5.0294805158698015  5.0295588516133307 11.8464315041593302
  8.0696596631593476 14.3526548026755769  8.0700492150747394
 18.1288514833822099 11.8465148316824234 18.1289359629750244
 18.1289782156880541 14.3527964978218492 18.1288311615744249
  8.0697074496451400 11.8463467487479175  8.0699713625545471
 18.1289734052148148 11.8464779428631246  8.0701604268320590
  8.0693941681121633 14.3527274927765092 18.1288269505662178
  8.0700370501174632 11.8465160996369292 18.1292878794204739
 18.1294793979122026 14.3527225882757108  8.0699844153219633
 14.3527300494965395  8.0698942768483306 18.1289558834455278
 11.8464510782554751 18.1288919103437216  8.0699027272871504
 14.3527366759325030 18.1290666686221549  8.0700439153311088
 11.8464441723118856  8.0698940205176761 18.1289103330837094
 11.8461229047125656 18.1290715427370337 18.1290636813684074
 14.3528981111919585  8.0696311000312839  8.0699241592785960
 11.8466489918960942  8.0697415062321323  8.0699513427067231
 14.3524527901889822 18.1288404171421291 18.1287669669818783
 14.3528824481729291  5.0294112159192146  5.0294275221172899
 11.8465330727074445 21.1694568058749404 21.1694275234589036
 14.3528278227813857 21.1692289359356849 21.1691896870665985
 11.8465989163111960  5.0291683016905298  5.0296695427723455
 11.8464216334524259  5.0297405674320750 21.1695430192386702
 14.3526623235482340 21.1696976322438672  5.0299139736555425
 11.8464147171922072 21.1690428673501536  5.0292551140002688
 14.3526686690895051  5.0292669632818843 21.1691117535328637
