# Supplementary material for: Towards universal neural network potential for material discovery applicable to arbitrary combination of 45 elements
Source: Nat Commun. 2022 May 30;13:2991. doi: 10.1038/s41467-022-30687-9 (PMC9151783; doi:10.1038/s41467-022-30687-9)
Supplement: Supplementary file 4 — Supplementary Data 1 [file 41467_2022_30687_MOESM4_ESM.zip › scripts/2_mof/mof_sample_file/structure_files/FIQCEN_112954_HKSUT-1_dehydrated_pfp001000_d3.POSCAR]

Cu  O  C  H 
 1.0000000000000000
    26.3372151497220557    0.0190815855686670    0.0326745574436567
     0.0190818497667231   26.3495457123180685    0.0151611935015883
     0.0326720590181292    0.0151525479778836   26.4161172235389294
  48 192 288  99
Cartesian
  7.4054424711409599  7.3463171120798858  0.0505150103762484
 18.8535591921291505 18.6821096609061961 -0.1607307187725894
 18.9702198906369190  7.4642437271080411  0.0122717750943307
  7.5479102367298498 18.7255952874743912 -0.1348750700090987
 -0.0174906281340572  7.6304351980922753  7.5242802996380229
  0.0701861512725712 18.9964431739615343 18.8837649434328654
  0.0094640076531364 18.8200647556498915  7.2835140678990511
  0.0946628201486552  7.3142258702647123 18.9297415022117335
  7.2617917858082972  0.0863604437183991  7.7054329878721743
 18.8310969983399161 -0.0410832990985362 19.0335078376250273
  7.6177809925995872 -0.0398490812435767 18.9393359496123708
 19.0097417396862909  0.1037310483032789  7.5820646429214671
  7.3879452532830463 20.5531830675640954 13.1967082353716947
 18.9088896105996724  5.5481870467131396 13.4097164786721965
 19.0315225803986614 20.6415416168328818 13.1960872597422778
  7.5674311580338838  5.7959346691888545 13.2394481513572178
  0.0471568081962192 20.7163141989014328 20.6365421316442905
 -0.0067756867735099  5.8462975323845381  5.8375653017975839
  0.0990177169659235  5.5868488957542759 20.6741791430786357
  0.0531450794320293 20.5867426628400665  5.5789118903721020
  7.3884882146224058 13.1495302571512465 20.7357317088723150
 18.8565525751152059 13.2513082489117355  5.6837354384539145
  7.5397613273004236 13.1571820778190993  5.7018620243029652
 19.0471035196744083 13.1561881201402571 20.6592948211741465
 20.5433099472399157  7.3980575830275850 13.3442393420102636
  5.6330478130389956 18.8367956910513215 13.2097488775786243
  5.8507472354818848  7.5486169843348039 13.2947174348737445
 20.7866244957032009 18.9259503506439835 13.1798389188217069
 13.1973571193145265  7.4388146083479390 20.8485990633322515
 13.1823306868561900 19.0299301856666396  5.9413766097984437
 13.2168705057628095 18.6570994286569984 20.4796807602385549
 13.1396944573657173  7.3736619556033025  5.6217162685122437
 20.5477769440752169 -0.0918941454410937 20.7892653000781031
  5.5465969754301963  0.0585503585802664  5.9485526824390931
 20.7272263556231202  0.0826768746013798  5.8256648290068007
  5.8720589431973007 -0.0606824938099356 20.6656698001584616
 20.4402614921978945 20.5789044863813935 -0.0472596979219978
  5.6534434884345872  5.6271078758691342  0.0545776506107417
  5.9438070583552971 20.6134511752700895 -0.0079734594829566
 20.7106735465736058  5.7334846850760277  0.0306519827071789
 13.1710567620875683 20.6980891537023659  7.7455845996052011
 13.1983614826412037  5.7081592974455662 19.1062886956947793
 13.1649311024250473  5.6650217776989402  7.3867832577798520
 13.1945542079221401 20.4026916434357766 18.7493477096662744
 20.5937290736796328 13.2282005369612712  7.4194436740462564
  5.6516477927500528 13.0910098508026387 19.0016518619458950
 20.7666988732938549 13.1046800342607312 18.9071699542724616
  5.7846224300963200 13.1623874095633386  7.4184163787666400
  8.4330553810497442  6.1538573592773869 25.3153216306539797
 17.0415032236819641 20.7940181140544134  1.1123533678991879
 17.8153824449160894 19.9292387853024557 25.1711863360048369
  8.1114678019884110  6.4612629300083730  1.6085534221565529
 18.2327222308350763  6.5882776488068373  1.5701178697671272
  8.6341984850322433 19.9872101214247628 25.1918393927116213
  9.2840706621289470 20.8622230220114382  1.1534682291388763
 18.0123807634272382  6.2805105776933585 25.2619980013576715
 25.1276356607995410  8.5907517782442717  6.3350908895800329
  1.6257535449179188 18.2768331073928074 19.7546174096470892
 25.2609052021565397 17.9755480892203749 20.0926200040154441
  1.5216715742488789  8.3497504896894696  6.5987328407500581
  1.5633916047946046 18.0774604619175996  6.4082042860301716
 25.2398253654195024  8.3372485937329408 20.1265466255969692
  1.6322923951968242  8.0648310918590465 19.8252060064919675
 25.1572516939149864 17.8941117940079231  6.0932739422791240
  6.3772061845102685 24.8842730215178172  8.4419550648394175
 20.0681638335527488  1.1508453463481119 18.1191454420223650
 19.7253893988199884 24.7788094460086938 18.2549300830115868
  6.0790228264308963  1.2571875577267981  8.6941998782176118
  6.4783711523297738  1.1955080488997611 17.9502601558708577
 19.9557235850348995 24.9164977445029194  8.3275253017773050
 20.1612796645181618  1.3031984190832020  8.5684446782580999
  6.7172440719212121 24.7980154043129630 18.1575221824100055
  6.2334421171424594  8.3815010106636283  1.2055355855493042
 19.8624114636172990 17.9561114746981438 24.7603517607590078
 19.6352341662683543 18.2021393041047439  1.4849713706322716
  6.5775365720844086  8.1001187459288904 24.9073900380240438
  6.5813867201149794 18.0218574760739934 24.7932549489803762
 20.1413501831115447  8.4893796623842253  1.1789962355388335
 19.8938706364506679  8.2104418550578284 24.8776482956196467
  6.8029226444875404 18.2259054848882478  1.5227040097147997
  8.6199558540039671 25.0653397086817797 20.0964196058713753
 18.2658187546763813  1.6350060037181529  6.6489622066310750
 18.0051000222219528 25.2607142625803469  6.4685160915307183
  8.3573411089544951  1.4624303389654969 19.9105013274674718
 18.0947182398337034  1.4710587478380357 19.9756933734432884
  8.3174271040888623 25.2610924034059749  6.5710109716212441
  7.9979897760479259  1.6329578325374472  6.7941719642044944
 17.7963988455862783 25.0798264686908183 20.1491594449207376
 24.8962081528649897  6.4189586189239822 18.2344646389240914
  1.1907429134620646 19.9624900143736674  8.3352334010005986
 24.8032757428385189 19.7272112409812372  8.0669403157572663
  1.2854160162311710  6.1453720576302588 17.9300313075794797
  1.1799168741840442  6.4965158521273940  8.5716175979622520
 24.8488234123452862 19.8742932423492498 18.1929199512332858
  1.2150762915166564 20.2239654984970159 17.9087251638890379
 24.7728629896896244  6.7744832120784864  8.3362233825920722
  8.3731379158990329 19.3559940172940905 12.0447668918919550
 17.8984028292985897  6.7752243653188424 14.5586378598801645
 17.0325565193585504  7.5925870942066656 12.2182499312783630
  8.1028245096946652 19.6587750107920662 14.7591431155977109
 18.3272212433996913 19.7163584977665387 14.7441532046916279
  8.5567006845079963  6.9541698994247874 12.0290989438284299
  8.3702289885909540  6.6733404887893322 14.7689559884567476
 18.0454568151732779 19.4499333186380774 12.0320422852149811
 25.1808340033985480 21.7183376355154003 19.4945462185384493
  1.5204271739163959  5.1439798406971766  6.7687130436115117
 25.1376331039024770  4.9110777543409334  7.0763531969348969
  1.5773833119809251 21.5035001705633668 19.7612115772049464
  1.6435655459897134  4.8491069828507998 19.7705426893512559
 25.1657335966140394 21.5773165157510824  6.7889599386164807
  1.5661568966157913 21.3136102805566203  6.5390352937183955
 25.2548093970798249  4.5891563102769046 19.5476662262142327
  6.5244855326103348 11.6184768032222365 21.5339690060127928
 20.0239158182892609 14.4574447553936025  4.7061735922777475
 19.7616622057566147 11.7173247869106678  4.9190977622528518
  6.1883863112003352 14.3426227603454688 21.6922877530171334
  6.4059823070038151 14.3915057497674752  4.7029652636237023
 19.9197774446805269 11.6004845542343720 21.4008960629490019
 20.2738871834038932 14.3184580881886028 21.6140088718060568
  6.6191199626832100 11.6432905800840825  4.9165744419142561
  6.2569465188126392 21.6138298319280580 14.3544237962435304
 19.6603043401618294  5.0974707482721628 11.7366117938242400
 19.8702884981561070  4.6976186106627367 14.8530558526850065
  6.4778588736779161 21.2599659263552283 11.6424633513004441
  6.5919017229478323  5.0998879747361130 11.7199758426695144
 20.1659784891967391 21.6883301449528467 14.3725053341517572
 19.9221118114184073 21.3900345708713395 11.6490256696478482
  6.4294234559034589  4.7874038495047344 14.4535496264636336
  8.4994473008752980 11.9327876158394766  6.8697962497785339
 18.3320772731776742 14.7023291558269680 19.7481134053919014
 17.9743990019969004 11.9766127632731560 19.5332920428062096
  8.2961379709624019 14.6694077106093683  6.6465687425811808
 18.1133044332367881 14.7785152046390404  6.6197562836092008
  8.4178427079356624 11.9448428757825837 19.6054404107532996
  8.0978639206148415 14.6686712907781232 19.7822323813089014
 17.8568399484898315 12.0426557846155529  6.8342078939235344
 24.8602310427866477 19.7404584316566023  4.7925759601041369
  1.2777799389043087  6.7671344517100263 21.6662021860882881
 24.8865126575056657  6.5086621857347806 21.4400808211423772
  1.2982642890582865 19.4314895843326383  4.5948221306648591
  1.2473963953745537 19.5355279514081346 21.6185787782925942
 24.7961793435934119  6.7175886149318886  5.0788430224385346
  1.1803240361442260  6.9881294792466795  4.8024348644549217
 24.8617639972229085 19.8016682203831031 21.3989559459670602
 21.3061054011679403  6.6693728533594854 11.7835469992469069
  4.9317896879638843 19.7978427638884042 14.7380267121129833
  4.6237743668173374 19.9851857415114438 12.0090529978529865
 21.5909262472690919  6.1563354983276595 14.5474743567047984
  5.1424131973277536  6.6251952783363572 14.8487394090773570
 21.7714054933046626 20.0997738490889226 11.9824615112899302
 21.5008003918807127 19.8708212556348300 14.7105783229771170
  4.7837853609147842  6.4283486336713036 12.1195265258599321
 11.9893551261513718  8.4252751211389896 19.6715602821566264
 14.3579783625174802 17.9738871643059746  7.0859306037020842
 11.6346208734596832 18.2246163862353079  6.7447613375854729
 14.7306634895494319  8.2066035170260196 19.9477028286905522
 14.4188582903075382 17.6884084184126209 19.2820258962100546
 11.9343826833159259  8.3499126570951336  6.8109754654311487
 14.6689683267053805  8.2098874669924680  6.4646775174744437
 11.6863461946309908 17.8937880386776378 19.6065216114431600
 19.6156396674910418 24.7138105949899689 21.4735148087371428
  6.7217278149695030  1.2344178533512913  4.9481636421616564
  6.5031722443908020 24.8567206339292319  5.2495512087292253
 19.3882245713778971  1.0915707010234370 21.8132983189925724
 19.5494090103420106  1.2448086980681070  4.8062420022155807
  6.7781385024900231 24.7141851109390629 21.3925009514410362
  7.0252096999189195  1.0858601740743130 21.7218077095460913
 19.8193472243008237 24.8656875044229153  5.1429677796900952
 19.6871034839368129  8.1447048656439041 14.8528552888271559
  6.5304648321204484 18.0662962784458259 11.6701086271577452
  6.7847598078887197 17.8317054861051290 14.4074066599023247
 19.1348562368096360  8.4679461814955008 12.0666074100087553
 19.8817012079805266 18.1567314709467809 11.6437904129651990
  7.0622142316367507  8.5146196635786460 14.4586281475089589
  6.7337412051652654  8.2908837050652728 11.7355406394146726
 19.6503774765293642 17.8962067983223925 14.3777087166961284
 21.7741129484581926 25.2546294541474765  6.9953257223323524
  5.1630120941107673  1.5113561356995211 19.7842403022926909
  4.8914413452253669 25.1522120877243829 19.4747356186036242
 21.4479643420853954  1.6502315866738626  6.7166429922952782
  4.7914792115571805  1.6010845914846255  6.8433070163036360
 21.5436299359404657 25.0906294182899892 19.5944491265985050
 21.3649682251782842  1.4602412196434131 19.9677040757745878
  4.5529841718034598 25.2186585731790416  7.1153359059006416
 11.6235540804738307  6.4305835398662259  4.9072044833505570
 14.7470339646549178 19.5516641425356390 21.2378103663798612
 12.0212766894527991 19.8469481082849200 21.4800740376497039
 14.3602514620875770  6.1974627777461899  4.6478796778644345
 14.4114490514821618  6.2594001829823176 21.8256008017995384
 12.0114728705068341 20.2936065650085844  5.0177957079390350
 14.7323703495099583 19.9421188930618847  5.2537178450981683
 11.6721691734138613  6.5295842054600586 21.6095603489474790
 21.5634798208678902 19.4201743454338676 25.1378403767716954
  4.9021163704291437  6.5682626056859066  1.5732664959201657
  4.7257150813047692  6.8143992351688141 25.2501088480152553
 21.2446015767338245 19.8118790282689545  1.4894921620505313
  5.1390064835375329 19.7784204847388807  1.5007555469381157
 21.7300092903705249  6.9065207782110853 25.2324240454965967
 21.4627080454251278  6.6678391007861588  1.5460608679541392
  4.8913743738628357 19.5072627104893321 25.1353372390694538
 11.6473757769800930 21.5398933322094841  6.8888577367446295
 14.7516821445564403  4.9713125869070902 19.9759788601609998
 12.0350787853366761  4.7025256734161864 20.2953673258023883
 14.4023498566226298 21.7403662065131762  6.6152842072502667
 14.6918006390812668  4.9065784513461290  6.4962890722074409
 11.6582014236556848 21.1510221550164665 19.6463356547794525
 14.3854439766870019 21.3956679810839852 19.9474785715212377
 11.9607021926881725  4.6233934141375999  6.2552222223580305
 19.6989878472606179 11.6542054063324994  8.1228313698745378
  6.7957041847877697 14.2711569753628869 17.9543749828712151
  6.5863268305296296 11.5471183594083886 18.3086748603776250
 19.4118692327579829 14.3733273796535794  8.4489790835110199
 19.6207834418747247 14.3205473527911700 17.9077204246996260
  6.6432194996833065 11.5922690601879737  8.1491686525627411
  6.9622503989988438 14.3037411266964440  8.4587801733294921
 19.7839831553758287 11.5855849799422437 18.2034455260185624
 19.1559839949652861 21.6472333267311114  1.2363934791559563
  6.5978079139979302  4.8533876023000531 24.9502799391103203
  6.7947942488310913  4.6288910753508645  1.2793885409435697
 19.5782091727641223 21.3279769111902873 24.8611871786852490
 19.8419582789833093  4.9646266038181626 24.9235925938440666
  7.1554716779737895 21.6751400008903410  1.3074992109047427
  6.8807568345185821 21.4029978202631987 24.9149768685193038
 19.5476386779108360  4.7545141230755386  1.2482431029476666
 21.7476432638195085 11.8899606080870264 20.0698438533320669
  5.0909824268932793 14.7366258386126230  6.5337995849707085
  4.7818707938640976 12.0226619227537235  6.2107243358440840
 21.5829591087017043 14.6372959682980834 19.7759631113057850
  4.8720496868347194 14.6430828320723680 19.8549701851405338
 21.5969597189157341 12.0779766691377279  6.2226132608616709
 21.3174019490071345 14.8037420040955077  6.5532249963836913
  4.6863257361523694 11.9213617070840989 20.2187703985743248
 11.9997113879398523 19.2074963049729455 17.7693384414753126
 14.3598259548490450  6.9065397944904712  8.3079386109226228
 11.6314987210160137  6.5393984757986692  8.1613369490267189
 14.7317997845453750 19.5365019557159201 17.9841924359856087
 14.6902544930994807 19.7562204201181970  8.4679715890712668
 11.6507891396216543  6.5865659509397210 18.3679032411861733
 14.3681005805787709  6.9083468995779427 18.1086556363430198
 11.9469922702159970 19.4580136057803976  8.6362193848473101
  8.4707088713819143  4.6109740420128711 23.5101466238345118
 17.6175785889186223 21.9623990984016295  3.0574898720854615
 17.7875528249764585 21.4784616449752050 23.3332604196239011
  8.3489820566907955  4.6305184058249971  3.0836609422800243
 17.9777042840469683  4.7431448769264932  3.0354187573449258
  8.6274655251972217 21.5076464458857828 23.3282258090706165
  8.7034015494061059 21.9888891501037023  3.1204463108358973
 17.9716057412137609  4.7007656395334152 23.4870737644755927
 23.3525767012100971  8.5617880677986591  4.7496901586249862
  3.0194889351127543 17.9503435640976647 21.6335137994663533
 23.4580703402218873 17.9093104977498960 21.6371886695571440
  2.9936363536988551  8.5232749688844844  4.7468299514625798
  3.1459449339784231 17.9190004076581602  4.6556933714815898
 23.4318498505077031  8.3674161440926049 21.6712583485119836
  3.0566813316653128  8.3417871546694720 21.6968556301561861
 23.2849744328468091 17.9678553517245625  4.6280803637689667
  4.5709254570288094 23.3611708358086858  8.5995677430117006
 21.6764923622403991  2.8985912176210364 18.1047315216115550
 21.5980120720881672 23.3508330574820171 17.9775842696031560
  4.5805267721909129  3.0977867638066114  8.6685098787728307
  4.9022292944217369  2.9825209361436906 17.9462215249003059
 21.7719609373905136 23.4082471731116648  8.5007780615867414
 21.6057548450271106  3.1820008605381775  8.5170792600281580
  4.8304754789952424 23.3788189065899701 17.8990695863035114
  4.6904662409505802  8.4438704162188056  3.0116599360506924
 21.7300364886151343 17.8431227722104566 23.3365151202118568
 21.4226017890203124 18.0570351935029940  3.0660713714210233
  4.7333739330627038  8.3677324227963226 23.4497628893757621
  4.7336919376816917 17.9145086465991810 23.3457182867662603
 21.6833294294507510  8.5357954326043597  2.9870993972081594
 21.7411478424484841  8.4362982219534963 23.4121702505396634
  5.0079218583583280 18.0336010389397039  3.0940020813825124
  8.6111365768264942 23.2287196101328703 21.6094157308028194
 17.9795408593203589  3.0322268506089087  4.7579026957006842
 17.9129818530198754 23.4727979391588235  4.9236501526467791
  8.5459902982001061  2.9115063663375578 21.7774094090043455
 17.8795726581277421  2.9333740835591162 21.8247674366682922
  8.4284739616755573 23.4976709671099506  4.9924436128795637
  8.3085859722055257  3.0003039444041733  4.8806535512674074
 17.7925431078844412 23.2161864865882528 21.6323213411570876
 23.4272184927551059  4.5763646221524219 18.0277817741379423
  2.9550372935947449 21.5549228366898582  8.4447506631709413
 23.4046744402996580 21.6130312559773188  8.3946516820843797
  3.1270640457621273  4.6403101910124063 17.9344190612924308
  2.9484424166135845  4.8949034830363756  8.6328107353149122
 23.3792972854528571 21.7054263223493464 17.9412287412820568
  3.0462768473420563 21.7330976509061742 17.9145300966932552
 23.2793870914748595  4.9395195345537815  8.5539937029817477
  8.4025595943517892 17.8309532421212111 10.2297320428093492
 17.8905220535563139  8.3615639059553146 16.3647704835040990
 17.5883737599801826  8.7167107575807847 10.2408151301262720
  8.3640336243754181 17.7853310619580363 16.1839980275019535
 18.0625748651813929 17.8302990462880402 16.1495033312560423
  8.5339576447502647  8.4817890004040386 10.2040953333095707
  8.5793693541384037  8.4837544752560987 16.2867238895468063
 17.9860087107242421 17.8991458068232419 10.2365912946393802
  4.7069534845649175 10.1194593729554967 21.7694612516016264
 21.5325691876691785 16.2883078300578497  4.7209675826473649
 21.6175505783392943 10.2575170945138172  4.6972916673973870
  4.6513144573452792 16.1559511732864998 21.6668315234456408
  4.8896438926608798 16.2255614563444794  4.7072260769525922
 21.7461205075030044 10.1150344253268205 21.6570928968349996
 21.8058335300647634 16.1335819347561689 21.6071613722962006
  4.7481687076246137 10.2010117564910114  4.6864771654426747
  4.7426803012762191 21.6661495349828250 16.1818581460008701
 21.4509270317028466  4.9630120359627004 10.1556208624853994
 21.6940681735367527  4.5630227271838715 16.3331380128574679
  4.6131074569077279 21.5524512761137608 10.2179365170329159
  4.6963188136225309  4.8752947013428187 10.3178715439924797
 21.6941735863274161 21.7058509851119972 16.1943965795998217
 21.7649786919294534 21.6603288512919860 10.1867601255441951
  4.8921104193239708  4.7405273271332673 16.2690354502858128
  8.4933475237859888 10.1412914486496000  8.4315773678638166
 18.0616283718359369 16.1174058032557248 17.8693473100178437
 17.9169222197224229 10.1363826005223618 18.0267984452175547
  8.4975999321868265 16.1161694796822843  8.5149761209118999
 17.8946256588445607 16.2000672655506541  8.5055370953955016
  8.4724608178526513 10.1345546210169406 18.0642125168993708
  8.3700517669057852 16.0573173229283874 17.8879328883962074
 17.8127580017603826 10.2473219770130850  8.3803299352500016
 10.2147215574750501  8.4445811600020129 18.0819077610513226
 16.1873956908840420 17.9232088615438343  8.6045379597280114
 10.1669745444543516 17.8786650706502144  8.5651106744951679
 16.1927113596780998  8.4275151487270925 18.0961907832517070
 16.2608910131165096 17.7425859756769277 17.7755489644157656
 10.1770311198808923  8.3937855725970767  8.4157727390394701
 16.0921569900177168  8.5345689272115557  8.3371029453184686
 10.1650691951420065 17.6909320103959224 17.8077491498396867
 10.1174513767033059  4.6138346881782084  4.7477715635349069
 16.1469456745882383 21.4337988728913942 21.5463553970435697
 10.2586888972989243 21.4449024118915723 21.5328758781804588
 16.1964913791500038  4.6800320091969621  4.6843909127016792
 16.2080610992313190  4.6957143341849221 21.8189276432568882
 10.2161120743065084 21.8525722674357468  5.0171431012939918
 16.1425311021330344 21.8141943070957005  4.9829508863763179
 10.2248828546798709  4.6639129891709228 21.8323033345218285
  7.7885244195011607  5.2454963929364613 24.6789037395935118
 18.0212015611137844 21.4607865905880963  1.7192766327349762
 18.4380211976182764 20.8802796254107079 24.5284878829909978
  7.7082497161690773  5.2781899640840537  1.9003684676225141
 18.6300266381119251  5.4041124731358128  1.8641907188331308
  8.0032747839954759 20.9351828965598088 24.5514276049309750
  8.2979242701845219 21.5004908694088783  1.7782026979030308
 18.6538029858719661  5.3585943995844687 24.6429487108693834
 24.5136859732389993  7.9183771596169903  5.4333369849155666
  1.8770628810237941 18.6338738320840633 20.9615764190140297
 24.6137968000941179 18.6069692486335718 21.0018350416644530
  1.8101738628474084  7.9147968470711083  5.4265013584446580
  1.9076387076554899 18.5169354266350581  5.2527858482725298
 24.6059811008650549  7.6941432197071853 21.0370908817688402
  1.9030965247027074  7.6801050806078202 21.0188316011280243
 24.5276176277619626 18.5732601181440380  5.2064123968165248
  5.2050499578058034 24.5811691976697588  8.0168431835304155
 20.9926681123498220  1.7510741684456734 18.7749726317705807
 20.9105326825875615 24.4912092247933977 18.6537845915970131
  5.1864105194514067  1.8933040831021337  8.0281868199574600
  5.5589676089520124  1.8084516333883562 18.5999472834580573
 21.1292157267573444 24.6177666043818704  7.9024466651368153
 21.0353723844967249  1.9525444334002273  7.8916533983745261
  5.5266766197080699 24.5283682720811456 18.5509881024727257
  5.3150830562695690  7.7526238226253810  1.8430320590442129
 21.0139936363834181 18.4547711433308592 24.5041933345300471
 20.7209044070760768 18.7330573156881961  1.9336201675244253
  5.3858061679405314  7.7175710487346922 24.6247703446413801
  5.4394469371517209 18.5317909620110619 24.5165909606561634
 21.0564515767590628  7.8549524250918008  1.8146341664933128
 21.0807973103781947  7.8114153954533050 24.5975689947689666
  5.6968907032457619 18.7238868972831369  1.9603186423299286
  7.9621168433263252 24.4286056472061617 20.9917121832550180
 18.6419682864666356  1.8844752699496088  5.4478135686823874
 18.6333097966951833 24.6168293807380678  5.5570453109508549
  7.9375186372682860  1.7315668163110081 21.0925248571682644
 18.4932288610768616  1.7409447447349589 21.1652786432217788
  7.6966526361073901 24.6216843478578333  5.6514404001517855
  7.6311443702391184  1.8730156347154543  5.5886366288503009
 18.4408508840547647 24.4297824654705202 21.0438112555195858
 24.6164809353364085  5.2352985734676007 18.6431690476388319
  1.8196544182858345 20.8990615000317455  7.7268548990533308
 24.5420389292421746 20.9302915246996477  7.7027856705416751
  1.9274126266562168  5.2494058442662670 18.5850694835686312
  1.7951495372864688  5.5587493688157155  7.9526459672886842
 24.5600843550529362 21.0615940633759067 18.5861713292543200
  1.8572936494655023 21.1153141326806448 18.5710192759227688
 24.4867593565782293  5.5855477280031671  7.9512394639685535
  7.7214994321823669 18.4574224978773707 11.4010129498482158
 18.5353785637013004  7.7252943203581426 15.1857518572653110
 18.0058411987275129  8.2535214485712078 11.5880458464537828
  7.7059556840071330 18.4692567714412732 15.0308579514735179
 18.7250217250099951 18.5243392542498952 15.0039891670460150
  7.9029152189974976  7.8706024232049003 11.4148338329062042
  7.9672317248567808  7.8506695810036140 15.0794506801957482
 18.6852019404124405 18.5421126939755538 11.3895765737267727
  5.3448122952247612 11.3110344253026920 21.1342099426955059
 20.9176556710980570 15.0925407831086567  5.3699028163696507
 20.9481718156663028 11.4383346100516174  5.3194966942103807
  5.2759542077885122 14.9556338989265427 21.0318850470849448
  5.5033543108344860 15.0255797138238556  5.3543197602247234
 21.0985960499047849 11.2903715125209079 20.9987079032902919
 21.1824970751927495 14.9409584099605723 20.9559349935590191
  5.4277722007455642 11.3765267342355703  5.3100354812674384
  5.3491517882646358 20.9814254907347504 15.0030656926143742
 20.7570062458891194  5.6170116368017968 11.3048814534558613
 21.0157720972897124  5.1872927893723881 15.1511149298318415
  5.2788971675702143 20.8873970734981640 11.3774662004186879
  5.4021448220785908  5.5112836945481680 11.4715229882640859
 21.0814279841548675 21.0478525125478342 15.0016054804623664
 21.1129145188125200 21.0081212757950908 11.3625789543172679
  5.5306863135687196  5.4293755663873924 15.1046440026196720
  7.8372726516125386 11.3102771259190096  7.7735432813993892
 18.7160810112193516 14.9605195056242160 18.5512485378346987
 18.6023509757079992 11.3242295045695585 18.6273598337535731
  7.8807790658764088 14.9406143448590143  7.8297467606998525
 18.5119743763727946 15.0300393046708471  7.8129782924146092
  7.7810440197447299 11.2947827656677831 18.7028813540357319
  7.7095760262127540 14.9120837632774048 18.5835020798195458
 18.5049891343772117 11.4008555925634791  7.7325760142890765
 11.3722840348981098  7.7790873206472195 18.7529947898219334
 14.9888844851823748 18.5925952245568702  8.0151857604101391
 11.3387318034272315 18.5661167841105730  7.9462793619029783
 15.0072694010255230  7.8062875052205003 18.7622348451238850
 15.0440792582179892 18.3577929673576179 18.3854410138622413
 11.3331753816573908  7.7182792321704641  7.7506396049835065
 14.9558639986924007  7.8355313656997305  7.6563904899439805
 11.3769435339817537 18.3026986147198052 18.4294792958237750
 11.3268243007986324  5.2597407765273729  5.3416798034566204
 15.0065853268851299 20.7505719335805559 20.8621483848264226
 11.3989558209841384 20.7667585184064762 20.8420041482929683
 14.9905202671941620  5.3009527727841759  5.3119383274298899
 15.0347970483116704  5.3530736203965628 21.1687049808129366
 11.3772391168408724 21.1838958596713525  5.6880732193965979
 15.0052709167942346 21.1249766570660498  5.6706117483456877
 11.3984855057546870  5.3426597388628068 21.2063848121475225
  9.6132447398835215  5.2146050522719873 22.9667165252851753
 16.5299489290666877 21.3696288728150563  3.7128288743460161
 16.6913365087390346 20.8700139990532669 22.7108216842932222
  9.5410765809352913  5.1602690881204580  3.5940912120945288
 16.7915314834145306  5.2742545629086592  3.5638977677563184
  9.7193892973827101 20.8900738926386822 22.7029700800534044
  9.8047444820878198 21.4005757304211279  3.7588686178765127
 16.8294240312709036  5.2905095873937213 22.9256391754524493
 22.7497035144740742  9.6976046556093358  5.3066976454491899
  3.5339348906400172 16.7672463113531514 21.0848210157020048
 22.9314200274618223 16.7525445444087211 21.0457233751813106
  3.5998452425840903  9.6664939372766785  5.2861398769480310
  3.6929211542686988 16.7525190502808776  5.2102096277669672
 22.8682840960602647  9.5061366461662971 21.0767637743288674
  3.6001318136754610  9.5163140815266427 21.1584895967436886
 22.7302253170949307 16.8212479614492807  5.2149523741495427
  5.1351253337813132 22.7576151862081808  9.7301019866516736
 21.1054760007458704  3.4510269811191758 16.9525326345746414
 21.0643877333799949 22.8010674148844927 16.8023758289280778
  5.2034696644966143  3.6854885610948642  9.7765695493545248
  5.4909463460991228  3.6039938498380080 16.8344067585696067
 21.2253742700993584 22.8408763521046474  9.6596481505377945
 20.9441265617001058  3.7837960431681625  9.5974659220328906
  5.3695987217590782 22.7841102015418322 16.7491056352087604
  5.2971682985870432  9.5863311153634978  3.5521314056520215
 21.2058874080767019 16.6826851054653567 22.7465017838713024
 20.8766961210398456 16.9065995966202713  3.6471385855457026
  5.2745696738155834  9.5443182485531040 22.9142946236075389
  5.2500926173457714 16.7323581684713929 22.7927263361341552
 21.0798947290129419  9.6726071978568910  3.5421523262064518
 21.1832657746931190  9.5787234875507679 22.8232685491832683
  5.5489467367956324 16.8662774061704290  3.6476814053433713
  9.7032598543832815 22.6108841749260421 20.9858492061599335
 16.7918755314268111  3.5602747310421896  5.2810952574476122
 16.8295036322135125 22.8745345709331929  5.5856627852384770
  9.6890356483055058  3.5155864623365325 21.2357477006697408
 16.7335218293418215  3.5183899061848489 21.2699292578286077
  9.5297543402698270 22.9082678408540232  5.6316411805498312
  9.4990051166114178  3.5357241096127243  5.3950367111271182
 16.7002272783195629 22.6019592888058227 21.0034173002924014
 22.8527966098119464  5.1278634322496695 16.8721747919099947
  3.5241456317636097 20.9466121194897639  9.5737439122814489
 22.8535282396118937 21.0450998713540933  9.5538233184996439
  3.7136355388906446  5.2616660194354647 16.8235040631540116
  3.5712904160611281  5.4860860156203630  9.7423110550246488
 22.8508875250363381 21.1597021484395427 16.7645736149235631
  3.5843381783877399 21.1387709713718017 16.7667854756665697
 22.6206601185627250  5.5389229519693846  9.6345487177990883
  9.5449119068043515 18.4376467715153787  9.6884936306701270
 16.7513374735917573  7.8119467829720453 16.9660007134886044
 16.5134340445930974  8.0898870401134495  9.5948247805394988
  9.5605411870644055 18.3016231444001463 16.7023224968396526
 16.8621068296312551 18.3413683278246751 16.6607075326328342
  9.6400452938022347  7.8668535839696068  9.6004145813037756
  9.7048845210144474  7.9085188517939446 16.8904057452411749
 16.8196468572190128 18.4823117216987711  9.7237107331543893
 22.7513683933954631 22.7982442587622636 18.5521469070735066
  3.4549696674417070  3.7021389788375445  8.0975882553011189
 22.7662402196070204  3.7624600229782952  7.9915387245182439
  3.6722204741267239 22.8492848691856913 18.4852340111329987
  3.7217386936347223  3.5023553198140136 18.4948330212060483
 22.8592206713155335 22.7912668698647636  7.8635012364070702
  3.4828339000525821 22.7586303641767138  7.9543562971359840
 22.8384265163497275  3.4657586938137364 18.6489051292030190
  9.6001231390628305  9.5279825652989043  7.8278421436349488
 16.8622794335779780 16.6330220870843348 18.3823918718876520
 16.7784776830722748  9.5841662553642575 18.6299242467716368
  9.6430477761625291 16.7185319348929831  7.9777479636387465
 16.7280402503038879 16.7849702360670925  7.9918949299808348
  9.5961335783578487  9.5562587288533436 18.6726545016598884
  9.5693787507097756 16.5699595000851616 18.4000487654371341
 16.7375882464023000  9.6216105936273877  7.7329153547798395
 22.6273828830924728 18.5865505240633340  3.5564646996143918
  3.6264281396679410  7.7623043871833506 22.8388153667944955
 22.8640767954651167  7.8287543559442936 22.8349634574761460
  3.8071169603590187 18.5604129981027697  3.6001064940272780
  3.6196773801989774 18.5286871779323761 22.7622832825712997
 22.8186235350598352  7.9806193255131452  3.5916423224596903
  3.5414898500271490  7.9093735466934580  3.6123826531661516
 22.8554588965231247 18.4580749169016194 22.7800037464349145
 18.3339219012343975 22.6522270371489363 22.7918727995159038
  7.7288373046952437  3.5511938526689750  3.7279274541228955
  8.0036346813295474 23.0286217012025105  3.7415231895250569
 18.5018956621499520  3.5265987096348810 22.9320514277821808
 18.5763783299188248  3.6259506881424817  3.6357753174029339
  8.0749718728763078 22.6753273093212435 22.7774531427982261
  7.9324740140270338  3.4622447169958539 22.9115351565161838
 18.3210494708500313 23.0063169536505150  3.6674099472733603
 18.4697095377368932  9.5239512935529351 16.8973133856710369
  7.8734155217673729 16.6757494063299667  9.6391476468161077
  7.7633478484323533 16.6665546078741968 16.7797988980603598
 18.2504168917336109  9.7857011162139944  9.6291885354429692
 18.5268917632076828 16.7596061025492524  9.6249591025250432
  7.9611911512494355  9.5945096578464319 16.8758493707181252
  7.9603744279548012  9.6182127721956974  9.6172375834622930
 18.6664812551546682 16.7185236943694520 16.7557220026639477
 10.0152970460187749  6.1206507949692615 23.4151084488630943
 15.9866426989883017 20.5500145017966283  3.2498627798542641
 16.2703822910271185 19.9487297140759239 23.1089638671712940
 10.0045102027956840  6.0167753747430561  3.1102741068398188
 16.3441688367177527  6.1583754197221472  3.1143578314513753
 10.1455076464347815 19.9746187154851711 23.1096691935602294
 10.3483456364855080 20.5865471708865471  3.2862258681791197
 16.4344599942079768  6.2157356623949802 23.3404942665917439
 23.1512283508199275 10.1351209768979302  6.2185417549925015
  3.0807208975985736 16.3391635114106748 20.1934522352859034
 23.3854512156911518 16.3464180498580056 20.1441150109717455
  3.1885861770951460 10.1277447199497104  6.1815124283566298
  3.1988609018124681 16.2675657779694518  6.0490999750576613
 23.2937609061608839  9.9092958535400459 20.1599085178025952
  3.1742884846348729  9.9492311912954889 20.2557008226850108
 23.2235090120703518 16.3529053154146382  6.0641115807753909
  5.9980554857289761 23.2098233640391527 10.2132492395250907
 20.1896773973599544  3.0258452177834410 16.5471051393853195
 20.1529046113823860 23.2135273722462685 16.3743529939622086
  6.0936887037009617  3.2303947179912633 10.2054148438086436
  6.4170495284646574  3.2118119523187936 16.4186873222848675
 20.3630719350241627 23.3025119647395478 10.1351577869573060
 20.0354208396858056  3.3387089097283238  9.9983598928884074
  6.2830060217654617 23.1794006177898098 16.3094276288104822
  6.2036783811119118  9.9859204624305953  3.1022641049978250
 20.3149400831217406 16.2181655275101448 23.1637971326783720
 19.9410598596492719 16.4979418201520147  3.2702062678940185
  6.1512521212491427  9.9966619687952374 23.3723754183766239
  6.1347689008359678 16.2723305927875224 23.2278133429351179
 20.1839442332469865 10.0900529065543783  3.0875389584737296
 20.2969084401744766 10.0354638586316636 23.2575549817019720
  6.4829002993233829 16.4620594235828719  3.2614101483320077
 10.1131591248683623 23.0265120409186501 20.0676900791685746
 16.3452364434368249  3.1165162919085208  6.1678510317615904
 16.5274207376347171 23.2313811049720549  6.5686518931615723
 10.1487897019029365  3.1031885836255606 20.3401714902450266
 16.2673772172609574  3.0729510670234212 20.3941876110500715
  9.8469581710609386 23.2672644879535149  6.6088698019867484
  9.9317511306948312  3.1254403076478146  6.3051632352546445
 16.2875554694943183 23.0230423704680405 20.0887393735328992
 23.2943002923956328  6.0075232306054165 16.4077067004581920
  3.1305570859969802 20.0002395689722832  9.9397525417904120
 23.2606605963139295 20.1173271729820975  9.9504695755769212
  3.2640436194304039  6.1579236017415857 16.4010023120893429
  3.1916517265868807  6.4230586039238045 10.1455812819424516
 23.3223656676357010 20.2923929218049963 16.3084887836895973
  3.1145430200120447 20.2553471564098508 16.3398916200308690
 23.0104137008606564  6.4588526527953700 10.0651299207956573
  9.9404966751238089 19.3489404009991404 10.1322748635309026
 16.3029868472699562  6.9013642310840631 16.5729428444922533
 15.9977240883663914  7.2537290474165026 10.0605290238995480
 10.0080457343572373 19.1882577041609430 16.2581457235965843
 16.4112153895059336 19.2211931290870446 16.2075276708128229
 10.0721982785434516  6.9710589184190530 10.0416954612218561
 10.1677525405932698  7.0292994333479957 16.4479285391608023
 16.4140675450263132 19.3808296776210156 10.1836109695900277
 23.1496372430665822 23.2092960571825344 19.4776049683897163
  2.9911335105114358  3.2610039806536322  7.2185172854413748
 23.2627239717462331  3.3059551331929149  7.1378656195558836
  3.2695285974968833 23.2940017168388707 19.3928265734701348
  3.2805996888265736  3.0360990890950781 19.3728713010847464
 23.2704103345248257 23.2177637339168008  6.9506670257492411
  3.0592397080374587 23.2139400930770137  7.0616267062307410
 23.2722639169966712  3.0560135315049939 19.5588933732817765
 10.0035486475711366  9.9243493157444860  6.8981693954149419
 16.4086956894273506 16.1831027199691810 19.2630293714044072
 16.3571270837540830 10.0424965857867505 19.5222304552997379
 10.1100699820274862 16.2993533596789995  7.0894129994955826
 16.2529209413559137 16.3663381890771689  7.1072603251508486
  9.9793665057693914  9.9606566828819751 19.6074880485619936
 10.0232586779442734 16.1142098880661919 19.2768864239901490
 16.4081892405552345  9.9765198187233946  6.7582486397225212
 23.0437854650929701 19.4876900588285444  3.1111602096117683
  3.2188042114074840  6.8377948743980967 23.2427346383130953
 23.2851864795918466  6.9296112942202983 23.2799527469732404
  3.3942769531534394 19.4727799235497443  3.1743122817829961
  3.2308087586077714 19.4587000124873200 23.1734618540170416
 23.2693504770735764  7.0818075465219730  3.1770054932761727
  3.0860540030569719  7.0079850156269359  3.2076333543124953
 23.2503100435662340 19.3718620610550367 23.2201426280724519
 19.1986177491624694 23.1160008467694134 23.2603348710018629
  6.7934167344171694  3.1502792299165709  3.3424269164122453
  7.1398754760342467 23.4799186464204936  3.2563152175213510
 19.4055551354079405  3.0875909344869852 23.3500794970987826
 19.5088183309121099  3.2287569389456290  3.2395329853462100
  7.2130712628819165 23.1430903188929733 23.2476592348994942
  7.0296699219065397  3.0101790193190143 23.3172068925135143
 19.1742738271882160 23.4625146479048787  3.1683587271510749
 19.3663631466633426  9.9415844222167191 16.4454590352207077
  6.9692659210348218 16.2243211274860073 10.0424353838196687
  6.8222233226842466 16.2815132988697080 16.3918986595729130
 19.0944973943732137 10.2646000572435074 10.1223820780841027
 19.4454292459895477 16.3202012907602381 10.0085213665850361
  7.0724918990753673 10.0271449603146081 16.4212663600863173
  7.0857332250968810 10.0799755256606254 10.0698261272343270
 19.6085802553203834 16.3322148432589209 16.3714726104590582
 17.3215789252574019  7.3093220656409787 13.1473314252145492
 17.3129819302770578 20.4725486478286740  0.1898252290782374
  9.0191326555735589 20.5463685847669808  0.2270920465496962
