# Supplementary material for: Towards universal neural network potential for material discovery applicable to arbitrary combination of 45 elements
Source: Nat Commun. 2022 May 30;13:2991. doi: 10.1038/s41467-022-30687-9 (PMC9151783; doi:10.1038/s41467-022-30687-9)
Supplement: Supplementary file 4 — Supplementary Data 1 [file 41467_2022_30687_MOESM4_ESM.zip › scripts/2_mof/mof_sample_file/structure_files/WOBHEB_645256_MOF74Zn_dehydrated_cleaned_pfp001000.POSCAR]

 H Zn  C  O 
 1.0000000000000000
    26.1953466868161691    0.0007510259594455    0.0000624107677770
   -13.0970230107777734   22.6842271143029706   -0.0002093607931828
     0.0000174879820533   -0.0000534224231471    6.6826820776445697
  18  18  72  54
Cartesian
  6.0314675788665983  3.1088809312549053  6.8216840875885136
  6.9926515136679654 19.4474971696610375 -0.0891521099976786
 20.3855492655884234  3.6054691496168303  6.8177211323332623
 -7.3614304944705795 18.9509075582929469 -0.0851833142539842
 12.7730821586531142 15.7795638756678027  6.8217170141105266
  0.2510357012793408  6.7768135320055807 -0.0891773224438341
 19.1226272326440956 10.6638708581287229  2.3627729559895849
  7.0061525467972610  4.3316842887035989  2.1446778094001249
  7.2860609943801853 11.1620793428080702  2.3631063489469026
 18.8387280232355430  3.8327084171774972  2.1403052116208383
 12.7735169338374739  0.6656963638664747  2.3632826772902731
 13.3477676214094032 14.3259648074933637  2.1447047261942163
  6.0179637697540755 18.2246918963732227  4.5878619842044683
 -6.0985092555020319 11.8925057461074637  4.3697637806315530
 -5.8146106623197706 18.7236689305968689  4.5922296177841728
  5.7380576176495994 11.3942972933924160  4.3694303980407838
 -0.3236497764442147  8.2304122536274331  4.5878304802258478
  0.2506012056244399 21.8906798612897937  4.3692517883512467
  8.8696195459449640  1.0726936833898895  0.1418501868569475
  4.1544979245064351 21.4836831854533763  6.5906857470381901
 20.7216149989573104  7.0798370938122748  0.1347894349671147
 -7.6974968829586352 15.4765396565423607  6.5977475956887561
  9.5940147835525380 14.3395687465625681  0.1398555798696650
  3.4301026609676537  8.2168076445454954  6.5926806928624977
 -4.2296028584635463  8.6374353739913126  2.3632937712942352
  4.1555634433274049  6.3618201359836961  2.1400570016624254
  7.6235138936358764 14.6388986051594152  2.3659232872920892
 18.4986761459358178  0.3540577805563351  2.1359502542410684
 -3.5051087506282812 21.8968249912712487  2.3677324662488126
 16.5267976522099076 15.7745306332553081  2.1428677365500355
  8.8685552326751935 16.1945564089704845  4.5924793613421269
 17.2537213881774392 13.9189422351602499  4.3692420101192093
 -5.4745578467069649 22.2023191876418480  4.5965854640671866
  5.4006038074123577  7.9174783883630644  4.3666125860161902
 -3.5026780792880916  6.7818465233310770  4.5896685808117370
 16.5292259916955437  0.6595521132228982  4.3648040246398638
 -5.6387285175366939 20.8731736434850959  0.4210795277930715
 18.6628469942607431  1.6832056880908604  6.3114543624806458
 -2.2731435832847477  7.3100847733598915  0.4153772275416793
 15.2972635507132733 15.2462913901527628  6.3171577152454663
  7.7962241470840823 16.9970990530976422  0.4180467622270002
  5.2278916427684576  5.5592763390427224  6.3144943707581289
 20.5623393019659630  5.7524742753199600  2.6443229651201121
  5.5605880400536716  9.2447091477776180  1.8581642604997579
 10.8249224777932191 14.8634484712893435  2.6481374326719416
 15.2985901394646984  0.1372925400970207  1.8559119140308984
  7.8051460978192946  1.8792280862350841  2.6508079371906308
 18.3252306347091469 13.1178517446251028  1.8607636064268362
  7.4635267250267914 13.3116643960593546  4.8743725589016567
 -7.5382242728492281 16.8039031929222844  4.0882124352728599
 -2.2744786142437348 22.4190894013669926  4.8766295197007068
  2.1991992006258290  7.6929268437301470  4.0843979204169951
 -5.3011121632449258  9.4385268777033104  4.8717707551393614
  5.2189728017187349 20.6771455201253502  4.0817276298201195
  7.1756984354689770  2.7876147436601117  3.6400033838601207
  5.8484155143769891 19.7687692823616707  3.0925383715795571
 20.0919418647815675  4.7531082194231038  3.6342839433523051
 -7.0678220659374915 17.8032724783946001  3.0982503189798187
 11.9255057330209375 14.9536650729081568  3.6384494500973328
  1.0986039973299790  7.6027127200822378  3.0940847838175491
 -5.9298945604515723 10.3456085479362141  5.8626207004227471
  5.8608346219435488  4.6521748913295360  5.3262069995627890
  6.9917456659082662 12.3128076800357942  5.8639791589975747
 19.1343284984803077  2.6835315724817081  5.3227785692178120
 -1.1725046613284988 22.5138646962028020  5.8647678150690270
 14.1964979551161008 15.1553669542280698  5.3271532515535318
  7.1632878060707830 17.9041954559261818  1.4063233594801059
 18.9540134025197879 12.2107664892401662  0.8699158412775545
 -6.1102119612538948 19.8728409297746254  1.4097606292092322
  6.0323733705750211 10.2435709313130729  0.8685572553103947
 -1.1723761935555828  7.4010104953774309  1.4053861670619585
 14.1966252567329718  0.0425111469853498  0.8677671873308488
  6.8971834695887679  2.4273825843709238  4.9995102930377273
  6.1269416964467522 20.1289842369292771  1.7330137057921529
 20.5428403496047665  4.6932384836410357  4.9940098626129927
 -7.5187221026790825 17.8631316165790963  1.7385313821698374
 11.7519693969631618 15.3737660401842628  4.9982315356073119
  1.2721592715798629  7.1826116634774726  1.7343121592781583
 19.9880785933852501  9.9856558744402442  0.5396410327075064
  6.1375296459024060  5.0117329171463529  3.9660735991768572
  7.4419712779743490 12.2523427685997959  0.5411111613368385
 18.6841787551160294  2.7430965783248955  3.9627514068485570
 11.7515664930875836  0.2507183629894250  0.5419467999912163
 14.3701080987004737 14.7362657789409965  3.9669894933068170
  6.8865797855351722 17.5446542863614177  2.7664739737058834
 -6.9639617849599311 12.5707211885644430  6.1928956904497552
 -5.6600582274152993 19.8132876120917771  2.7697787225931512
  5.5821470272731801 10.3040329084820357  6.1914254979550840
 -1.3459971881784314  7.8201103666561922  2.7655397994875441
  1.2725487401768496 22.3056589401260403  6.1905894518642501
  6.2411850213115443  3.3789781993884276  5.7886295267944856
  6.7829246642426426 19.1774115609464850  0.9439193692240901
 20.0472815647217786  3.6497306880942268  5.7842773121287472
 -7.0231619407401968 18.9066528237869456  0.9482531945704099
 12.9035158439249802 15.4641479204274326  5.7884247034723959
  0.1205917770654863  7.0922279993984727  0.9441030670948298
 19.3316861727571023 10.9359163670884438  1.3300058938171377
  6.7964419238824059  4.0613229771702422  3.1777380744335542
  6.9465825745068575 11.2082315987556651  1.3302379547716070
 19.1784493726600829  3.7874629100927177  3.1731653496088570
 12.9035644478909219  0.3481122628397889  1.3304865240234200
 13.2182470348737091 14.6432903322903574  3.1775636633978355
  6.2276847249509251 18.4950426332906908  3.5547872086121206
 -6.3075681822771390 11.6204623995001786  5.4025278129028171
 -6.1543344178560266 18.7689081820799011  3.5593763760653814
  6.0775347209511175 11.3481452093017818  5.4022977386405522
 -0.1941168902322269  7.9130866067679184  3.5549771481210044
  0.1205525713872044 22.2082666406452560  5.4020532617152908
 -4.5757079674577010 21.5809565372506569  0.6501810280906661
 17.5998263919834557  0.9754198115913681  6.0823553769281951
 -3.4186263613060413  7.8747915823970160  0.6440409597681706
 16.4427422877623179 14.6815859402943349  6.0884959194055828
  7.8812577191715496 15.7230019891012134  0.6479268304533138
  5.1428605246589276  6.8333776013300263  6.0846095286665491
 21.6251002452368546  6.4611159443329855  2.8720040777912108
  4.4987933794746393  8.5351238806929448  1.6291140815310434
  9.6802086852828158 15.4307241424564374  2.8753826449638513
 16.4428281170917963 -0.4296675504026892  1.6267827751047745
  7.8867061544130248  0.6048317887969228  2.8800338200036131
 18.2432461125325638 14.3927151998609588  1.6337778686739011
  8.5253273030612657 14.0212551005278776  5.1034224140487749
 -8.6009824746859547 16.0952608283827630  3.8605317797254757
 -3.4187063728902150 22.9860424641402226  5.1057523714418327
  3.3439074278370389  7.1256540997126372  3.8571540195171372
 -5.2191292479528295  8.1636619525438814  5.0987578967170135
  5.1374112103216305 21.9515461939112946  3.8525019091088466
  8.2181083244585604  2.3654012610231532  1.5400899891028133
  4.8060093127441643 20.1909771421131836  5.1924466191120660
 19.9334146949754398  5.8668545597965567  1.5344678277044466
 -6.9092951495208403 16.6895220775369992  5.1980695648420010
 11.0397563793071889 14.2618409771298822  1.5380259309384436
  1.9843614284134019  8.2945367047145169  5.1945110057003054
 -4.8882136116789781  9.9264087990647223  3.7618140537296960
  4.8140440961931272  5.0725013061525122  0.7418665567686219
  6.8360833497767359 13.4249656041481451  3.7635159501274207
 19.2916401073999317  1.5666561022527612  0.7385626651135303
 -2.0606644079706418 21.8151899968401324  3.7674782543067447
 15.0817661893035275 15.8471790360984741  0.7449452797925202
  8.2100752689737391 17.4838764498284398  5.9906678257867094
 17.9123308759516355 12.6299675848249606  2.9707236029192861
 -6.2675215591012901 20.9897206190283789  5.9939745735245946
  6.1880352650421253  9.1314120855991341  2.9690194994231502
 -2.0576482318534075  6.7091980533116766  5.9875909963217371
 15.0847842118930071  0.7411847295544147  2.9650538115014227
  7.2325125116424065  1.2392095679443274  5.5841011075528959
  5.7916038715864735 21.3171700908796176  1.1484349770936648
 21.4024379345230926  5.5798227078718226  5.5780164535791119
 -8.3783198720392740 16.9765552266448054  1.1545194283664608
 10.5547827634994551 15.6768206702729351  5.5819910518017979
  2.4693331600478112  6.8795565428165721  1.1505444034853625
 20.3260600703715220  8.7980623951852177  1.1235453660001888
  5.7963621024363814  6.1974930582577192  3.3802909404057386
  8.3018380260419367 13.1378302480949625  1.1260717797852280
 17.8254874015046703  1.8563599497865741  3.3780470176502182
 10.5542954652129257  0.5489550248998943  1.1277496629779664
 15.5672181702305679 14.4346073576464047  3.3820792192374216
  7.2277573346807014 16.3588812602922751  3.3522449932892555
 -7.3019419112463702 13.7583139745334151  5.6089903243448864
 -4.8013703553001719 20.7000146867607704  3.3544889956535626
  4.7222804175111408  9.4185475117167137  5.6064647756879467
 -2.5430998385396442  8.1217688777823032  3.3504572039775673
  2.4698234224576034 22.0074210042833514  5.6047867115824488
