# Supplementary material for: Towards universal neural network potential for material discovery applicable to arbitrary combination of 45 elements
Source: Nat Commun. 2022 May 30;13:2991. doi: 10.1038/s41467-022-30687-9 (PMC9151783; doi:10.1038/s41467-022-30687-9)
Supplement: Supplementary file 4 — Supplementary Data 1 [file 41467_2022_30687_MOESM4_ESM.zip › scripts/2_mof/mof_sample_file/structure_files/FIQCEN_112954_HKSUT-1_dehydrated.POSCAR]

Cu  O  C  H 
 1.0000000000000000
    26.3430004099999984    0.0000000000000000    0.0000000000000000
     0.0000000000000000   26.3430004099999984    0.0000000000000000
     0.0000000000000000    0.0000000000000000   26.3430004099999984
  48 192 288  99
Cartesian
  7.5148678599999998  7.5148678599999998  0.0000000000000000
 18.8281333199999992 18.8281333199999992  0.0000000000000000
 18.8281333199999992  7.5148678599999998  0.0000000000000000
  7.5148678599999998 18.8281333199999992  0.0000000000000000
  0.0000000000000000  7.5148678599999998  7.5148678599999998
  0.0000000000000000 18.8281333199999992 18.8281333199999992
  0.0000000000000000 18.8281333199999992  7.5148678599999998
  0.0000000000000000  7.5148678599999998 18.8281333199999992
  7.5148678599999998  0.0000000000000000  7.5148678599999998
 18.8281333199999992  0.0000000000000000 18.8281333199999992
  7.5148678599999998  0.0000000000000000 18.8281333199999992
 18.8281333199999992  0.0000000000000000  7.5148678599999998
  7.5148678599999998 20.6863673000000006 13.1715002099999996
 18.8281333199999992  5.6566323499999998 13.1715002099999996
 18.8281333199999992 20.6863673000000006 13.1715002099999996
  7.5148678599999998  5.6566323499999998 13.1715002099999996
  0.0000000000000000 20.6863673000000006 20.6863673000000006
  0.0000000000000000  5.6566323499999998  5.6566323499999998
  0.0000000000000000  5.6566323499999998 20.6863673000000006
  0.0000000000000000 20.6863673000000006  5.6566323499999998
  7.5148678599999998 13.1715002099999996 20.6863673000000006
 18.8281333199999992 13.1715002099999996  5.6566323499999998
  7.5148678599999998 13.1715002099999996  5.6566323499999998
 18.8281333199999992 13.1715002099999996 20.6863673000000006
 20.6863673000000006  7.5148678599999998 13.1715002099999996
  5.6566323499999998 18.8281333199999992 13.1715002099999996
  5.6566323499999998  7.5148678599999998 13.1715002099999996
 20.6863673000000006 18.8281333199999992 13.1715002099999996
 13.1715002099999996  7.5148678599999998 20.6863673000000006
 13.1715002099999996 18.8281333199999992  5.6566323499999998
 13.1715002099999996 18.8281333199999992 20.6863673000000006
 13.1715002099999996  7.5148678599999998  5.6566323499999998
 20.6863673000000006  0.0000000000000000 20.6863673000000006
  5.6566323499999998  0.0000000000000000  5.6566323499999998
 20.6863673000000006  0.0000000000000000  5.6566323499999998
  5.6566323499999998  0.0000000000000000 20.6863673000000006
 20.6863673000000006 20.6863673000000006  0.0000000000000000
  5.6566323499999998  5.6566323499999998  0.0000000000000000
  5.6566323499999998 20.6863673000000006  0.0000000000000000
 20.6863673000000006  5.6566323499999998  0.0000000000000000
 13.1715002099999996 20.6863673000000006  7.5148678599999998
 13.1715002099999996  5.6566323499999998 18.8281333199999992
 13.1715002099999996  5.6566323499999998  7.5148678599999998
 13.1715002099999996 20.6863673000000006 18.8281333199999992
 20.6863673000000006 13.1715002099999996  7.5148678599999998
  5.6566323499999998 13.1715002099999996 18.8281333199999992
 20.6863673000000006 13.1715002099999996 18.8281333199999992
  5.6566323499999998 13.1715002099999996  7.5148678599999998
  8.3412473899999995  6.4047736400000002 24.9668416999999998
 18.0017522599999999 19.9382275399999997  1.3761583200000000
 18.0017522599999999 19.9382275399999997 24.9668416999999998
  8.3412473899999995  6.4047736400000002  1.3761583200000000
 18.0017522599999999  6.4047736400000002  1.3761583200000000
  8.3412473899999995 19.9382275399999997 24.9668416999999998
  8.3412473899999995 19.9382275399999997  1.3761583200000000
 18.0017522599999999  6.4047736400000002 24.9668416999999998
 24.9668416999999998  8.3412473899999995  6.4047736400000002
  1.3761583200000000 18.0017522599999999 19.9382275399999997
 24.9668416999999998 18.0017522599999999 19.9382275399999997
  1.3761583200000000  8.3412473899999995  6.4047736400000002
  1.3761583200000000 18.0017522599999999  6.4047736400000002
 24.9668416999999998  8.3412473899999995 19.9382275399999997
  1.3761583200000000  8.3412473899999995 19.9382275399999997
 24.9668416999999998 18.0017522599999999  6.4047736400000002
  6.4047736400000002 24.9668416999999998  8.3412473899999995
 19.9382275399999997  1.3761583200000000 18.0017522599999999
 19.9382275399999997 24.9668416999999998 18.0017522599999999
  6.4047736400000002  1.3761583200000000  8.3412473899999995
  6.4047736400000002  1.3761583200000000 18.0017522599999999
 19.9382275399999997 24.9668416999999998  8.3412473899999995
 19.9382275399999997  1.3761583200000000  8.3412473899999995
  6.4047736400000002 24.9668416999999998 18.0017522599999999
  6.4047736400000002  8.3412473899999995  1.3761583200000000
 19.9382275399999997 18.0017522599999999 24.9668416999999998
 19.9382275399999997 18.0017522599999999  1.3761583200000000
  6.4047736400000002  8.3412473899999995 24.9668416999999998
  6.4047736400000002 18.0017522599999999 24.9668416999999998
 19.9382275399999997  8.3412473899999995  1.3761583200000000
 19.9382275399999997  8.3412473899999995 24.9668416999999998
  6.4047736400000002 18.0017522599999999  1.3761583200000000
  8.3412473899999995 24.9668416999999998 19.9382275399999997
 18.0017522599999999  1.3761583200000000  6.4047736400000002
 18.0017522599999999 24.9668416999999998  6.4047736400000002
  8.3412473899999995  1.3761583200000000 19.9382275399999997
 18.0017522599999999  1.3761583200000000 19.9382275399999997
  8.3412473899999995 24.9668416999999998  6.4047736400000002
  8.3412473899999995  1.3761583200000000  6.4047736400000002
 18.0017522599999999 24.9668416999999998 19.9382275399999997
 24.9668416999999998  6.4047736400000002 18.0017522599999999
  1.3761583200000000 19.9382275399999997  8.3412473899999995
 24.9668416999999998 19.9382275399999997  8.3412473899999995
  1.3761583200000000  6.4047736400000002 18.0017522599999999
  1.3761583200000000  6.4047736400000002  8.3412473899999995
 24.9668416999999998 19.9382275399999997 18.0017522599999999
  1.3761583200000000 19.9382275399999997 18.0017522599999999
 24.9668416999999998  6.4047736400000002  8.3412473899999995
  8.3412473899999995 19.5762730800000000 11.7953414999999993
 18.0017522599999999  6.7667265700000003 14.5476589199999999
 18.0017522599999999  6.7667265700000003 11.7953414999999993
  8.3412473899999995 19.5762730800000000 14.5476589199999999
 18.0017522599999999 19.5762730800000000 14.5476589199999999
  8.3412473899999995  6.7667265700000003 11.7953414999999993
  8.3412473899999995  6.7667265700000003 14.5476589199999999
 18.0017522599999999 19.5762730800000000 11.7953414999999993
 24.9668416999999998 21.5127483599999998 19.5762730800000000
  1.3761583200000000  4.8302528200000001  6.7667265700000003
 24.9668416999999998  4.8302528200000001  6.7667265700000003
  1.3761583200000000 21.5127483599999998 19.5762730800000000
  1.3761583200000000  4.8302528200000001 19.5762730800000000
 24.9668416999999998 21.5127483599999998  6.7667265700000003
  1.3761583200000000 21.5127483599999998  6.7667265700000003
 24.9668416999999998  4.8302528200000001 19.5762730800000000
  6.4047736400000002 11.7953414999999993 21.5127483599999998
 19.9382275399999997 14.5476589199999999  4.8302528200000001
 19.9382275399999997 11.7953414999999993  4.8302528200000001
  6.4047736400000002 14.5476589199999999 21.5127483599999998
  6.4047736400000002 14.5476589199999999  4.8302528200000001
 19.9382275399999997 11.7953414999999993 21.5127483599999998
 19.9382275399999997 14.5476589199999999 21.5127483599999998
  6.4047736400000002 11.7953414999999993  4.8302528200000001
  6.4047736400000002 21.5127483599999998 14.5476589199999999
 19.9382275399999997  4.8302528200000001 11.7953414999999993
 19.9382275399999997  4.8302528200000001 14.5476589199999999
  6.4047736400000002 21.5127483599999998 11.7953414999999993
  6.4047736400000002  4.8302528200000001 11.7953414999999993
 19.9382275399999997 21.5127483599999998 14.5476589199999999
 19.9382275399999997 21.5127483599999998 11.7953414999999993
  6.4047736400000002  4.8302528200000001 14.5476589199999999
  8.3412473899999995 11.7953414999999993  6.7667265700000003
 18.0017522599999999 14.5476589199999999 19.5762730800000000
 18.0017522599999999 11.7953414999999993 19.5762730800000000
  8.3412473899999995 14.5476589199999999  6.7667265700000003
 18.0017522599999999 14.5476589199999999  6.7667265700000003
  8.3412473899999995 11.7953414999999993 19.5762730800000000
  8.3412473899999995 14.5476589199999999 19.5762730800000000
 18.0017522599999999 11.7953414999999993  6.7667265700000003
 24.9668416999999998 19.5762730800000000  4.8302528200000001
  1.3761583200000000  6.7667265700000003 21.5127483599999998
 24.9668416999999998  6.7667265700000003 21.5127483599999998
  1.3761583200000000 19.5762730800000000  4.8302528200000001
  1.3761583200000000 19.5762730800000000 21.5127483599999998
 24.9668416999999998  6.7667265700000003  4.8302528200000001
  1.3761583200000000  6.7667265700000003  4.8302528200000001
 24.9668416999999998 19.5762730800000000 21.5127483599999998
 21.5127483599999998  6.4047736400000002 11.7953414999999993
  4.8302528200000001 19.9382275399999997 14.5476589199999999
  4.8302528200000001 19.9382275399999997 11.7953414999999993
 21.5127483599999998  6.4047736400000002 14.5476589199999999
  4.8302528200000001  6.4047736400000002 14.5476589199999999
 21.5127483599999998 19.9382275399999997 11.7953414999999993
 21.5127483599999998 19.9382275399999997 14.5476589199999999
  4.8302528200000001  6.4047736400000002 11.7953414999999993
 11.7953414999999993  8.3412473899999995 19.5762730800000000
 14.5476589199999999 18.0017522599999999  6.7667265700000003
 11.7953414999999993 18.0017522599999999  6.7667265700000003
 14.5476589199999999  8.3412473899999995 19.5762730800000000
 14.5476589199999999 18.0017522599999999 19.5762730800000000
 11.7953414999999993  8.3412473899999995  6.7667265700000003
 14.5476589199999999  8.3412473899999995  6.7667265700000003
 11.7953414999999993 18.0017522599999999 19.5762730800000000
 19.5762730800000000 24.9668416999999998 21.5127483599999998
  6.7667265700000003  1.3761583200000000  4.8302528200000001
  6.7667265700000003 24.9668416999999998  4.8302528200000001
 19.5762730800000000  1.3761583200000000 21.5127483599999998
 19.5762730800000000  1.3761583200000000  4.8302528200000001
  6.7667265700000003 24.9668416999999998 21.5127483599999998
  6.7667265700000003  1.3761583200000000 21.5127483599999998
 19.5762730800000000 24.9668416999999998  4.8302528200000001
 19.5762730800000000  8.3412473899999995 14.5476589199999999
  6.7667265700000003 18.0017522599999999 11.7953414999999993
  6.7667265700000003 18.0017522599999999 14.5476589199999999
 19.5762730800000000  8.3412473899999995 11.7953414999999993
 19.5762730800000000 18.0017522599999999 11.7953414999999993
  6.7667265700000003  8.3412473899999995 14.5476589199999999
  6.7667265700000003  8.3412473899999995 11.7953414999999993
 19.5762730800000000 18.0017522599999999 14.5476589199999999
 21.5127483599999998 24.9668416999999998  6.7667265700000003
  4.8302528200000001  1.3761583200000000 19.5762730800000000
  4.8302528200000001 24.9668416999999998 19.5762730800000000
 21.5127483599999998  1.3761583200000000  6.7667265700000003
  4.8302528200000001  1.3761583200000000  6.7667265700000003
 21.5127483599999998 24.9668416999999998 19.5762730800000000
 21.5127483599999998  1.3761583200000000 19.5762730800000000
  4.8302528200000001 24.9668416999999998  6.7667265700000003
 11.7953414999999993  6.4047736400000002  4.8302528200000001
 14.5476589199999999 19.9382275399999997 21.5127483599999998
 11.7953414999999993 19.9382275399999997 21.5127483599999998
 14.5476589199999999  6.4047736400000002  4.8302528200000001
 14.5476589199999999  6.4047736400000002 21.5127483599999998
 11.7953414999999993 19.9382275399999997  4.8302528200000001
 14.5476589199999999 19.9382275399999997  4.8302528200000001
 11.7953414999999993  6.4047736400000002 21.5127483599999998
 21.5127483599999998 19.5762730800000000 24.9668416999999998
  4.8302528200000001  6.7667265700000003  1.3761583200000000
  4.8302528200000001  6.7667265700000003 24.9668416999999998
 21.5127483599999998 19.5762730800000000  1.3761583200000000
  4.8302528200000001 19.5762730800000000  1.3761583200000000
 21.5127483599999998  6.7667265700000003 24.9668416999999998
 21.5127483599999998  6.7667265700000003  1.3761583200000000
  4.8302528200000001 19.5762730800000000 24.9668416999999998
 11.7953414999999993 21.5127483599999998  6.4047736400000002
 14.5476589199999999  4.8302528200000001 19.9382275399999997
 11.7953414999999993  4.8302528200000001 19.9382275399999997
 14.5476589199999999 21.5127483599999998  6.4047736400000002
 14.5476589199999999  4.8302528200000001  6.4047736400000002
 11.7953414999999993 21.5127483599999998 19.9382275399999997
 14.5476589199999999 21.5127483599999998 19.9382275399999997
 11.7953414999999993  4.8302528200000001  6.4047736400000002
 19.5762730800000000 11.7953414999999993  8.3412473899999995
  6.7667265700000003 14.5476589199999999 18.0017522599999999
  6.7667265700000003 11.7953414999999993 18.0017522599999999
 19.5762730800000000 14.5476589199999999  8.3412473899999995
 19.5762730800000000 14.5476589199999999 18.0017522599999999
  6.7667265700000003 11.7953414999999993  8.3412473899999995
  6.7667265700000003 14.5476589199999999  8.3412473899999995
 19.5762730800000000 11.7953414999999993 18.0017522599999999
 19.5762730800000000 21.5127483599999998  1.3761583200000000
  6.7667265700000003  4.8302528200000001 24.9668416999999998
  6.7667265700000003  4.8302528200000001  1.3761583200000000
 19.5762730800000000 21.5127483599999998 24.9668416999999998
 19.5762730800000000  4.8302528200000001 24.9668416999999998
  6.7667265700000003 21.5127483599999998  1.3761583200000000
  6.7667265700000003 21.5127483599999998 24.9668416999999998
 19.5762730800000000  4.8302528200000001  1.3761583200000000
 21.5127483599999998 11.7953414999999993 19.9382275399999997
  4.8302528200000001 14.5476589199999999  6.4047736400000002
  4.8302528200000001 11.7953414999999993  6.4047736400000002
 21.5127483599999998 14.5476589199999999 19.9382275399999997
  4.8302528200000001 14.5476589199999999 19.9382275399999997
 21.5127483599999998 11.7953414999999993  6.4047736400000002
 21.5127483599999998 14.5476589199999999  6.4047736400000002
  4.8302528200000001 11.7953414999999993 19.9382275399999997
 11.7953414999999993 19.5762730800000000 18.0017522599999999
 14.5476589199999999  6.7667265700000003  8.3412473899999995
 11.7953414999999993  6.7667265700000003  8.3412473899999995
 14.5476589199999999 19.5762730800000000 18.0017522599999999
 14.5476589199999999 19.5762730800000000  8.3412473899999995
 11.7953414999999993  6.7667265700000003 18.0017522599999999
 14.5476589199999999  6.7667265700000003 18.0017522599999999
 11.7953414999999993 19.5762730800000000  8.3412473899999995
  8.4824460500000001  4.6890541499999996 23.3662419999999997
 17.8605535700000004 21.6539470499999993  2.9767589900000000
 17.8605535700000004 21.6539470499999993 23.3662419999999997
  8.4824460500000001  4.6890541499999996  2.9767589900000000
 17.8605535700000004  4.6890541499999996  2.9767589900000000
  8.4824460500000001 21.6539470499999993 23.3662419999999997
  8.4824460500000001 21.6539470499999993  2.9767589900000000
 17.8605535700000004  4.6890541499999996 23.3662419999999997
 23.3662419999999997  8.4824460500000001  4.6890541499999996
  2.9767589900000000 17.8605535700000004 21.6539470499999993
 23.3662419999999997 17.8605535700000004 21.6539470499999993
  2.9767589900000000  8.4824460500000001  4.6890541499999996
  2.9767589900000000 17.8605535700000004  4.6890541499999996
 23.3662419999999997  8.4824460500000001 21.6539470499999993
  2.9767589900000000  8.4824460500000001 21.6539470499999993
 23.3662419999999997 17.8605535700000004  4.6890541499999996
  4.6890541499999996 23.3662419999999997  8.4824460500000001
 21.6539470499999993  2.9767589900000000 17.8605535700000004
 21.6539470499999993 23.3662419999999997 17.8605535700000004
  4.6890541499999996  2.9767589900000000  8.4824460500000001
  4.6890541499999996  2.9767589900000000 17.8605535700000004
 21.6539470499999993 23.3662419999999997  8.4824460500000001
 21.6539470499999993  2.9767589900000000  8.4824460500000001
  4.6890541499999996 23.3662419999999997 17.8605535700000004
  4.6890541499999996  8.4824460500000001  2.9767589900000000
 21.6539470499999993 17.8605535700000004 23.3662419999999997
 21.6539470499999993 17.8605535700000004  2.9767589900000000
  4.6890541499999996  8.4824460500000001 23.3662419999999997
  4.6890541499999996 17.8605535700000004 23.3662419999999997
 21.6539470499999993  8.4824460500000001  2.9767589900000000
 21.6539470499999993  8.4824460500000001 23.3662419999999997
  4.6890541499999996 17.8605535700000004  2.9767589900000000
  8.4824460500000001 23.3662419999999997 21.6539470499999993
 17.8605535700000004  2.9767589900000000  4.6890541499999996
 17.8605535700000004 23.3662419999999997  4.6890541499999996
  8.4824460500000001  2.9767589900000000 21.6539470499999993
 17.8605535700000004  2.9767589900000000 21.6539470499999993
  8.4824460500000001 23.3662419999999997  4.6890541499999996
  8.4824460500000001  2.9767589900000000  4.6890541499999996
 17.8605535700000004 23.3662419999999997 21.6539470499999993
 23.3662419999999997  4.6890541499999996 17.8605535700000004
  2.9767589900000000 21.6539470499999993  8.4824460500000001
 23.3662419999999997 21.6539470499999993  8.4824460500000001
  2.9767589900000000  4.6890541499999996 17.8605535700000004
  2.9767589900000000  4.6890541499999996  8.4824460500000001
 23.3662419999999997 21.6539470499999993 17.8605535700000004
  2.9767589900000000 21.6539470499999993 17.8605535700000004
 23.3662419999999997  4.6890541499999996  8.4824460500000001
  8.4824460500000001 17.8605535700000004 10.1947410299999994
 17.8605535700000004  8.4824460500000001 16.1482586200000000
 17.8605535700000004  8.4824460500000001 10.1947410299999994
  8.4824460500000001 17.8605535700000004 16.1482586200000000
 17.8605535700000004 17.8605535700000004 16.1482586200000000
  8.4824460500000001  8.4824460500000001 10.1947410299999994
  8.4824460500000001  8.4824460500000001 16.1482586200000000
 17.8605535700000004 17.8605535700000004 10.1947410299999994
  4.6890541499999996 10.1947410299999994 21.6539470499999993
 21.6539470499999993 16.1482586200000000  4.6890541499999996
 21.6539470499999993 10.1947410299999994  4.6890541499999996
  4.6890541499999996 16.1482586200000000 21.6539470499999993
  4.6890541499999996 16.1482586200000000  4.6890541499999996
 21.6539470499999993 10.1947410299999994 21.6539470499999993
 21.6539470499999993 16.1482586200000000 21.6539470499999993
  4.6890541499999996 10.1947410299999994  4.6890541499999996
  4.6890541499999996 21.6539470499999993 16.1482586200000000
 21.6539470499999993  4.6890541499999996 10.1947410299999994
 21.6539470499999993  4.6890541499999996 16.1482586200000000
  4.6890541499999996 21.6539470499999993 10.1947410299999994
  4.6890541499999996  4.6890541499999996 10.1947410299999994
 21.6539470499999993 21.6539470499999993 16.1482586200000000
 21.6539470499999993 21.6539470499999993 10.1947410299999994
  4.6890541499999996  4.6890541499999996 16.1482586200000000
  8.4824460500000001 10.1947410299999994  8.4824460500000001
 17.8605535700000004 16.1482586200000000 17.8605535700000004
 17.8605535700000004 10.1947410299999994 17.8605535700000004
  8.4824460500000001 16.1482586200000000  8.4824460500000001
 17.8605535700000004 16.1482586200000000  8.4824460500000001
  8.4824460500000001 10.1947410299999994 17.8605535700000004
  8.4824460500000001 16.1482586200000000 17.8605535700000004
 17.8605535700000004 10.1947410299999994  8.4824460500000001
 10.1947410299999994  8.4824460500000001 17.8605535700000004
 16.1482586200000000 17.8605535700000004  8.4824460500000001
 10.1947410299999994 17.8605535700000004  8.4824460500000001
 16.1482586200000000  8.4824460500000001 17.8605535700000004
 16.1482586200000000 17.8605535700000004 17.8605535700000004
 10.1947410299999994  8.4824460500000001  8.4824460500000001
 16.1482586200000000  8.4824460500000001  8.4824460500000001
 10.1947410299999994 17.8605535700000004 17.8605535700000004
 10.1947410299999994  4.6890541499999996  4.6890541499999996
 16.1482586200000000 21.6539470499999993 21.6539470499999993
 10.1947410299999994 21.6539470499999993 21.6539470499999993
 16.1482586200000000  4.6890541499999996  4.6890541499999996
 16.1482586200000000  4.6890541499999996 21.6539470499999993
 10.1947410299999994 21.6539470499999993  4.6890541499999996
 16.1482586200000000 21.6539470499999993  4.6890541499999996
 10.1947410299999994  4.6890541499999996 21.6539470499999993
  7.8186022099999999  5.3528976300000002 24.5332358600000013
 18.5243974400000013 20.9901031799999984  1.8097641499999999
 18.5243974400000013 20.9901031799999984 24.5332358600000013
  7.8186022099999999  5.3528976300000002  1.8097641499999999
 18.5243974400000013  5.3528976300000002  1.8097641499999999
  7.8186022099999999 20.9901031799999984 24.5332358600000013
  7.8186022099999999 20.9901031799999984  1.8097641499999999
 18.5243974400000013  5.3528976300000002 24.5332358600000013
 24.5332358600000013  7.8186022099999999  5.3528976300000002
  1.8097641499999999 18.5243974400000013 20.9901031799999984
 24.5332358600000013 18.5243974400000013 20.9901031799999984
  1.8097641499999999  7.8186022099999999  5.3528976300000002
  1.8097641499999999 18.5243974400000013  5.3528976300000002
 24.5332358600000013  7.8186022099999999 20.9901031799999984
  1.8097641499999999  7.8186022099999999 20.9901031799999984
 24.5332358600000013 18.5243974400000013  5.3528976300000002
  5.3528976300000002 24.5332358600000013  7.8186022099999999
 20.9901031799999984  1.8097641499999999 18.5243974400000013
 20.9901031799999984 24.5332358600000013 18.5243974400000013
  5.3528976300000002  1.8097641499999999  7.8186022099999999
  5.3528976300000002  1.8097641499999999 18.5243974400000013
 20.9901031799999984 24.5332358600000013  7.8186022099999999
 20.9901031799999984  1.8097641499999999  7.8186022099999999
  5.3528976300000002 24.5332358600000013 18.5243974400000013
  5.3528976300000002  7.8186022099999999  1.8097641499999999
 20.9901031799999984 18.5243974400000013 24.5332358600000013
 20.9901031799999984 18.5243974400000013  1.8097641499999999
  5.3528976300000002  7.8186022099999999 24.5332358600000013
  5.3528976300000002 18.5243974400000013 24.5332358600000013
 20.9901031799999984  7.8186022099999999  1.8097641499999999
 20.9901031799999984  7.8186022099999999 24.5332358600000013
  5.3528976300000002 18.5243974400000013  1.8097641499999999
  7.8186022099999999 24.5332358600000013 20.9901031799999984
 18.5243974400000013  1.8097641499999999  5.3528976300000002
 18.5243974400000013 24.5332358600000013  5.3528976300000002
  7.8186022099999999  1.8097641499999999 20.9901031799999984
 18.5243974400000013  1.8097641499999999 20.9901031799999984
  7.8186022099999999 24.5332358600000013  5.3528976300000002
  7.8186022099999999  1.8097641499999999  5.3528976300000002
 18.5243974400000013 24.5332358600000013 20.9901031799999984
 24.5332358600000013  5.3528976300000002 18.5243974400000013
  1.8097641499999999 20.9901031799999984  7.8186022099999999
 24.5332358600000013 20.9901031799999984  7.8186022099999999
  1.8097641499999999  5.3528976300000002 18.5243974400000013
  1.8097641499999999  5.3528976300000002  7.8186022099999999
 24.5332358600000013 20.9901031799999984 18.5243974400000013
  1.8097641499999999 20.9901031799999984 18.5243974400000013
 24.5332358600000013  5.3528976300000002  7.8186022099999999
  7.8186022099999999 18.5243974400000013 11.3617356600000008
 18.5243974400000013  7.8186029699999997 14.9812647600000002
 18.5243974400000013  7.8186029699999997 11.3617356600000008
  7.8186022099999999 18.5243974400000013 14.9812647600000002
 18.5243974400000013 18.5243974400000013 14.9812647600000002
  7.8186022099999999  7.8186029699999997 11.3617356600000008
  7.8186022099999999  7.8186029699999997 14.9812647600000002
 18.5243974400000013 18.5243974400000013 11.3617356600000008
  5.3528976300000002 11.3617356600000008 20.9901031799999984
 20.9901031799999984 14.9812647600000002  5.3528979999999997
 20.9901031799999984 11.3617356600000008  5.3528979999999997
  5.3528976300000002 14.9812647600000002 20.9901031799999984
  5.3528976300000002 14.9812647600000002  5.3528979999999997
 20.9901031799999984 11.3617356600000008 20.9901031799999984
 20.9901031799999984 14.9812647600000002 20.9901031799999984
  5.3528976300000002 11.3617356600000008  5.3528979999999997
  5.3528976300000002 20.9901031799999984 14.9812647600000002
 20.9901031799999984  5.3528979999999997 11.3617356600000008
 20.9901031799999984  5.3528979999999997 14.9812647600000002
  5.3528976300000002 20.9901031799999984 11.3617356600000008
  5.3528976300000002  5.3528979999999997 11.3617356600000008
 20.9901031799999984 20.9901031799999984 14.9812647600000002
 20.9901031799999984 20.9901031799999984 11.3617356600000008
  5.3528976300000002  5.3528979999999997 14.9812647600000002
  7.8186022099999999 11.3617356600000008  7.8186029699999997
 18.5243974400000013 14.9812647600000002 18.5243974400000013
 18.5243974400000013 11.3617356600000008 18.5243974400000013
  7.8186022099999999 14.9812647600000002  7.8186029699999997
 18.5243974400000013 14.9812647600000002  7.8186029699999997
  7.8186022099999999 11.3617356600000008 18.5243974400000013
  7.8186022099999999 14.9812647600000002 18.5243974400000013
 18.5243974400000013 11.3617356600000008  7.8186029699999997
 11.3617356600000008  7.8186022099999999 18.5243974400000013
 14.9812647600000002 18.5243974400000013  7.8186029699999997
 11.3617356600000008 18.5243974400000013  7.8186029699999997
 14.9812647600000002  7.8186022099999999 18.5243974400000013
 14.9812647600000002 18.5243974400000013 18.5243974400000013
 11.3617356600000008  7.8186022099999999  7.8186029699999997
 14.9812647600000002  7.8186022099999999  7.8186029699999997
 11.3617356600000008 18.5243974400000013 18.5243974400000013
 11.3617356600000008  5.3528976300000002  5.3528979999999997
 14.9812647600000002 20.9901031799999984 20.9901031799999984
 11.3617356600000008 20.9901031799999984 20.9901031799999984
 14.9812647600000002  5.3528976300000002  5.3528979999999997
 14.9812647600000002  5.3528976300000002 20.9901031799999984
 11.3617356600000008 20.9901031799999984  5.3528979999999997
 14.9812647600000002 20.9901031799999984  5.3528979999999997
 11.3617356600000008  5.3528976300000002 20.9901031799999984
  9.6283667299999998  5.2527941000000000 22.7998661499999997
 16.7146344700000000 21.0902059199999989  3.5431334799999998
 16.7146344700000000 21.0902059199999989 22.7998661499999997
  9.6283667299999998  5.2527941000000000  3.5431334799999998
 16.7146344700000000  5.2527941000000000  3.5431334799999998
  9.6283667299999998 21.0902059199999989 22.7998661499999997
  9.6283667299999998 21.0902059199999989  3.5431334799999998
 16.7146344700000000  5.2527941000000000 22.7998661499999997
 22.7998661499999997  9.6283667299999998  5.2527941000000000
  3.5431334799999998 16.7146344700000000 21.0902059199999989
 22.7998661499999997 16.7146344700000000 21.0902059199999989
  3.5431334799999998  9.6283667299999998  5.2527941000000000
  3.5431334799999998 16.7146344700000000  5.2527941000000000
 22.7998661499999997  9.6283667299999998 21.0902059199999989
  3.5431334799999998  9.6283667299999998 21.0902059199999989
 22.7998661499999997 16.7146344700000000  5.2527941000000000
  5.2527941000000000 22.7998661499999997  9.6283667299999998
 21.0902059199999989  3.5431334799999998 16.7146344700000000
 21.0902059199999989 22.7998661499999997 16.7146344700000000
  5.2527941000000000  3.5431334799999998  9.6283667299999998
  5.2527941000000000  3.5431334799999998 16.7146344700000000
 21.0902059199999989 22.7998661499999997  9.6283667299999998
 21.0902059199999989  3.5431334799999998  9.6283667299999998
  5.2527941000000000 22.7998661499999997 16.7146344700000000
  5.2527941000000000  9.6283667299999998  3.5431334799999998
 21.0902059199999989 16.7146344700000000 22.7998661499999997
 21.0902059199999989 16.7146344700000000  3.5431334799999998
  5.2527941000000000  9.6283667299999998 22.7998661499999997
  5.2527941000000000 16.7146344700000000 22.7998661499999997
 21.0902059199999989  9.6283667299999998  3.5431334799999998
 21.0902059199999989  9.6283667299999998 22.7998661499999997
  5.2527941000000000 16.7146344700000000  3.5431334799999998
  9.6283667299999998 22.7998661499999997 21.0902059199999989
 16.7146344700000000  3.5431334799999998  5.2527941000000000
 16.7146344700000000 22.7998661499999997  5.2527941000000000
  9.6283667299999998  3.5431334799999998 21.0902059199999989
 16.7146344700000000  3.5431334799999998 21.0902059199999989
  9.6283667299999998 22.7998661499999997  5.2527941000000000
  9.6283667299999998  3.5431334799999998  5.2527941000000000
 16.7146344700000000 22.7998661499999997 21.0902059199999989
 22.7998661499999997  5.2527941000000000 16.7146344700000000
  3.5431334799999998 21.0902059199999989  9.6283667299999998
 22.7998661499999997 21.0902059199999989  9.6283667299999998
  3.5431334799999998  5.2527941000000000 16.7146344700000000
  3.5431334799999998  5.2527941000000000  9.6283667299999998
 22.7998661499999997 21.0902059199999989 16.7146344700000000
  3.5431334799999998 21.0902059199999989 16.7146344700000000
 22.7998661499999997  5.2527941000000000  9.6283667299999998
  9.6283667299999998 18.4242947000000008  9.6283667299999998
 16.7146344700000000  7.9187057100000002 16.7146344700000000
 16.7146344700000000  7.9187057100000002  9.6283667299999998
  9.6283667299999998 18.4242947000000008 16.7146344700000000
 16.7146344700000000 18.4242947000000008 16.7146344700000000
  9.6283667299999998  7.9187057100000002  9.6283667299999998
  9.6283667299999998  7.9187057100000002 16.7146344700000000
 16.7146344700000000 18.4242947000000008  9.6283667299999998
 22.7998661499999997 22.7998661499999997 18.4242947000000008
  3.5431334799999998  3.5431334799999998  7.9187057100000002
 22.7998661499999997  3.5431334799999998  7.9187057100000002
  3.5431334799999998 22.7998661499999997 18.4242947000000008
  3.5431334799999998  3.5431334799999998 18.4242947000000008
 22.7998661499999997 22.7998661499999997  7.9187057100000002
  3.5431334799999998 22.7998661499999997  7.9187057100000002
 22.7998661499999997  3.5431334799999998 18.4242947000000008
  9.6283667299999998  9.6283667299999998  7.9187057100000002
 16.7146344700000000 16.7146344700000000 18.4242947000000008
 16.7146344700000000  9.6283667299999998 18.4242947000000008
  9.6283667299999998 16.7146344700000000  7.9187057100000002
 16.7146344700000000 16.7146344700000000  7.9187057100000002
  9.6283667299999998  9.6283667299999998 18.4242947000000008
  9.6283667299999998 16.7146344700000000 18.4242947000000008
 16.7146344700000000  9.6283667299999998  7.9187057100000002
 22.7998661499999997 18.4242947000000008  3.5431334799999998
  3.5431334799999998  7.9187057100000002 22.7998661499999997
 22.7998661499999997  7.9187057100000002 22.7998661499999997
  3.5431334799999998 18.4242947000000008  3.5431334799999998
  3.5431334799999998 18.4242947000000008 22.7998661499999997
 22.7998661499999997  7.9187057100000002  3.5431334799999998
  3.5431334799999998  7.9187057100000002  3.5431334799999998
 22.7998661499999997 18.4242947000000008 22.7998661499999997
 18.4242947000000008 22.7998661499999997 22.7998661499999997
  7.9187057100000002  3.5431334799999998  3.5431334799999998
  7.9187057100000002 22.7998661499999997  3.5431334799999998
 18.4242947000000008  3.5431334799999998 22.7998661499999997
 18.4242947000000008  3.5431334799999998  3.5431334799999998
  7.9187057100000002 22.7998661499999997 22.7998661499999997
  7.9187057100000002  3.5431334799999998 22.7998661499999997
 18.4242947000000008 22.7998661499999997  3.5431334799999998
 18.4242947000000008  9.6283667299999998 16.7146344700000000
  7.9187057100000002 16.7146344700000000  9.6283667299999998
  7.9187057100000002 16.7146344700000000 16.7146344700000000
 18.4242947000000008  9.6283667299999998  9.6283667299999998
 18.4242947000000008 16.7146344700000000  9.6283667299999998
  7.9187057100000002  9.6283667299999998 16.7146344700000000
  7.9187057100000002  9.6283667299999998  9.6283667299999998
 18.4242947000000008 16.7146344700000000 16.7146344700000000
 10.0617376263235219  6.1534385643817711 23.2303668375028174
 16.2850231010690933 20.1890000994456322  3.1104991699573383
 16.2850068161795605 20.1890054034376085 23.2324904411738800
 10.0617377302086499  6.1534385563105598  3.1126310096540459
 16.2811601403474029  6.1530615603828585  3.1120641630114929
 10.0576062041880796 20.1887147572799499 23.2321285336356986
 10.0575978824086718 20.1887124647920011  3.1108655455136587
 16.2811590718314854  6.1530611893709484 23.2309325858763707
 23.2290809889829681 10.0606863730697391  6.1541565570469832
  3.1079481080921307 16.2829916285959655 20.1913915398066983
 23.2346440422182745 16.2835908157160532 20.1907693025761823
  3.1133774759748354 10.0616660196399792  6.1535483711942476
  3.1079476750978579 16.2829912109308736  6.1516093821632172
 23.2290798810767924 10.0606854774115746 20.1888453794057874
  3.1133776821224974 10.0616649182359499 20.1894526484647834
 23.2346445404078707 16.2835911345410658  6.1522304767447098
  6.1560380830626693 23.2304894160488224 10.0562398108553310
 20.1878044124493350  3.1147811068802813 16.2832167076350487
 20.1867657687041664 23.2299975436213302 16.2867976011994955
  6.1548220899843971  3.1145147356817477 10.0600916507524278
  6.1548217958548177  3.1145137233097731 16.2829095877246424
 20.1867659425721193 23.2299971190827357 10.0562034687009163
 20.1878045505871455  3.1147836801672515 10.0597843528816089
  6.1560381492641874 23.2304896439531916 16.2867611390664599
  6.1560376332364362 10.0589896637726159  3.1152591555683036
 20.1878075196125017 16.2862755606177387 23.2312779188235226
 20.1878014827253942 16.2862911211901640  3.1117115099940684
  6.1560376779187651 10.0589896229232032 23.2277390075721684
  6.1548210151470917 16.2860118939325638 23.2315888190209385
 20.1867655035407481 10.0584979049198626  3.1152947915030662
 20.1867647906577332 10.0584986438189130 23.2277029961645560
  6.1548229728009156 16.2860199034315087  3.1114062628471260
 10.0575808216376057 23.2321859930796570 20.1888438060573492
 16.2794486078233334  3.1114908105052468  6.1516087174936072
 16.2848790663921896 23.2331653156141016  6.1535491671380038
 10.0631442897493439  3.1120900167851362 20.1907707531462748
 16.2794492618572377  3.1114902074727580 20.1913910421925209
 10.0575809207962816 23.2321861825998326  6.1541562032585464
 10.0631454166714711  3.1120899106627302  6.1522302485746874
 16.2848791886371131 23.2331643815864801 20.1894521117029768
 23.2332365949123805  6.1534385195531414 16.2841323767770625
  3.1135146112681840 20.1890038494892750 10.0609955745049842
 23.2291018862808194 20.1887123994164206 10.0606321239411702
  3.1096585911302839  6.1530610484841732 16.2835664250254730
  3.1096586515669635  6.1530609500286024 10.0594342240890668
 23.2291019787777735 20.1887121771801858 16.2823683911128718
  3.1135144900386167 20.1890037053503804 16.2820046643178529
 23.2332369642943100  6.1534381027960343 10.0588674357783976
 10.0617379381511380 19.3249397830311480 10.0588677910902309
 16.2850137231067471  7.0175032972889744 16.2820046472619460
 16.2850161093436263  7.0175027475736167 10.0609970388991616
 10.0617373595970765 19.3249386283605773 16.2841330329779161
 16.2811592129610858 19.3245623447573536 16.2835663932844490
 10.0576019661633964  7.0172130173419465 10.0606330575422760
 10.0576030823547207  7.0172135275059597 16.2823681176988337
 16.2811597176154841 19.3245622635779455 10.0594340040060306
 23.2290797454880220 23.2321848254654277 19.3256572620365041
  3.1079476741082450  3.1114905451264092  7.0198909711546644
 23.2346444188442298  3.1120900284359512  7.0192693855361803
  3.1133778659571929 23.2331651061562354 19.3250504317466500
  3.1079484632478973  3.1114908597637112 19.3231102135012343
 23.2290801043083945 23.2321854432881629  7.0173439219542963
  3.1133777306676040 23.2331644612491672  7.0179519755100515
 23.2346438831341047  3.1120902617850965 19.3237320300024358
 10.0575811401292228 10.0606873115710673  7.0173446674539761
 16.2794487019478531 16.2829907204838769 19.3231112682187067
 16.2848779084490722 10.0616658381036856 19.3250498080404789
 10.0631449761176519 16.2835896709070482  7.0192699302151613
 16.2794482753240075 16.2829911793130861  7.0198907980355960
 10.0575810247638540 10.0606865290756833 19.3256568938458990
 10.0631446565662444 16.2835909597855704 19.3237312602642461
 16.2848774267316543 10.0616662828492611  7.0179515579897505
 23.2332363429040925 19.3249393773909048  3.1126320924599273
  3.1135106827721142  7.0175047138229054 23.2324929870975616
 23.2291101892832330  7.0172154448295707 23.2321267155094198
  3.1096590788411747 19.3245622883966526  3.1120652229626344
  3.1096597722858070 19.3245612275542058 23.2309321882334956
 23.2290937285048891  7.0172099393225889  3.1108634675738771
  3.1135185703640280  7.0175019506479721  3.1105015503542113
 23.2332367033957254 19.3249392028918017 23.2303653533814938
 19.3275387883560015 23.2304888097913853 23.2277372213363513
  7.0163032505219496  3.1147866905870574  3.1117136277603819
  7.0152647620052875 23.2299980829228012  3.1152955918338665
 19.3263218772510044  3.1145060925757511 23.2315862548607477
 19.3263253864654949  3.1145234601321872  3.1114042649962426
  7.0152650724531380 23.2299975358300266 23.2277026323101374
  7.0163051480880902  3.1147780489356527 23.2312811080683801
 19.3275391452721763 23.2304877112340620  3.1152593948336289
 19.3275390791191768 10.0589896079269998 16.2867601348735533
  7.0163045853240522 16.2862824184740589 10.0597836780772241
  7.0163040143308910 16.2862822214146270 16.2832166017960489
 19.3275389405912392 10.0589895856799831 10.0562404132202303
 19.3263233798494802 16.2860149106414092 10.0600912071448612
  7.0152656996670011 10.0584986048612954 16.2867962606079324
  7.0152653841109229 10.0584987486282902 10.0562046953142499
 19.3263236294448468 16.2860144748168061 16.2829097471112298
 17.0342405542205135  5.0634023318437755 13.1718036563088745
 17.0342393795847045 18.2348998325247642 -0.0024205694272390
  9.3079430870073487 18.2351484395602519 -0.0012629851427373
