# Supplementary material for: Towards universal neural network potential for material discovery applicable to arbitrary combination of 45 elements
Source: Nat Commun. 2022 May 30;13:2991. doi: 10.1038/s41467-022-30687-9 (PMC9151783; doi:10.1038/s41467-022-30687-9)
Supplement: Supplementary file 4 — Supplementary Data 1 [file 41467_2022_30687_MOESM4_ESM.zip › scripts/2_mof/mof_sample_file/structure_files/SAHYIK_256965_MOF5.POSCAR]

1.0
       25.6690006256         0.0000000000         0.0000000000
        0.0000000000        25.6690006256         0.0000000000
        0.0000000000         0.0000000000        25.6690006256
   Zn    O    C    H
   32  104  192   96
Direct
     0.293500006         0.206499994         0.206499994
     0.706499994         0.793500006         0.793500006
     0.706499994         0.793500006         0.206499994
     0.293500006         0.206499994         0.793500006
     0.706499994         0.206499994         0.793500006
     0.293500006         0.793500006         0.206499994
     0.293500006         0.793500006         0.793500006
     0.706499994         0.206499994         0.206499994
     0.206499994         0.293500006         0.206499994
     0.793500006         0.706499994         0.793500006
     0.206499994         0.706499994         0.793500006
     0.793500006         0.293500006         0.206499994
     0.793500006         0.706499994         0.206499994
     0.206499994         0.293500006         0.793500006
     0.793500006         0.293500006         0.793500006
     0.206499994         0.706499994         0.206499994
     0.206499994         0.206499994         0.293500006
     0.793500006         0.793500006         0.706499994
     0.793500006         0.206499994         0.706499994
     0.206499994         0.793500006         0.293500006
     0.206499994         0.793500006         0.706499994
     0.793500006         0.206499994         0.293500006
     0.793500006         0.793500006         0.293500006
     0.206499994         0.206499994         0.706499994
     0.293500006         0.706499994         0.706499994
     0.706499994         0.293500006         0.293500006
     0.706499994         0.293500006         0.706499994
     0.293500006         0.706499994         0.293500006
     0.706499994         0.706499994         0.293500006
     0.293500006         0.293500006         0.706499994
     0.293500006         0.293500006         0.293500006
     0.706499994         0.706499994         0.706499994
     0.250000000         0.250000000         0.250000000
     0.750000000         0.750000000         0.750000000
     0.750000000         0.750000000         0.250000000
     0.250000000         0.250000000         0.750000000
     0.750000000         0.250000000         0.750000000
     0.250000000         0.750000000         0.250000000
     0.250000000         0.750000000         0.750000000
     0.750000000         0.250000000         0.250000000
     0.281800002         0.218199998         0.133900002
     0.718199968         0.781800032         0.866100013
     0.718199968         0.781800032         0.133900002
     0.281800002         0.218199998         0.866100013
     0.718199968         0.218199998         0.866100013
     0.281800002         0.781800032         0.133900002
     0.281800002         0.781800032         0.866100013
     0.718199968         0.218199998         0.133900002
     0.133900002         0.281800002         0.218199998
     0.866100013         0.718199968         0.781800032
     0.133900002         0.718199968         0.781800032
     0.866100013         0.281800002         0.218199998
     0.866100013         0.718199968         0.218199998
     0.133900002         0.281800002         0.781800032
     0.866100013         0.281800002         0.781800032
     0.133900002         0.718199968         0.218199998
     0.218199998         0.133900002         0.281800002
     0.781800032         0.866100013         0.718199968
     0.781800032         0.133900002         0.718199968
     0.218199998         0.866100013         0.281800002
     0.218199998         0.866100013         0.718199968
     0.781800032         0.133900002         0.281800002
     0.781800032         0.866100013         0.281800002
     0.218199998         0.133900002         0.718199968
     0.218199998         0.281800002         0.866100013
     0.781800032         0.718199968         0.133900002
     0.781800032         0.718199968         0.866100013
     0.218199998         0.281800002         0.133900002
     0.218199998         0.718199968         0.133900002
     0.781800032         0.281800002         0.866100013
     0.781800032         0.281800002         0.133900002
     0.218199998         0.718199968         0.866100013
     0.281800002         0.133900002         0.781800032
     0.718199968         0.866100013         0.218199998
     0.718199968         0.133900002         0.218199998
     0.281800002         0.866100013         0.781800032
     0.718199968         0.866100013         0.781800032
     0.281800002         0.133900002         0.218199998
     0.281800002         0.866100013         0.218199998
     0.718199968         0.133900002         0.781800032
     0.133900002         0.218199998         0.718199968
     0.866100013         0.781800032         0.281800002
     0.133900002         0.781800032         0.281800002
     0.866100013         0.218199998         0.718199968
     0.866100013         0.218199998         0.281800002
     0.133900002         0.781800032         0.718199968
     0.866100013         0.781800032         0.718199968
     0.133900002         0.218199998         0.281800002
     0.281800002         0.718199968         0.633899987
     0.718199968         0.281800002         0.366100013
     0.718199968         0.281800002         0.633899987
     0.281800002         0.718199968         0.366100013
     0.718199968         0.718199968         0.366100013
     0.281800002         0.281800002         0.633899987
     0.281800002         0.281800002         0.366100013
     0.718199968         0.718199968         0.633899987
     0.218199998         0.633899987         0.781800032
     0.781800032         0.366100013         0.218199998
     0.781800032         0.633899987         0.218199998
     0.218199998         0.366100013         0.781800032
     0.218199998         0.366100013         0.218199998
     0.781800032         0.633899987         0.781800032
     0.781800032         0.366100013         0.781800032
     0.218199998         0.633899987         0.218199998
     0.218199998         0.781800032         0.366100013
     0.781800032         0.218199998         0.633899987
     0.781800032         0.218199998         0.366100013
     0.218199998         0.781800032         0.633899987
     0.218199998         0.218199998         0.633899987
     0.781800032         0.781800032         0.366100013
     0.781800032         0.781800032         0.633899987
     0.218199998         0.218199998         0.366100013
     0.281800002         0.633899987         0.281800002
     0.718199968         0.366100013         0.718199968
     0.718199968         0.633899987         0.718199968
     0.281800002         0.366100013         0.281800002
     0.718199968         0.366100013         0.281800002
     0.281800002         0.633899987         0.718199968
     0.281800002         0.366100013         0.718199968
     0.718199968         0.633899987         0.281800002
     0.633899987         0.281800002         0.718199968
     0.366100013         0.718199968         0.281800002
     0.633899987         0.718199968         0.281800002
     0.366100013         0.281800002         0.718199968
     0.366100013         0.718199968         0.718199968
     0.633899987         0.281800002         0.281800002
     0.366100013         0.281800002         0.281800002
     0.633899987         0.718199968         0.718199968
     0.633899987         0.218199998         0.218199998
     0.366100013         0.781800032         0.781800032
     0.633899987         0.781800032         0.781800032
     0.366100013         0.218199998         0.218199998
     0.366100013         0.218199998         0.781800032
     0.633899987         0.781800032         0.218199998
     0.366100013         0.781800032         0.218199998
     0.633899987         0.218199998         0.781800032
     0.250000000         0.250000000         0.110500000
     0.750000000         0.750000000         0.889500022
     0.750000000         0.750000000         0.110500000
     0.250000000         0.250000000         0.889500022
     0.750000000         0.250000000         0.889500022
     0.250000000         0.750000000         0.110500000
     0.250000000         0.750000000         0.889500022
     0.750000000         0.250000000         0.110500000
     0.110500000         0.250000000         0.250000000
     0.889500022         0.750000000         0.750000000
     0.110500000         0.750000000         0.750000000
     0.889500022         0.250000000         0.250000000
     0.889500022         0.750000000         0.250000000
     0.110500000         0.250000000         0.750000000
     0.889500022         0.250000000         0.750000000
     0.110500000         0.750000000         0.250000000
     0.250000000         0.110500000         0.250000000
     0.750000000         0.889500022         0.750000000
     0.750000000         0.110500000         0.750000000
     0.250000000         0.889500022         0.250000000
     0.250000000         0.889500022         0.750000000
     0.750000000         0.110500000         0.250000000
     0.750000000         0.889500022         0.250000000
     0.250000000         0.110500000         0.750000000
     0.250000000         0.750000000         0.610499978
     0.750000000         0.250000000         0.389499992
     0.750000000         0.250000000         0.610499978
     0.250000000         0.750000000         0.389499992
     0.750000000         0.750000000         0.389499992
     0.250000000         0.250000000         0.610499978
     0.250000000         0.250000000         0.389499992
     0.750000000         0.750000000         0.610499978
     0.250000000         0.610499978         0.750000000
     0.750000000         0.389499992         0.250000000
     0.750000000         0.610499978         0.250000000
     0.250000000         0.389499992         0.750000000
     0.250000000         0.389499992         0.250000000
     0.750000000         0.610499978         0.750000000
     0.750000000         0.389499992         0.750000000
     0.250000000         0.610499978         0.250000000
     0.610499978         0.250000000         0.750000000
     0.389499992         0.750000000         0.250000000
     0.610499978         0.750000000         0.250000000
     0.389499992         0.250000000         0.750000000
     0.389499992         0.750000000         0.750000000
     0.610499978         0.250000000         0.250000000
     0.389499992         0.250000000         0.250000000
     0.610499978         0.750000000         0.750000000
     0.283100009         0.216900006         0.026300000
     0.716899991         0.783100009         0.973699987
     0.716899991         0.783100009         0.026300000
     0.283100009         0.216900006         0.973699987
     0.716899991         0.216900006         0.973699987
     0.283100009         0.783100009         0.026300000
     0.283100009         0.783100009         0.973699987
     0.716899991         0.216900006         0.026300000
     0.026300000         0.283100009         0.216900006
     0.973699987         0.716899991         0.783100009
     0.026300000         0.716899991         0.783100009
     0.973699987         0.283100009         0.216900006
     0.973699987         0.716899991         0.216900006
     0.026300000         0.283100009         0.783100009
     0.973699987         0.283100009         0.783100009
     0.026300000         0.716899991         0.216900006
     0.216900006         0.026300000         0.283100009
     0.783100009         0.973699987         0.716899991
     0.783100009         0.026300000         0.716899991
     0.216900006         0.973699987         0.283100009
     0.216900006         0.973699987         0.716899991
     0.783100009         0.026300000         0.283100009
     0.783100009         0.973699987         0.283100009
     0.216900006         0.026300000         0.716899991
     0.216900006         0.283100009         0.973699987
     0.783100009         0.716899991         0.026300000
     0.783100009         0.716899991         0.973699987
     0.216900006         0.283100009         0.026300000
     0.216900006         0.716899991         0.026300000
     0.783100009         0.283100009         0.973699987
     0.783100009         0.283100009         0.026300000
     0.216900006         0.716899991         0.973699987
     0.283100009         0.026300000         0.783100009
     0.716899991         0.973699987         0.216900006
     0.716899991         0.026300000         0.216900006
     0.283100009         0.973699987         0.783100009
     0.716899991         0.973699987         0.783100009
     0.283100009         0.026300000         0.216900006
     0.283100009         0.973699987         0.216900006
     0.716899991         0.026300000         0.783100009
     0.026300000         0.216900006         0.716899991
     0.973699987         0.783100009         0.283100009
     0.026300000         0.783100009         0.283100009
     0.973699987         0.216900006         0.716899991
     0.973699987         0.216900006         0.283100009
     0.026300000         0.783100009         0.716899991
     0.973699987         0.783100009         0.716899991
     0.026300000         0.216900006         0.283100009
     0.283100009         0.716899991         0.526300013
     0.716899991         0.283100009         0.473699987
     0.716899991         0.283100009         0.526300013
     0.283100009         0.716899991         0.473699987
     0.716899991         0.716899991         0.473699987
     0.283100009         0.283100009         0.526300013
     0.283100009         0.283100009         0.473699987
     0.716899991         0.716899991         0.526300013
     0.216900006         0.526300013         0.783100009
     0.783100009         0.473699987         0.216899991
     0.783100009         0.526300013         0.216899991
     0.216900006         0.473699987         0.783100009
     0.216900006         0.473699987         0.216899991
     0.783100009         0.526300013         0.783100009
     0.783100009         0.473699987         0.783100009
     0.216900006         0.526300013         0.216899991
     0.216900006         0.783100009         0.473699987
     0.783100009         0.216899991         0.526300013
     0.783100009         0.216899991         0.473699987
     0.216900006         0.783100009         0.526300013
     0.216900006         0.216899991         0.526300013
     0.783100009         0.783100009         0.473699987
     0.783100009         0.783100009         0.526300013
     0.216900006         0.216899991         0.473699987
     0.283100009         0.526300013         0.283100009
     0.716899991         0.473699987         0.716899991
     0.716899991         0.526300013         0.716899991
     0.283100009         0.473699987         0.283100009
     0.716899991         0.473699987         0.283100009
     0.283100009         0.526300013         0.716899991
     0.283100009         0.473699987         0.716899991
     0.716899991         0.526300013         0.283100009
     0.526300013         0.283100009         0.716899991
     0.473699987         0.716899991         0.283100009
     0.526300013         0.716899991         0.283100009
     0.473699987         0.283100009         0.716899991
     0.473699987         0.716899991         0.716899991
     0.526300013         0.283100009         0.283100009
     0.473699987         0.283100009         0.283100009
     0.526300013         0.716899991         0.716899991
     0.526300013         0.216900006         0.216899991
     0.473699987         0.783100009         0.783100009
     0.526300013         0.783100009         0.783100009
     0.473699987         0.216900006         0.216899991
     0.473699987         0.216900006         0.783100009
     0.526300013         0.783100009         0.216899991
     0.473699987         0.783100009         0.216899991
     0.526300013         0.216900006         0.783100009
     0.250000000         0.250000000         0.053800002
     0.750000000         0.750000000         0.946200013
     0.750000000         0.750000000         0.053800002
     0.250000000         0.250000000         0.946200013
     0.750000000         0.250000000         0.946200013
     0.250000000         0.750000000         0.053800002
     0.250000000         0.750000000         0.946200013
     0.750000000         0.250000000         0.053800002
     0.053800002         0.250000000         0.250000000
     0.946200013         0.750000000         0.750000000
     0.053800002         0.750000000         0.750000000
     0.946200013         0.250000000         0.250000000
     0.946200013         0.750000000         0.250000000
     0.053800002         0.250000000         0.750000000
     0.946200013         0.250000000         0.750000000
     0.053800002         0.750000000         0.250000000
     0.250000000         0.053800002         0.250000000
     0.750000000         0.946200013         0.750000000
     0.750000000         0.053800002         0.750000000
     0.250000000         0.946200013         0.250000000
     0.250000000         0.946200013         0.750000000
     0.750000000         0.053800002         0.250000000
     0.750000000         0.946200013         0.250000000
     0.250000000         0.053800002         0.750000000
     0.250000000         0.750000000         0.553799987
     0.750000000         0.250000000         0.446200013
     0.750000000         0.250000000         0.553799987
     0.250000000         0.750000000         0.446200013
     0.750000000         0.750000000         0.446200013
     0.250000000         0.250000000         0.553799987
     0.250000000         0.250000000         0.446200013
     0.750000000         0.750000000         0.553799987
     0.250000000         0.553799987         0.750000000
     0.750000000         0.446200013         0.250000000
     0.750000000         0.553799987         0.250000000
     0.250000000         0.446200013         0.750000000
     0.250000000         0.446200013         0.250000000
     0.750000000         0.553799987         0.750000000
     0.750000000         0.446200013         0.750000000
     0.250000000         0.553799987         0.250000000
     0.553799987         0.250000000         0.750000000
     0.446200013         0.750000000         0.250000000
     0.553799987         0.750000000         0.250000000
     0.446200013         0.250000000         0.750000000
     0.446200013         0.750000000         0.750000000
     0.553799987         0.250000000         0.250000000
     0.446200013         0.250000000         0.250000000
     0.553799987         0.750000000         0.750000000
     0.305900007         0.194100007         0.045200001
     0.694100022         0.805899978         0.954800010
     0.694100022         0.805899978         0.045200001
     0.305900007         0.194100007         0.954800010
     0.694100022         0.194100007         0.954800010
     0.305900007         0.805899978         0.045200001
     0.305900007         0.805899978         0.954800010
     0.694100022         0.194100007         0.045200001
     0.045200001         0.305900007         0.194100007
     0.954800010         0.694100022         0.805899978
     0.045200001         0.694100022         0.805899978
     0.954800010         0.305900007         0.194100007
     0.954800010         0.694100022         0.194100007
     0.045200001         0.305900007         0.805899978
     0.954800010         0.305900007         0.805899978
     0.045200001         0.694100022         0.194100007
     0.194100007         0.045200001         0.305900007
     0.805899978         0.954800010         0.694100022
     0.805899978         0.045200001         0.694100022
     0.194100007         0.954800010         0.305900007
     0.194100007         0.954800010         0.694100022
     0.805899978         0.045200001         0.305900007
     0.805899978         0.954800010         0.305900007
     0.194100007         0.045200001         0.694100022
     0.194100007         0.305900007         0.954800010
     0.805899978         0.694100022         0.045200001
     0.805899978         0.694100022         0.954800010
     0.194100007         0.305900007         0.045200001
     0.194100007         0.694100022         0.045200001
     0.805899978         0.305900007         0.954800010
     0.805899978         0.305900007         0.045200001
     0.194100007         0.694100022         0.954800010
     0.305900007         0.045200001         0.805899978
     0.694100022         0.954800010         0.194100007
     0.694100022         0.045200001         0.194100007
     0.305900007         0.954800010         0.805899978
     0.694100022         0.954800010         0.805899978
     0.305900007         0.045200001         0.194100007
     0.305900007         0.954800010         0.194100007
     0.694100022         0.045200001         0.805899978
     0.045200001         0.194100007         0.694100022
     0.954800010         0.805899978         0.305900007
     0.045200001         0.805899978         0.305900007
     0.954800010         0.194100007         0.694100022
     0.954800010         0.194100007         0.305900007
     0.045200001         0.805899978         0.694100022
     0.954800010         0.805899978         0.694100022
     0.045200001         0.194100007         0.305900007
     0.305900007         0.694100022         0.545199990
     0.694100022         0.305899978         0.454800010
     0.694100022         0.305899978         0.545199990
     0.305900007         0.694100022         0.454800010
     0.694100022         0.694100022         0.454800010
     0.305900007         0.305899978         0.545199990
     0.305900007         0.305899978         0.454800010
     0.694100022         0.694100022         0.545199990
     0.194100007         0.545199990         0.805899978
     0.805899978         0.454800010         0.194099993
     0.805899978         0.545199990         0.194099993
     0.194100007         0.454800010         0.805899978
     0.194100007         0.454800010         0.194099993
     0.805899978         0.545199990         0.805899978
     0.805899978         0.454800010         0.805899978
     0.194100007         0.545199990         0.194099993
     0.194100007         0.805899978         0.454800010
     0.805899978         0.194099993         0.545199990
     0.805899978         0.194099993         0.454800010
     0.194100007         0.805899978         0.545199990
     0.194100007         0.194099993         0.545199990
     0.805899978         0.805899978         0.454800010
     0.805899978         0.805899978         0.545199990
     0.194100007         0.194099993         0.454800010
     0.305900007         0.545199990         0.305899978
     0.694100022         0.454800010         0.694100022
     0.694100022         0.545199990         0.694100022
     0.305900007         0.454800010         0.305899978
     0.694100022         0.454800010         0.305899978
     0.305900007         0.545199990         0.694100022
     0.305900007         0.454800010         0.694100022
     0.694100022         0.545199990         0.305899978
     0.545199990         0.305900007         0.694100022
     0.454800010         0.694100022         0.305899978
     0.545199990         0.694100022         0.305899978
     0.454800010         0.305900007         0.694100022
     0.454800010         0.694100022         0.694100022
     0.545199990         0.305900007         0.305899978
     0.454800010         0.305900007         0.305899978
     0.545199990         0.694100022         0.694100022
     0.545199990         0.194100007         0.194099993
     0.454800010         0.805899978         0.805899978
     0.545199990         0.805899978         0.805899978
     0.454800010         0.194100007         0.194099993
     0.454800010         0.194100007         0.805899978
     0.545199990         0.805899978         0.194099993
     0.454800010         0.805899978         0.194099993
     0.545199990         0.194100007         0.805899978
