# Supplementary material for: Towards universal neural network potential for material discovery applicable to arbitrary combination of 45 elements
Source: Nat Commun. 2022 May 30;13:2991. doi: 10.1038/s41467-022-30687-9 (PMC9151783; doi:10.1038/s41467-022-30687-9)
Supplement: Supplementary file 4 — Supplementary Data 1 [file 41467_2022_30687_MOESM4_ESM.zip › scripts/2_mof/mof_sample_file/structure_files/WOJGEI_693596_ZIF-90_cleaned2.POSCAR]

Zn  N  C  H  O 
 1.0000000000000000
    17.2814996338000013    0.0000000000000000    0.0000000000000000
     0.0000000000000000   17.2814996338000013    0.0000000000000000
     0.0000000000000000    0.0000000000000000   17.2814996338000013
  12  48  96  72  24
Cartesian
 -0.1432510731556202  8.8287232525707893  4.4362414332987141
  0.1186507179828047  8.8234769836327445 12.8165089386677700
  4.5099013813259248  0.1589093914700264  8.6317584255677282
 12.7714841212753214  0.1249731888540964  8.6475657440658065
  8.5238081816803373  4.2909003440714972  0.0423275142230331
  8.7417628831854230 12.6517130070232913  0.0423942390770076
  8.6750160409535795 -0.1506372718616978  4.2166487367322567
  8.6083683314846287 -0.1453124342130341 13.1415741307977250
 -0.0102309365828346  4.3050662726532796  8.6207166247371543
  0.0173719085857377 13.3004354276860184  8.6359055307512929
  4.1628250095068271  8.5358366585656089  0.1274395691609174
 13.1102547768012929  8.3257160697120920 -0.1563534072721648
 15.7621817086323333  8.0019350841863925  3.1412017774616721
  1.3930108312781895  9.3625415496892863  3.1585730845832249
  1.5312245815495931  8.0830529671139821 14.1099052158039679
 15.8434850122098414  9.2992538574742163 14.1008118784616876
  3.1722670798054793 15.9974830861233777  7.9880095636549671
  3.2065235024866610  1.6449728729501985  9.2155264158910786
 14.0554024964775888  1.6264364235253923  8.0449967026017877
 14.1208736875095315 15.9823210033409140  9.2866872743743425
  7.9533874431242380  3.0392109609701543 15.7936167758332395
  9.2616863534650218  2.9866996765476430  1.4526004616899986
  8.0616910645150970 13.9542610417579027  1.4942309043256785
  9.2623837258688635 13.9167022065345822 15.7747267658881150
  8.0859566177643671 15.5770321165488550  3.0711196764294932
  9.2712900063605392  1.3523664187703490  3.0158393586196479
  7.9418618899776465  1.4167056536641647 14.2184468389142484
  9.2459521306152439 15.5221113476540253 14.1787238064853192
 15.6716075414813609  3.2120739588118985  8.0159797555048140
  1.5767849668922003  3.2160872739492472  9.2387512866499257
  1.5777310181827837 14.3933759801727472  7.9807328046257693
 15.7305904826369165 14.3942491716025600  9.2968878124756156
  3.0628165167002508  8.0408879365379082 15.7741388968100242
  3.0244086108207906  9.3278483204682967  1.5885969339775792
 14.2447205969880848  7.8879331482745547  1.4666788759395222
 14.2077894476751094  9.1949898295791925 15.6638195941685296
  7.1366227402333076 16.5923466371799151 11.7964235688093932
 10.0558117448899118  0.5497540087759136 11.8317087603062898
 10.2056381969688150 16.5761086784775458  5.4124751913239271
  7.1639986321772788  0.5467866993993461  5.3748545745612981
 11.7846532630626317  6.8906552764123186 16.5758284927688031
 11.8450603767035663  9.8270795184531572  0.5251081599920410
  5.4106488054311459 10.0692737093283871 16.7543878159081601
  5.4993299713132053  7.1377908824707381  0.7143279718162563
 16.6356237870752928 11.9681013935334555  7.2113126936472662
  0.6530178963263217 11.9666865868552179 10.0637322212607643
 16.7037114778850011  5.6357416227754049 10.0987367088457916
  0.5532530759679248  5.6374733126728751  7.1461474305294468
 16.7247311963490937  7.2480986751114225 11.6893097422169294
  0.7055448549008453 10.3207930467223381 11.6114956363673603
 16.5645652597536106 10.3276032315897872  5.6573450308244944
  0.5389217642695560  7.2635632669005501  5.5694853554443968
  7.0961849187815043 11.5832864323518727 16.7146244603131002
 10.2096721836837165 11.3896795206758927  0.6113477373256027
 10.1306630260612582  5.3509284527044070 16.6310860958603222
  7.1000336896479954  5.5449690331164234  0.7047306027938017
 11.7656484155532866 16.6532079798933985  7.0496480072221370
 11.6425377473225122  0.6614829918258405 10.2223936277797378
  5.5476071547453918 16.6726561838396492 10.1862195162620264
  5.6020980066579655  0.6719751085963519  7.0068272515015879
 15.0793679852549545  8.6904726750747496  2.1901204521604933
  2.0989032167187189  8.6035804942939293  2.2782415717567464
  2.1911077418253737  8.8047681908417665 15.0525248708707000
 15.1563371704068697  8.5082210862674081 14.9678966930205739
  2.2586645813373658 15.3082218305450919  8.7242633552030018
  2.2660683568567035  2.3110659225219830  8.4889285637859100
 14.9889027712811931  2.3046842131412286  8.7692467803809393
 15.0449460214877515 15.3045121377979090  8.5527365712837007
  8.6850106789333967  2.1044309182285650 15.1286296701496425
  8.5237609243546117  2.0656385846949075  2.1225877137850415
  8.8175196353373710 14.8617250136511139  2.1637741370228438
  8.5147742532754762 14.8342662706552648 15.1010319717999799
  6.4909902718542698 17.3662937789844918 10.8817489221043733
 10.7519481765587166 -0.1319393695709750 10.8812461449036615
 10.8303002388010494 17.3477798000162231  6.3492371074738649
  6.4870131033352632 -0.1259141951942702  6.3514821693836350
 10.8673681128441668  6.2423651986058539 17.3471799026646138
 10.9052459913186119 10.5237653802641358 -0.1752124986664186
  6.3694440392077656 10.7190361951870070 17.4761385911863165
  6.3974763522331211  6.4417669968225741 -0.0358878743108793
 17.3454887986854267 11.0367969370989858  6.5170178820797160
 -0.0657382961454416 11.0357299610603636 10.7487336228350312
 17.4558236288850281  6.5466907034636872 10.7789999603865461
 -0.1963466538051232  6.5525497155924359  6.4683557932927132
 15.2459753996140819 10.1162820942322895  1.9529158606215387
  1.8840622106110383  7.1898484154901023  2.0298930153445549
  1.9665602396021125 10.2216804180851888 15.2962833086915690
 15.4034689484413203  7.0993109088510575 15.2040847498929264
  1.9911380750699177 15.5578444693276250 10.1325555367787956
  1.9817663704769080  2.0559189280860815  7.0851680324509232
 15.2675870526102759  2.0567875843941859 10.1755512261195165
 15.3172551472930234 15.5617911916033016  7.1468554347908313
 10.0842385137751815  1.8137813597963672 15.3958719610252519
  7.1018261745525733  1.8421787635002305  1.9055773281891684
 10.2376074081224910 15.0726915057850235  1.9277707213510153
  7.1127728284572340 15.1050271559125537 15.3727122444333943
  6.7879274135167025  1.4893268058837812 10.6036757819070608
 10.5313154305753489 15.7351613630687890 10.5711105260319673
 10.4989138681882164  1.4645305350262585  6.6240072582833598
  6.7333779326865137 15.7476128676047367  6.6730004955587567
 10.6776355019165425  6.5111443494196681  1.4936648732276701
 10.6289160841248265 10.3166068996022400 15.6820194511497650
  6.6274903739468511 10.4591695756202139  1.6141016785529332
  6.6120042711036335  6.6675258682010554 15.8140629029048956
  1.4967443594876755 10.8010634022404357  6.7132850054499063
 15.7840406577697632 10.8009898360062149 10.5443550168136859
  1.5971944022205693  6.7835395762706003 10.5221777062155830
 15.6599501718636667  6.7847541424496836  6.7158390513097217
 15.3552685378381408  6.7111638707412684  3.0062059029958070
  1.8760331352127328 10.6204708366871792  3.0070737126297358
  1.9916053857487630  6.8110678492373031 14.2492989835226584
 15.3237828466973198 10.5399287788149874 14.2677240541090136
  3.0474317762701557 15.5086157946174534  6.7257728646965242
  3.0929578853128179  2.1412619210244435 10.4769646607227287
 14.1664730187713666  2.1177568364390109  6.7813799072484358
 14.2433288775483291 15.4911951847597020 10.5481975497260585
  6.6942171372694101  2.9203971509135291 15.3024839360138820
 10.5272790821925977  2.8463973629362362  1.9281202602529890
  6.8029245399208245 14.1049475737113781  1.9864775152085004
 10.5176317628236848 14.0467218519598429 15.2743798652647378
  6.8139579094556915 15.1007223361593752  2.9557613036078196
 10.5360465725602772  1.8411920086574054  2.8895474974889233
  6.6829140514507461  1.9202340793137127 14.3329298606396058
 10.5117691385811316 15.0339792031555035 14.2931735556638877
 15.1623900608541504  3.0890512561346872  6.7603142956337257
  2.0880576028659994  3.1035838168964820 10.4943052823273781
  2.0640284179297348 14.5231512070677447  6.7179077024673122
 15.2370053180305636 14.5156006294606676 10.5577737170263131
  2.9308334437527974  6.7832038963934762 15.2764051191329955
  2.8822839031072141 10.6051855486267126  2.0443269774781632
 14.4245278715065659  6.6399663162396925  1.9728661797599787
 14.3150462158630063 10.4822406536069224 15.2268804276680232
  6.5887305480038654 15.3559389851802024 11.6583807099886343
 10.5157848362354862  1.8267682971131762 11.7572714058968177
 10.7599873312130097 15.3374645574321811  5.5491755989421119
  6.6957612804997391  1.8263478030401923  5.4373465922058655
 11.6090973948573541  6.3966841189334369 15.3211300510900585
 11.7185502137333017 10.2632288573238082  1.8097766209690169
  5.5582163007309360 10.5293947866094655 15.4813351837140107
  5.6507575280457871  6.6637923081339494  1.9807552944922013
 15.3542930254485785 11.8303172391295686  6.7788487727475024
  1.9303064166462467 11.8227237193457828 10.5060433773331070
 15.4451233640603860  5.7827984658999840 10.5895086419238496
  1.8146324606614430  5.7918335420252864  6.6643090871422936
 15.4555951551105419  6.7777843571028393 11.5644347990516962
  1.9634232763409223 10.8078454575387131 11.4584432006988113
 15.3099457659745788 10.8192283726932281  5.8228502084166696
  1.8079707318371516  6.7956482516307979  5.6978340931828715
  6.5956482710434932 11.4588378276546674 15.4571974845852367
 10.7132058928192748 11.2249329683327037  1.8607935143488943
 10.5868869092552700  5.4529710989428875 15.3542854566483786
  6.6388810326681869  5.6850413866347811  1.9743531547135900
 11.7167958208850997 15.3862410774394167  6.5573375531243299
 11.4893918018959216  1.8992983762717912 10.7654859630694233
  5.6129436760265055 15.4019363246696717 10.6664640145447080
  5.7377321767932017  1.9022907454694229  6.4423444849819154
  1.1044642486277909  6.6856302899920284  2.6402372773453013
 16.2034644600571660  6.6166601324389891 14.6033630782271615
  2.6182131952201972 16.3413936815665366 10.6152951465141765
  2.6188160154278837  1.2893251030993387  6.5876510196879172
 14.6273053410145604  1.2910655595610343 10.6710983627759219
 14.6893412310303084 16.3450580953063422  6.6653012026887533
 10.5781642393628221  2.4470661762540828 16.1658502471212522
  6.6371386400885042 14.4744011953948615 16.1574937752662038
 10.7121654230276562 15.8828840868617043  2.5312240162730930
  6.6487619755954412  1.0144188080361765  2.5005095625972791
  2.5559737036508321 10.6672013843090649 16.1310313636232223
 14.6543679089806567 10.5423961685799892  1.1109980918840949
  7.5663248735066970  1.9726283452397737 11.2334257876313810
  9.7639269387197665 15.2184416936651203 11.1931425871176842
  9.7182746690962372  1.9237619122309886  5.9754700239261087
  7.5042029009311353 15.2416283981111977  6.0437113502678388
 11.3668163664377531  7.2678455315961408  1.9348349042545387
 11.2644156556084472  9.5557846617317388 15.1713655644774015
  5.9518226396252496  9.7145040076869904  2.0958001248831670
  5.9714038052293628  7.4507398890859005 15.3461318244798637
  1.9931560658744039 11.4599953231614453  7.4628254681844064
 15.2887674366902306 11.4597538001629928  9.7945248822549829
  2.0584012709848825  6.1437564537727649  9.7347758285463382
 15.1923029041529247  6.1340679018216289  7.4904903770254307
 15.7343523630701565  5.9173474701319622  3.6399837190092095
  1.4833902000502313 11.4568484101747412  3.5714120211333933
  1.6424415779123944  5.9998723592801619 13.6207592098375123
 15.6945082516815351 11.3943468495857125 13.7157613931682132
  3.6561967726132409 15.8702672588785472  5.9057448550373035
  3.7236180086440345  1.7991239587036434 11.2890171947048579
 13.5399478992948232  1.7662039857657996  5.9703433961210060
 13.6258807893768772 15.8451846965802847 11.3652832408804514
  5.8763117287292186  3.5273294467184635 15.6692822502441267
 11.3485029940857292  3.4599826109421326  1.5769923830800350
  5.9711815309212639 13.5031510993944597  1.6390625878199052
 11.3459487026632555 13.4556920441986936 15.6439651362898093
  5.9973544431447898 15.4856108275444377  3.5571243278982867
 11.3630670944875583  1.4590069242022810  3.4779786242130317
  5.8543776283855014  1.5294244532158345 13.7533055415720717
 11.3332679889153134 15.4264266935230410 13.7044209363537846
 15.5417608790403037  3.6697495579837249  5.9271606614954102
  1.7039042646548199  3.6843049538713153 11.3251180996803633
  1.6789249214136799 13.9384304054481820  5.8900782284151454
 15.6241692878278311 13.9326536967897336 11.3859238917155814
  3.4807285808536941  5.9435328546765085 15.6853565277929086
  3.4882148293914961 11.4227425712545170  1.6677299936572578
 13.9081270051699466  5.7785973762342433  1.5652575480093640
 13.6878461580963453 11.2794624269119925 15.6120168983637893
  6.9057870434376722 14.5168407569110745 12.2659977734549770
 10.1437296893166362  2.6104382980646110 12.4062303587207072
 10.4494661384764385 14.4947832184881591  4.9410430145963131
  7.0606266729402734  2.6084256430321964  4.7810813329944333
 12.2109303220370258  6.7288180052927391 14.4829783674339350
 12.3326062663333786  9.8754043792425605  2.6150901292930868
  4.9409670761648803 10.1749435997929165 14.6631959909290064
  5.0516480871615759  7.0299239112474181  2.8065609419333342
 14.5500987200702543 12.4502232548189156  7.1576794305018447
  2.7392770578526053 12.4417889980616643 10.1363621017070304
 14.6172531384544584  5.1796021640451446 10.2357575909138951
  2.6422368765632438  5.1883160438034137  7.0183495467881638
 14.6327878868079555  7.1834604228537273 12.1416195392741031
  2.8037175950590552 10.4089723495637880 12.0141616513187834
 14.4637537251009061 10.4272017390132792  5.2714812275814751
  2.6333129706262759  7.2082863983476866  5.1291272927061113
  7.0098134077151011 12.0053825330548900 14.6174932770971342
 10.3307372115768157 11.7778529187776488  2.7106221319973192
 10.1540592157161793  4.8793971294145688 14.5431069789420615
  7.0370852259792693  5.1035137198291682  2.7969877025521654
 12.3316096582005379 14.5867887976490955  6.9545013988695912
 12.0542844405501199  2.7552640671949411 10.4132809285845074
  4.9951334316193003 14.6029469746000817 10.2732141322940222
  5.1726996165285382  2.7606567970494984  6.7890945049594071
  2.5304044744371801  6.5741325293723465  1.1785522864747140
 14.7563220746631742  6.4622491615892175 16.0412629046666488
  1.1256896926407798 14.9549455592140959 10.7640200102041685
  1.0892912180660899  2.6385612928462163  6.4711570505674914
 16.1545523428750109  2.6433175918903631 10.7930732795480253
 16.1879106772896080 14.9656619340944310  6.5159927175789765
 10.6983387784238300  0.9173406382366173 14.8181247070896394
  6.4768596705780608 15.9789966512137909 14.7846256441129125
 10.8935954433524085 14.4130733339604848  1.1258235459007548
  6.4230701210815315  2.5107903445534721  1.1311717128503131
  1.1829510440121842 10.9016176760096766 14.6382993819325975
 15.9875648355314457 10.8243756350223670  2.6310416196675983
  6.2139405467156106  2.1108726709214061  9.7068664225976864
 11.1366057067410829 15.1413355614079190  9.6813288202055023
 11.0377352696957018  2.1064986564004240  7.5254102354367971
  6.1506503238180450 15.1456542499741236  7.5700508222050740
  9.8246585103969597  5.9530428107674647  2.1789783729072054
  9.7525533167457059 10.9232317990304288 15.0716919938963141
  7.5259844518237919 11.0054113014339254  2.2490936232479655
  7.4408876727820177  6.0475636644228086 15.1530563237502136
  2.1285303006491856  9.9400277530030898  6.1077794595670856
 15.1519488110103158  9.9371482169838199 11.1463956210278070
  2.2569087237270988  7.6306760576775856 11.1198238862089056
 15.0045956139288830  7.6396613094286909  6.1240589577950226
