# Supplementary material for: Towards universal neural network potential for material discovery applicable to arbitrary combination of 45 elements
Source: Nat Commun. 2022 May 30;13:2991. doi: 10.1038/s41467-022-30687-9 (PMC9151783; doi:10.1038/s41467-022-30687-9)
Supplement: Supplementary file 4 — Supplementary Data 1 [file 41467_2022_30687_MOESM4_ESM.zip › scripts/2_mof/mof_sample_file/structure_files/LECQEQ_288477_MOF74Ni_dehydrated.POSCAR]

C4 H1 Ni1 O3
1.0
       25.7856006622         0.0000000000         0.0000000000
      -12.8928003311        22.3309852253         0.0000000000
        0.0000000000         0.0000000000         6.7701001167
    C    H   Ni    O
   72   18   18   54
Direct
     0.406599998         0.418599993         0.748000026
     0.593400002         0.581400037         0.251999974
     0.581400037         0.988000035         0.748000026
     0.418599993         0.011999995         0.251999974
     0.011999995         0.593400002         0.748000026
     0.988000035         0.406599998         0.251999974
     0.073266663         0.751933336         0.081333362
     0.260066658         0.914733350         0.585333288
     0.248066679         0.321333349         0.081333362
     0.085266657         0.345333338         0.585333288
     0.678666651         0.926733315         0.081333362
     0.654666662         0.739933312         0.585333288
     0.739933312         0.085266657         0.414666682
     0.926733315         0.248066679         0.918666661
     0.914733350         0.654666662         0.414666682
     0.751933336         0.678666651         0.918666661
     0.345333338         0.260066658         0.414666682
     0.321333349         0.073266663         0.918666661
     0.454100013         0.458299994         0.873000026
     0.545899987         0.541700006         0.126999974
     0.541700006         0.995800018         0.873000026
     0.458299994         0.004199982         0.126999974
     0.004199982         0.545899987         0.873000026
     0.995800018         0.454100013         0.126999974
     0.120766677         0.791633308         0.206333354
     0.212566659         0.875033319         0.460333318
     0.208366677         0.329133362         0.206333354
     0.124966659         0.337533325         0.460333318
     0.670866668         0.879233301         0.206333354
     0.662466705         0.787433326         0.460333318
     0.787433326         0.124966659         0.539666712
     0.879233301         0.208366677         0.793666661
     0.875033319         0.662466705         0.539666712
     0.791633308         0.670866668         0.793666661
     0.337533325         0.212566659         0.539666712
     0.329133362         0.120766677         0.793666661
     0.543399990         0.557799995         0.922999978
     0.456600010         0.442200005         0.077000022
     0.442200005         0.985599995         0.922999978
     0.557799995         0.014400005         0.077000022
     0.014400005         0.456600010         0.922999978
     0.985599995         0.543399990         0.077000022
     0.210066661         0.891133308         0.256333321
     0.123266675         0.775533319         0.410333365
     0.108866669         0.318933338         0.256333321
     0.224466667         0.347733349         0.410333365
     0.681066692         0.789933324         0.256333321
     0.652266681         0.876733303         0.410333365
     0.876733303         0.224466667         0.589666665
     0.789933324         0.108866669         0.743666708
     0.775533319         0.652266681         0.589666665
     0.891133308         0.681066692         0.743666708
     0.347733349         0.123266675         0.589666665
     0.318933338         0.210066661         0.743666708
     0.498499990         0.516600013         0.797999978
     0.501500010         0.483399987         0.202000022
     0.483399987         0.981899977         0.797999978
     0.516600013         0.018100023         0.202000022
     0.018100023         0.501500010         0.797999978
     0.981899977         0.498499990         0.202000022
     0.165166661         0.849933326         0.131333306
     0.168166682         0.816733301         0.535333335
     0.150066659         0.315233320         0.131333306
     0.183266684         0.351433367         0.535333335
     0.684766710         0.834833324         0.131333306
     0.648566663         0.831833303         0.535333335
     0.831833303         0.183266684         0.464666635
     0.834833324         0.150066659         0.868666708
     0.816733301         0.648566663         0.464666635
     0.849933326         0.684766710         0.868666708
     0.351433367         0.168166682         0.464666635
     0.315233320         0.165166661         0.868666708
     0.495999992         0.528999984         0.639999986
     0.504000008         0.471000016         0.360000014
     0.471000016         0.967000008         0.639999986
     0.528999984         0.032999992         0.360000014
     0.032999992         0.504000008         0.639999986
     0.967000008         0.495999992         0.360000014
     0.162666664         0.862333298         0.973333299
     0.170666680         0.804333329         0.693333328
     0.137666687         0.300333351         0.973333299
     0.195666656         0.366333336         0.693333328
     0.699666679         0.837333322         0.973333299
     0.633666694         0.829333305         0.693333328
     0.829333305         0.195666656         0.306666642
     0.837333322         0.137666687         0.026666680
     0.804333329         0.633666694         0.306666642
     0.862333298         0.699666679         0.026666680
     0.366333336         0.170666680         0.306666642
     0.300333351         0.162666664         0.026666680
     0.648500025         0.619799972         0.645200014
     0.351499975         0.380200028         0.354799986
     0.380200028         0.028700054         0.645200014
     0.619799972         0.971299946         0.354799986
     0.971299946         0.351499975         0.645200014
     0.028700054         0.648500025         0.354799986
     0.315166682         0.953133285         0.978533328
     0.018166641         0.713533342         0.688133299
     0.046866696         0.362033397         0.978533328
     0.286466628         0.304633290         0.688133299
     0.637966633         0.684833288         0.978533328
     0.695366740         0.981833339         0.688133299
     0.981833339         0.286466628         0.311866671
     0.684833288         0.046866696         0.021466652
     0.713533342         0.695366740         0.311866671
     0.953133285         0.637966633         0.021466652
     0.304633290         0.018166641         0.311866671
     0.362033397         0.315166682         0.021466652
     0.403800011         0.434199989         0.568000019
     0.596199989         0.565800011         0.431999981
     0.565800011         0.969600022         0.568000019
     0.434199989         0.030399978         0.431999981
     0.030399978         0.596199989         0.568000019
     0.969600022         0.403800011         0.431999981
     0.070466675         0.767533302         0.901333332
     0.262866646         0.899133325         0.765333295
     0.232466683         0.302933365         0.901333332
     0.100866653         0.363733321         0.765333295
     0.697066665         0.929533303         0.901333332
     0.636266708         0.737133324         0.765333295
     0.737133324         0.100866653         0.234666690
     0.929533303         0.232466683         0.098666646
     0.899133325         0.636266708         0.234666690
     0.767533302         0.697066665         0.098666646
     0.363733321         0.262866646         0.234666690
     0.302933365         0.070466675         0.098666646
     0.366400003         0.369100004         0.813000023
     0.633599997         0.630900025         0.186999977
     0.630900025         0.997300029         0.813000023
     0.369100004         0.002700001         0.186999977
     0.002700001         0.633599997         0.813000023
     0.997300029         0.366400003         0.186999977
     0.033066671         0.702433348         0.146333352
     0.300266653         0.964233339         0.520333290
     0.297566652         0.330633342         0.146333352
     0.035766672         0.336033344         0.520333290
     0.669366658         0.966933310         0.146333352
     0.663966656         0.699733317         0.520333290
     0.699733317         0.035766672         0.479666680
     0.966933310         0.297566652         0.853666663
     0.964233339         0.663966656         0.479666680
     0.702433348         0.669366658         0.853666663
     0.336033344         0.300266653         0.479666680
     0.330633342         0.033066671         0.853666663
     0.583800018         0.612200022         0.853999972
     0.416199982         0.387799978         0.146000028
     0.387799978         0.971599996         0.853999972
     0.612200022         0.028400004         0.146000028
     0.028400004         0.416199982         0.853999972
     0.971599996         0.583800018         0.146000028
     0.250466675         0.945533335         0.187333301
     0.082866646         0.721133292         0.479333371
     0.054466646         0.304933339         0.187333301
     0.278866678         0.361733347         0.479333371
     0.695066690         0.749533296         0.187333301
     0.638266683         0.917133331         0.479333371
     0.917133331         0.278866678         0.520666659
     0.749533296         0.054466646         0.812666714
     0.721133292         0.638266683         0.520666659
     0.945533335         0.695066690         0.812666714
     0.361733347         0.082866646         0.520666659
     0.304933339         0.250466675         0.812666714
