# Supplementary material for: Towards universal neural network potential for material discovery applicable to arbitrary combination of 45 elements
Source: Nat Commun. 2022 May 30;13:2991. doi: 10.1038/s41467-022-30687-9 (PMC9151783; doi:10.1038/s41467-022-30687-9)
Supplement: Supplementary file 4 — Supplementary Data 1 [file 41467_2022_30687_MOESM4_ESM.zip › scripts/2_mof/mof_sample_file/structure_files/SABVUN_220476_MIL54Al-dehydrated_pfp001000.POSCAR]

Al  O  C 
 1.0000000000000000
     6.7250193237320177    0.0000000490447031    0.0000004657143806
     0.0000001138681169   17.2680741019110400   -0.0000287738002935
     0.0000009011598133   -0.0000221261942369   13.0673522330267318
   4  20  32
Cartesian
  1.6813599987132968  4.3160170165913563  9.8005875177968935
  5.0436572342426595 12.9520362686510317  3.2667375465439670
  5.0436596197262524  4.3160173947516673  9.8005848731265726
  1.6813607009927483 12.9520431696091833  3.2667386620477163
 -0.0000015753183115  4.3172972183923912  9.1514423807524317
  0.0000012658831399 12.9507453480629930  3.9158772101992079
  3.3625051422087937 12.9509831282023704  2.6178389048598469
  3.3625134690151164  4.3170621426257707 10.4494786611624075
  1.1362708970563036  2.9420991489643638 11.0709247842119414
  5.5887449240453062 14.3259754560275976  1.9964204639010239
  5.5888763820413168  5.6916854763836078 11.0700907600560345
  1.1361384234740706 11.5763788973399038  1.9972128916146488
  5.5888906096999920 11.5763351380758639  1.9972720882187451
  1.1361256557301225  5.6917020454554228 11.0700779850060211
  1.1362769728665583 14.3259263525868050  1.9963575243429359
  5.5887388486285481  2.9421003809833115 11.0709458163804406
  4.4986589510484114 11.5769546159822010  4.5374394957649358
  2.2263759601084718  5.6910850213177548  8.5298659654438058
  2.2261946114485709 14.3258419581636378  4.5377415086929664
  4.4988332352703990  2.9421954298811515  8.5296065071434537
  2.2261981277835470  2.9421813833223389  8.5296204464114709
  4.4988309961057356 14.3258878861971226  4.5376805075595845
  4.4986511338301218  5.6910700838989676  8.5298396917602641
  2.2263842261080891 11.5769921908348188  4.5374936016335479
  5.5949420065217401  0.5266418669861956 12.7211705134490831
  1.1300765432838900 16.7414010182666715  0.3461601583408454
  1.1300094710976991  8.1070281055622271 12.7216059093645377
  5.5950058347392551  9.1610411332398982  0.3457291063599226
  1.1300074612029394  9.1610346900858968  0.3457266658786449
  5.5950129191671802  8.1070095035178191 12.7215915548727239
  5.5949252293494363 16.7414153016462137  0.3461533836976713
  1.1300953813127426  0.5266467944450477 12.7211663185178061
  2.2324405860894170  9.1605622952007533  6.1871729382396152
  4.4925771123734028  8.1074867731786551  6.8801554858046332
  4.4926493526955467 16.7414491697602941  6.1874032818639346
  2.2323743016901134  0.5266206562173291  6.8799307540690977
  4.4926422088143729  0.5266104666970924  6.8799281401783148
  2.2323852496262244 16.7414269004895431  6.1873884494855265
  2.2324267217046936  8.1074981883251258  6.8801474771435913
  4.4925913699251705  9.1605604473060094  6.1871731087403630
  0.0000105866641726  1.2398212134178057 12.2497205915852998
 -0.0000140678380510 16.0282279420495470  0.8176058336486117
  0.0000102331656150  7.3933258965841766 12.2505187360354277
 -0.0000054942474536  9.8747262259571720  0.8168062217314930
  3.3625176944461606  9.8736548285448151  5.7154071302568727
  3.3624993039040292  7.3943970511366510  7.3519158832661278
  3.3625234036743064 16.0283678873580335  5.7159565782509034
  3.3625051316345203  1.2396859093969588  7.3513654604885392
  0.0000119970580950  2.4770520297307859 11.3965909495350157
 -0.0000151725857488 14.7909991620743906  1.6707332209234793
  0.0000163656225201  6.1565917036036879 11.3964168371341898
 -0.0000204029389835 11.1114587883895428  1.6709086614746358
  3.3625201508502363 11.1114137077615727  4.8628407480477565
  3.3625044211149042  6.1566368259578885  8.2044787620862980
  3.3625176865211612 14.7909467304567546  4.8631960371603444
  3.3624830657666585  2.4771055329616258  8.2041268774889762
