# Supplementary material for: Towards universal neural network potential for material discovery applicable to arbitrary combination of 45 elements
Source: Nat Commun. 2022 May 30;13:2991. doi: 10.1038/s41467-022-30687-9 (PMC9151783; doi:10.1038/s41467-022-30687-9)
Supplement: Supplementary file 4 — Supplementary Data 1 [file 41467_2022_30687_MOESM4_ESM.zip › scripts/2_mof/mof_sample_file/structure_files/SAHYIK_256965_MOF5.cif]

####################################################################### 
# 
# This file contains crystal structure data downloaded from the 
# Cambridge Structural Database (CSD) hosted by the Cambridge 
# Crystallographic Data Centre (CCDC).
# 
# Full information about CCDC data access policies and citation 
# guidelines are available at http://www.ccdc.cam.ac.uk/access/V1 
# 
# Audit and citation data items may have been added by the CCDC. 
# Please retain this information to preserve the provenance of 
# this file and to allow appropriate attribution of the data. 
# 
#######################################################################

data_cmpd_1
_audit_block_doi                 10.5517/cc8md6g
_database_code_depnum_ccdc_archive 'CCDC 256965'
loop_
_citation_id
_citation_doi
_citation_year
1 10.1023/A:1019110622091 1999
2 10.1038/46248 1999
_audit_update_record             
;
2004-11-26 deposited with the CCDC.	2021-11-14 downloaded from the CCDC.
;

_audit_creation_method           'manually at CCDC'

_chemical_name_systematic        
;  

;
_chemical_name_common            ?
_chemical_formula_sum            ' '
_chemical_formula_moiety         'Zn4O(BDC)3?(DMF)8(C6H5CI) '

_chemical_formula_weight         205.28

_symmetry_cell_setting           Cubic
_symmetry_space_group_name_H-M   Fm-3m
_symmetry_Int_Tables_number      ?

loop_
_symmetry_equiv_pos_as_xyz
?
?
?

_cell_length_a                   25.6690(3)
_cell_length_b                   25.6690(3)
_cell_length_c                   25.6690(3)
_cell_angle_alpha                90
_cell_angle_beta                 90
_cell_angle_gamma                90
_cell_volume                     16913.2(3)
_cell_formula_units_Z            30

_exptl_crystal_density_diffrn    0.605

_diffrn_ambient_temperature      213

_diffrn_source                   ?

_diffrn_radiation_probe          x-ray
_diffrn_radiation_type           ?
_chemical_melting_point          ?


_exptl_crystal_description       ?

_exptl_special_details           
;
Wavelength                        0.71073 A 
Absorption coefficient            1.142 mm^-1 
F(000)                            3040 
Crystal size                      0.1 x 0.1 x 0.18 mm 
Data were collected using a Siemens SMART CCD (charge coupled device) based 
diffractometer equipped with an LT-2 low-temperature apparatus operating at 
213 K. A suitable crystal was chosen and mounted 
on a glass fiber using grease. Data were measured 
using omega scans of 0.4 ' per frame for 10 seconds, 
such that a hemisphere was collected. A total of 1271 
frames were collected with a final resolution of 0.90 A. 
The first 50 frames were recollected at the end of data 
collection to monitor for decay. Cell parameters were 
retrieved using SMART' software and refined usinc, 
SAINT on all observed reflections. 
Data reduction was performed using the SAINT 
software- which corrects for Lp and decay. Absorption 
corrections were applied using SADABS6 supplied by 
George Sheldrick. The structures are solved by the 
direct method using the 2SHELXS-97' program and 
refined by least squares method on F , SHELXL -97,' 
incorporated in SHELXTL-PC V 5.03. -
The structure was solved in the space group Fm-3m (# 225 ) 
by analysis of systematic absences. All non-hydrogen 
atoms are refined anisotropically. Hydrogens were found by 
difference fourier methods and refined. The crystal used for 
the diffraction study showed no decomposition during data collection. 
Serveral other space groups were tried with no success as was the search for 
merohedral twin which may have contributed to the high R(int) value. The 
authors thank Seimens for examination of the data set.
;
_refine_special_details          
;
Theta range for data collection   1.37 to 22.48 deg. 
Limiting indices	       -27<=h<=27, -27<=k<=25, -23<=l<=27 
Reflections collected		  16272 
Independent reflections 	  616 [R(int) = 0.1378] 
Absorption correction		  Semi-empirical from psi-scans 
Max. and min. transmission	  0.927928 and 0.557839 
Refinement method		Full-matrix least-squares on F^2 
Data / restraints / parameters    616 / 0 / 26 
Goodness-of-fit on F^2  	  1.107 
Final R indices [I>2sigma(I)]	  R1 = 0.1099, wR2 = 0.3159 
R indices (all data)		  R1 = 0.1308, wR2 = 0.3552 
Extinction coefficient  	  0.0003(2) 
Largest diff. peak and hole	1.563 and -0.451 e.A^-3   
;

_refine_ls_R_factor_gt           0.1099
#This value may have been taken from more than one field 

loop_
_atom_site_label
_atom_site_fract_x
_atom_site_fract_y
_atom_site_fract_z
_atom_site_U_iso_or_equiv
Zn(1) 0.2935(1) 0.2065(1) 0.2065(1) 0.051(1)
O(1) 0.2500 0.2500 0.2500 0.042(5)
O(2) 0.2818(3) 0.2182(3) 0.1339(4) 0.096(3)
C(1) 0.2500 0.2500 0.1105(7) 0.087(6)
C(2) 0.2831(4) 0.2169(4) 0.0263(6) 0.123(8)
C(3) 0.2500 0.2500 0.0538(6) 0.098(8)
H(2A) 0.3059 0.1941 0.0452 0.148

loop_
_atom_site_aniso_label
_atom_site_aniso_U_11
_atom_site_aniso_U_22
_atom_site_aniso_U_33
_atom_site_aniso_U_23
_atom_site_aniso_U_13
_atom_site_aniso_U_12
# U11 U22 U33 U23 U13 U12 
Zn(1) 0.051(1) 0.051(1) 0.051(1) -0.001(1) 0.001(1) 0.001(1)
O(1) 0.042(5) 0.042(5) 0.042(5) 0.000 0.000 0.000
O(2) 0.117(5) 0.117(5) 0.054(6) -0.005(4) 0.005(4) 0.029(6)
C(1) 0.099(9) 0.099(9) 0.064(13) 0.000 0.000 0.002(14)
C(2) 0.160(12) 0.160(12) 0.049(8) 0.004(5) -0.004(5) 0.093(14)
C(3) 0.130(12) 0.130(12) 0.036(9) 0.000 0.000 0.040(15)

loop_
_geom_bond_atom_site_label_1
_geom_bond_atom_site_label_2
_geom_bond_distance
Zn(1) O(2) 1.911(9)
Zn(1) O(2) 1.911(9)
Zn(1) O(2) 1.911(9)
Zn(1) O(1) 1.935(2)
Zn(1) Zn(1) 3.160(4)
Zn(1) Zn(1) 3.160(4)
Zn(1) Zn(1) 3.160(4)
O(1) Zn(1) 1.935(2)
O(1) Zn(1) 1.935(2)
O(1) Zn(1) 1.935(2)
O(2) C(1) 1.300(12)
C(1) O(2) 1.300(12)
C(1) C(3) 1.46(2)
C(2) C(2) 1.35(3)
C(2) C(3) 1.39(2)
C(3) C(2) 1.39(2)

loop_
_geom_angle_atom_site_label_1
_geom_angle_atom_site_label_2
_geom_angle_atom_site_label_3
_geom_angle
O(2) Zn(1) O(2) 106.4(4)
O(2) Zn(1) O(2) 106.4(4)
O(2) Zn(1) O(2) 106.4(4)
O(2) Zn(1) O(1) 112.4(3)
O(2) Zn(1) O(1) 112.4(3)
O(2) Zn(1) O(1) 112.4(3)
O(2) Zn(1) Zn(1) 125.3(3)
O(2) Zn(1) Zn(1) 125.3(3)
O(2) Zn(1) Zn(1) 77.1(3)
O(1) Zn(1) Zn(1) 35.3
O(2) Zn(1) Zn(1) 125.3(3)
O(2) Zn(1) Zn(1) 77.1(3)
O(2) Zn(1) Zn(1) 125.3(3)
O(1) Zn(1) Zn(1) 35.3
Zn(1) Zn(1) Zn(1) 60.0
O(2) Zn(1) Zn(1) 77.1(3)
O(2) Zn(1) Zn(1) 125.3(3)
O(2) Zn(1) Zn(1) 125.3(3)
O(1) Zn(1) Zn(1) 35.3
Zn(1) Zn(1) Zn(1 60.0
Zn(1) Zn(1) Zn(1) 60.0
Zn(1) O(1) Zn(1) 109.5
Zn(1) O(1) Zn(1) 109.5
Zn(1) O(1) Zn(1) 109.5
Zn(1) O(1) Zn(1) 109.5
Zn(1) O(1) Zn(1) 109.5
Zn(1) O(1) Zn(1) 109.5
C(1) O(2) Zn(1) 130.4(11)
O(2) C(1) O(2) 125(2)
O(2) C(1) C(3) 117.5(9)
O(2) C(1) C(3) 117.5(9)
C(2) C(2) C(3) 120.5(8)
C(2) C(3) C(2) 119(2)
C(2) C(3) C(1) 120.5(8)
C(2) C(3) C(1) 120.5(8)
