# Supplementary material for: Towards universal neural network potential for material discovery applicable to arbitrary combination of 45 elements
Source: Nat Commun. 2022 May 30;13:2991. doi: 10.1038/s41467-022-30687-9 (PMC9151783; doi:10.1038/s41467-022-30687-9)
Supplement: Supplementary file 4 — Supplementary Data 1 [file 41467_2022_30687_MOESM4_ESM.zip › scripts/2_mof/mof_sample_file/structure_files/NAVJAW_270292_MOF74Co_dehydrated_pfp001000_d3.POSCAR]

 H Co  C  O 
 1.0000000000000000
    25.7183846091502879   -0.0000049383567061   -0.0000078361400696
   -12.8591965813297620   22.2727800298749621    0.0000053763819511
    -0.0000020723026001    0.0000004652671817    6.7550307675638122
  18  18  72  54
Cartesian
  5.9310285429708856  3.0844181101017862  6.8330631020357364
  6.9278889533506236 19.1883282916078031 -0.0780738423120707
 20.0817251312946574  3.5944197501426816  6.8334222848803527
 -7.2219878193287723 18.6777845325111791 -0.0784685458398076
 12.5647985491584677 15.5939287505459525  6.8333433535402710
  0.2944611835401865  6.6781540335478722 -0.0781176882758358
 18.7904891294427792 10.5085686743104514  2.3297693286275951
  6.9273198720207230  4.3401731603282272  2.1733506653723729
  7.2224197475543681 11.0187264860563410  2.3298887519585922
 18.4966764690244538  3.8296731665141417  2.1736535135858133
 12.5652340027852691  0.7450626316266499  2.3299912481120684
 13.1546269715949187 14.1034790437114985  2.1736402945947519
  5.9309010927509300 17.9339201297544371  4.5818979421404462
 -5.9320117970667967 11.7641646363934154  4.4250272847571379
 -5.6371520137974231 18.4422730319692363  4.5813344423576465
  5.6364502810734693 11.2536459781439664  4.4250761221995374
 -0.2949945515620382  8.1689659649604955  4.5815993271950788
  0.2940734245254306 21.5275060769406466  4.4249842218166693
  8.6631088957475111  1.0356098511566623  0.0824446269118347
  4.1958167070374133 21.2364612386027503  6.6729266948820243
 20.4898342432815035  6.9849237098882799  0.0822672626537889
 -7.6307478541065308 15.2877830545068178  6.6732853744233518
  9.4245338386573287 14.2529810374166885  0.0819757019738008
  3.4351718428375615  8.0198125734637156  6.6732310137930968
 -4.1963455787886783  8.4596862580611063  2.3334835731647443
  4.1957653475143646  6.3883521760648625  2.1698184598787185
  7.6307342291586737 14.4087145225563482  2.3336859062419060
 18.0874781329527075  0.4400691638006169  2.1692588534712600
 -3.4345807310071779 21.6762967207690131  2.3336757440326292
 16.2936666696028283 15.4452124289987829  2.1694680729605427
  8.6630143735237635 15.8835521044444956  4.5853373135256241
 17.0555363785019729 13.8126112319947403  4.4212153149736251
 -5.2277463960811605 21.8330640640079032  4.5854583891938416
  5.2289563126904275  7.8639068134378851  4.4208936505610819
 -3.4346520696855176  6.8279321639446504  4.5853730722871653
 16.2938669582580289  0.5955649738932557  4.4213333647087820
 -5.4367971316989543 20.5393577235019045  0.3771459189597993
 18.2957608988632501  1.7333078524933023  6.3780105615485860
 -2.2101964705102253  7.2951992890795845  0.3767369344769018
 15.0696040665003022 14.9777903134648529  6.3781197916851138
  7.6463379251352297 16.7113394052532627  0.3771897336666493
  5.2125878169245023  5.5614872543085019  6.3779706708053814
 20.2819105010058500  5.6906026483463537  2.6286505717199171
  5.4365504638139521  9.1579874337977039  1.8749983145367575
 10.6494912105641646 14.7189847747439266  2.6285013721100632
 15.0694223128498823  0.1294570418994488  1.8744328076593026
  7.6465566279719779  1.8627298006449335  2.6286737721260804
 18.0714959298428610 12.9855395155601805  1.8747152819364352
  7.4227706745557063 13.1148100570230106  4.8802304168497921
 -7.4227597678785102 16.5817664083854268  4.1262585433738579
 -2.2100309189041965 22.1439236870301563  4.8804600345110130
  2.2100900564066457  7.5537669348771956  4.1263617693969152
 -5.2121916014437240  9.2873140940600258  4.8803459026540610
  5.2126145346780550 20.4105398677859000  4.1261975661078010
  7.0451332045215800  2.7684525298505829  3.6366425536559932
  5.8142060296223343 19.5048530659768211  3.1184139262127308
 19.7985835831344517  4.7169321203897265  3.6368806000798783
 -6.9398764988491770 17.5558562784761989  3.1182363577849324
 11.7343207050510845 14.7870802738746434  3.6367559184851190
  1.1250991232886030  7.4860771644071482  3.1181287015863042
 -5.8138149891553956 10.1927812791438352  5.8884364984961239
  5.8145716972139168  4.6561254260740892  5.3700720678251743
  6.9388781692922858 12.1412771600981007  5.8883202791514382
 18.7792070690451567  2.7071902705324957  5.3701706364968365
 -1.1249542293474486 22.2123029458148551  5.8883514757441748
 13.9843141694583828 14.9092022639602497  5.3703937602403622
  7.0446178002741187 17.6169339460095387  1.3852910623708634
 18.6735125056975271 12.0802198472131188  0.8666811198426467
 -5.9202078230962822 19.5655326317410641  1.3851230833863419
  5.9197389222768306 10.1317431469832133  0.8667877045449903
 -1.1251070755301629  7.3634270818733665  1.3847322388723142
 13.9843077128592483  0.0606614984544924  0.8665105839326804
  6.7594371909788196  2.4006390658749339  4.9955578032997536
  6.0993674463637770 19.8724223449403574  1.7593121222908614
 20.2594410559277733  4.6537759238980758  4.9960024727344265
 -7.4010627780511049 17.6194140346322143  1.7592805271794989
 11.5584625509277483 15.2184922098260031  4.9956801301093705
  1.3006738590623907  7.0543731718514815  1.7593038564782155
 19.6186086764289058  9.8247747134892069  0.4922115530982847
  6.1000049154931464  5.0238606243972423  4.0110782856696092
  7.4004711869379083 12.0779120681489029  0.4921494460190394
 18.3176356654094015  2.7708779436484616  4.0113353186684257
 11.5584363842772255  0.3702360572053378  0.4924255899306111
 14.1601159039245132 14.4784910979544570  4.0113436557721158
  6.7588803849086103 17.2491410904140672  2.7442863347301305
 -6.7589526210541200 12.4481519239047262  6.2629408797730868
 -5.4585945802206020 19.5016806784388734  2.7439253225692344
  5.4583507518599941 10.1949227966896405  6.2628515781764573
 -1.3007864882365670  7.7945758461165218  2.7436814076357945
  1.3007010783082735 21.9018828677473287  6.2626593007087399
  6.1442485975869054  3.3699962524700009  5.8060375640983581
  6.7152094429764286 18.9031498854795679  0.9492381860731642
 19.7282294126195730  3.6357417284383295  5.8061783654346435
 -6.8690013785662982 18.6368248185711849  0.9489273653260744
 12.7055608705371661 15.2668360183530432  5.8062014843074703
  0.1536198699390698  7.0060425381024194  0.9487706942866093
 19.0037260640958436 10.7942309193425512  1.3027706979367764
  6.7152568038631735  4.0545677556818154  3.2006151418007014
  6.8686917568646386 11.0604310317319978  1.3027368769765706
 18.8497821717484548  3.7882455483487067  3.2009529406115496
 12.7056937866218380  0.4184185245167789  1.3026453071537147
 13.0131062865843958 14.4298888772397245  3.2008880628826004
  6.1438034689974348 18.2187682359031591  3.5545673075610829
 -6.1442147402824494 11.4787038306196134  5.4522996563032988
 -5.9910181350612195 18.4844685471053687  3.5543261247126265
  5.9900909589975999 11.2123961125467044  5.4522719007718212
 -0.1537240812149128  7.8429043082885919  3.5542040162339013
  0.1535694138687773 21.8543858190044880  5.4522426224530172
 -4.4062346364053067 21.2863233635551055  0.6423902455578528
 17.2653151948133221  0.9862082088421215  6.1127904722355009
 -3.3721494799390053  7.8148252973909731  0.6416597731004109
 16.2318892770788601 14.4592001930397505  6.1127108932441772
  7.7779663996710360 15.4452744221037328  0.6421959645357441
  5.0803748979698380  6.8272305513974159  6.1122275234069816
 21.3121366269361836  6.4379531248286535  2.8939384010630342
  4.4058708767124886  8.4110637032418190  1.6101899499760948
  9.4871915668814548 15.2375497195454273  2.8939713599042562
 16.2318503710116779 -0.3887872097768767  1.6090060029083559
  7.7785271580344961  0.5968239404120227  2.8940352469095401
 17.9400893292799957 14.2516024057669952  1.6099332060232157
  8.4536558465300953 13.8614618097887590  5.1452258108248881
 -8.4527905988735892 15.8342881136800120  3.8607394512383824
 -3.3722355257137013 22.6625330097315221  5.1461024390979899
  3.3721148859547312  7.0345185490909277  3.8610153846954072
 -5.0799198636289846  8.0215579276538946  5.1460317106734115
  5.0807330905235952 21.6763119651941096  3.8605570326241354
  7.9834161723304167  2.3136984666729323  1.4889391242182508
  4.8748836419844794 19.9595605831705001  5.2657008674122912
 19.7225929752252327  5.7571293191577437  1.4890952587627584
 -6.8636269638094509 16.5154606052211932  5.2659124349674107
 10.8715625705232366 14.2016095092929966  1.4888294172716607
  1.9881411634236348  8.0708720382014754  5.2661641212295303
 -4.8759630984032265  9.7380372532455155  3.7403242263786964
  4.8753160746025559  5.1105532842323385  0.7625636105935145
  6.8634801112743062 13.1813905591413167  3.7406719658169925
 18.8553321881751899  1.6667903704643294  0.7624556425213450
 -1.9883333369218548 21.6259156314432808  3.7410185774104043
 14.8477472706171305 15.4958021482382353  0.7625109276375770
  7.9841401062352686 17.1626091095251816  5.9928931160164618
 17.7342538180169811 12.5341956357424706  3.0142136727219726
 -5.9959592874840251 20.6058500921342755  5.9925567294610307
  5.9961699508021393  9.0915159638922614  3.0144397460252330
 -1.9882567503818187  6.7770960606820090  5.9923911065196593
 14.8473795719073696  0.6472999360805740  3.0139064408700111
  7.0296641071888581  1.2074838538111947  5.5539714408549994
  5.8295489165661936 21.0656518113746145  1.2008152448362217
 21.1578014068928795  5.4842068426593658  5.5544231881769894
 -8.2991859707328679 16.7888891464732950  1.2006042584703349
 10.3901695899731195 15.5822145153315805  5.5537873578312356
  2.4690157200454887  6.6911750248187731  1.2010527882536501
 19.8880279641571711  8.6313384069820192  1.0505979237794008
  5.8301888638332064  6.2170871132168939  3.4525072578357445
  8.2993851477552365 12.9080759687521560  1.0501684556836808
 17.4192513238719613  1.9405529683140126  3.4527982715027101
 10.3901147372917375  0.7332123702462315  1.0508984430858468
 15.3285231513888931 14.1164301268482237  3.4526146533929944
  7.0286071464605495 16.0557407702354915  3.3026347778379845
 -7.0294388423399363 13.6412541747374263  5.7044577686431737
 -4.5597409153323865 20.3316741508329279  3.3023004819411286
  4.5607347679578352  9.3637036663993580  5.7043260700969114
 -2.4693016351040113  8.1566456835893639  3.3022044328829150
  2.4687740788862107 21.5380302866427691  5.7041906150126360
