# Supplementary material for: Towards universal neural network potential for material discovery applicable to arbitrary combination of 45 elements
Source: Nat Commun. 2022 May 30;13:2991. doi: 10.1038/s41467-022-30687-9 (PMC9151783; doi:10.1038/s41467-022-30687-9)
Supplement: Supplementary file 4 — Supplementary Data 1 [file 41467_2022_30687_MOESM4_ESM.zip › scripts/2_mof/mof_sample_file/structure_files/NAVJAW_270292_MOF74Co_dehydrated_pfp001000.POSCAR]

 H Co  C  O 
 1.0000000000000000
    25.9194571470618946    0.0000033878459919    0.0000005950205384
   -12.9597256395698608   22.4469016322179691   -0.0000012589010782
     0.0000001516481748   -0.0000002774411035    6.8346384660321595
  18  18  72  54
Cartesian
  6.0095621521014984  3.1354891896353010  6.8993963878860862
  6.9499722336425922 19.3117483465659490 -0.0648915085920326
 20.1996379290498709  3.6370933769843981  6.8991323689562281
 -7.2399308473733450 18.8099327332032153 -0.0648331901373321
 12.6703520591137764 15.6748698862169462  6.8992206354668033
  0.2894133848826820  6.7725016749541256 -0.0647180769520977
 18.9692389396852761 10.6178595557431219  2.3429488108835841
  6.9501453330629364  4.3474755373627678  2.2139771518318487
  7.2395299663051702 11.1186490445504269  2.3427472844028459
 18.6796422320088311  3.8461408892675477  2.2134589565324587
 12.6698043816132770  0.7100091029488457  2.3429112520456723
 13.2492964208682391 14.2542169076916636  2.2135074147351426
  6.0094566112402203 18.0999071407449001  4.6208685559454512
 -6.0093892789908319 11.8291772275965723  4.4916690156250745
 -5.7201168358642693 18.6012421888645108  4.6212704344491025
  5.7199939862595395 11.3277976933646212  4.4918417455188626
 -0.2893679553861179  8.1927567146865119  4.6210615633555747
  0.2897534400832473 21.7367058778674327  4.4918229795968552
  8.7425242450049812  1.0357180700914563  0.1321400460694249
  4.2169391599301784 21.4106991571871035  6.7023281835730257
 20.6509861296193620  7.0538099264542531  0.1320022271585905
 -7.6915754262997886 15.3928516664268606  6.7024783198852322
  9.4853755941142186 14.3579520078695460  0.1326102948877926
  3.4749097365731765  8.0889778878320371  6.7021861412067727
 -4.2170273738496107  8.5180334788384524  2.4105920630288944
  4.2166253528821596  6.4466178020463065  2.1461639123036766
  7.6915334383698823 14.5360124823762007  2.4103863427522452
 18.2278299297677222  0.4286228069644138  2.1459787861237150
 -3.4745088504505026 21.8399314173562935  2.4104368801144531
 16.4339807415956329 15.5719064465854231  2.1457859292907258
  8.7425206089069096 15.9999530028668282  4.6883788162484068
 17.1770183933142988 13.9288958861540948  4.4238913956108030
 -5.2681652873573128 22.0180081882520255  4.6884510962769452
  5.2684019422054122  7.9110191188630958  4.4239715534528079
 -3.4743925483518914  6.8756746488627902  4.6892063121954992
 16.4342958347808050  0.6064592661715710  4.4242461797206349
 -5.5060250452830344 20.7230205368561151  0.4264173629650287
 18.4660678787998194  1.7238769286500961  6.4080143238109235
 -2.2339174170772771  7.3167579938153340  0.4263743387097158
 15.1938685885931530 15.1299947531353780  6.4081146941986180
  7.7404104893071199 16.8538494876632896  0.4265204361116557
  5.2196091888958573  5.5933439156418601  6.4081434714150056
 20.4134202770166588  5.7585864390042110  2.7045887743121035
  5.5059878726669860  9.2060408377392289  1.8517849716892174
 10.7258193483669846 14.7991201419485972  2.7047114069697855
 15.1937286495069248  0.1656639199268135  1.8520070159662636
  7.7400216338063510  1.8894238205392104  2.7046429321712844
 18.1796184561582486 13.0753927774857015  1.8519870294902201
  7.4536382925809592 13.2409341521411612  4.9829903573304151
 -7.4536707914116036 16.6884801693033715  4.1301424229649575
 -2.2339257632370622 22.2810340715844397  4.9827511794365096
  2.2340535896816638  7.6476389934137146  4.1301037292443903
 -5.2198518047229934  9.3712573610443393  4.9828192899222303
  5.2195700791202206 20.5574580133008240  4.1300410704506056
  7.1127205004554073  2.7988048105316361  3.6982026334868987
  5.8471053422157846 19.6481451485020671  3.1365481772714974
 19.9392703216779488  4.7607517110235200  3.6980526405871204
 -6.9795012100802607 17.6864027304472380  3.1365911963914233
 11.8270074481265528 14.8874418675795361  3.6982178979548892
  1.1327058411473609  7.5591598224564640  3.1365860451367884
 -5.8470703566944593 10.2808839808588743  5.9763033705295419
  5.8467967230230808  4.6837604778781277  5.4147802058767596
  6.9794468179341482 12.2429817789566577  5.9765506187912862
 18.9402448860599435  2.7217391876418180  5.4144556818029539
 -1.1326507272893145 22.3701933774009767  5.9761781745958737
 14.0924277844602734 15.0415173990194404  5.4147476102976002
  7.1130065904770357 17.7632674279170679  1.4199536872734813
 18.8064547822234189 12.1659379264842293  0.8582615062723795
 -5.9800473553687912 19.7250200622577729  1.4199160913251814
  5.9800449476029289 10.2038769634303392  0.8581478661690646
 -1.1327778669894222  7.4049782954174690  1.4200053535518600
 14.0924501154329000  0.0769865646708090  0.8584213267374573
  6.8423894945384767  2.4419441140351035  5.0660526398238321
  6.1173268520744166 20.0049968364319817  1.7686279601053072
 20.3831246424700545  4.7052044911918269  5.0659381016028826
 -7.4234661444046877 17.7418665258191908  1.7686220554282828
 11.6530890991920373 15.3001648407059854  5.0660383205057578
  1.3065689285254716  7.1469452253248793  1.7685917628671655
 19.8026623861092901  9.9245309596219204  0.5097449904180330
  6.1166881024834403  5.0403246983718066  4.0468907841459281
  7.4233736257044818 12.1874841020205960  0.5098383420375978
 18.4959814172011043  2.7775691022352040  4.0466876877865934
 11.6531064020180928  0.3359062123623692  0.5094059343480857
 14.2662468803765101 14.6290893388286101  4.0468513791555667
  6.8424010124443262 17.4062761177331140  2.7876821556937821
 -6.8430040500699283 12.5225629362993764  6.3248721736903448
 -5.5360507008491959 19.6695738750199354  2.7878958603290771
  5.5360673688494666 10.2593997951938540  6.3249001353391652
 -1.3067058691131421  7.8172940357286596  2.7879229486521830
  1.3065498663198649 22.1111239238161836  6.3252122456335345
  6.2110936203220799  3.4121771270186749  5.8668885932575865
  6.7486946889373272 19.0348562982115475  0.9677056433758721
 19.8588192099249206  3.6732588490981684  5.8667697228258167
 -6.8994525332008045 18.7740663185161765  0.9677689919894428
 12.8090830306380337 15.3618415861489037  5.8667709171877034
  0.1505946752877827  7.0848778227726079  0.9679368117589030
 19.1704645392547519 10.8943408881832262  1.3103059740480620
  6.7484942576066400  4.0703516292496431  3.2462718899572538
  6.8992320153956497 11.1550448059954697  1.3102394495306340
 19.0205520549697980  3.8093401959206785  3.2457504975738654
 12.8090125516588902  0.3973405214252177  1.3103730818208468
 13.1103742286196354 14.5673465558715041  3.2459746830957497
  6.2115567073922167 18.3766933434853179  3.5885691593882547
 -6.2108748810138295 11.5526743868214989  5.5242627429073163
 -6.0605153050353193 18.6376292357359219  3.5887491193354966
  6.0604131748171799 11.2916041531088585  5.5243445626389027
 -0.1506651137215611  7.8797177881578175  3.5885527557699688
  0.1507330678446420 22.0500602274010866  5.5241474736963916
 -4.5085119782911800 21.4972672857396923  0.7315876078219290
 17.4681796196744017  0.9499816060581187  6.1030181469917624
 -3.4031809510829825  7.7932398688418782  0.7318862514581148
 16.3629942224710376 14.6532862832721857  6.1025058243546413
  7.9119935973890012 15.6027886865677772  0.7316112721550797
  5.0478601988429865  6.8442643835694499  6.1027464927170030
 21.4110501741091603  6.5325368821973031  3.0100150150350204
  4.5085400238568596  8.4317566843664729  1.5465930587917469
  9.5567685059693002 15.2764020755179128  3.0098189139718960
 16.3628294738192146 -0.3115105781335249  1.5468006120391653
  7.9112996610806272  0.6384233861470900  3.0100421743152221
 18.0077003779522222 14.3261941316893981  1.5464198893256211
  8.4511813499004500 14.0152149877308307  5.2881498825693374
 -8.4512024337865377 15.9144179195767510  3.8246727717458402
 -3.4030184411890669 22.7579338445068800  5.2882765166932568
  3.4033198384010777  7.1710346288265034  3.8247117642802375
 -5.0480056497112384  8.1202487485417993  5.2879748117935907
  5.0481399319316411 21.8083327908243447  3.8244910322618457
  8.0612240642728583  2.3206099991260731  1.5520604933578734
  4.8984751495789460 20.1266184254894256  5.2828270571255116
 19.8794359050513911  5.8205765821869333  1.5519394643967257
 -6.9196226706486055 16.6260229623756715  5.2827827283511244
 10.9388007259247804 14.3056708851269700  1.5520103355086194
  2.0211341227339896  8.1411767153162238  5.2827483246921245
 -4.8984238424991808  9.8027476437621424  3.8304511671080088
  4.8988145674879542  5.1619868133540816  0.7261097200905531
  6.9196036522334996 13.3029814974090570  3.8303930304206695
 18.9999719139729208  1.6620878181598659  0.7260747946964926
 -2.0211552248961020 21.7872081656065752  3.8301770468369010
 14.9809388014671239 15.6231229484614662  0.7263316397546120
  8.0608975927569002 17.2852903662017745  6.1084775640809026
 17.8587420010283822 12.6442105702604906  3.0047094336980935
 -6.0404327761058267 20.7853073066446576  6.1085874856419524
  6.0398803066568298  9.1441113201747974  3.0044906993812606
 -2.0207267697885682  6.8235597242376489  6.1082387587189491
 14.9806101984188533  0.6593826798774335  3.0046064162808199
  7.1357224155861783  1.2611311297968399  5.6384690638245214
  5.8239764385565431 21.1857750223686843  1.1961464884823236
 21.2597531767422758  5.5488036800038394  5.6383755369510968
 -8.2998207738064966 16.8978389669034605  1.1962364965590269
 10.4840100134825516 15.6371302684161719  5.6385607964275648
  2.4755679874870862  6.8101088329225208  1.1958612875809611
 20.0951983007764454  8.7436099023750256  1.0824125977744388
  5.8240974271526040  6.2211757945076558  3.4742290462100023
  8.2998206363469080 13.0313839506312910  1.0824292092113219
 17.6200805797095370  1.9330851528808415  3.4744586057172433
 10.4840006342635590  0.6725991684042635  1.0820261592714397
 15.4355059754162909 14.2931896690293669  3.4742446576980588
  7.1352827007148916 16.2254146305519988  3.3603449613077161
 -7.1358594084272609 13.7034328663975273  5.7522317981660613
 -4.6595063344680767 20.5133829390183955  3.3604546659894430
  4.6604355213374058  9.4147865143553169  5.7522248792421040
 -2.4758350373452478  8.1541977044314997  3.3603094763123602
  2.4754435757200661 21.7738291568815114  5.7524546796618923
