# Supplementary material for: Towards universal neural network potential for material discovery applicable to arbitrary combination of 45 elements
Source: Nat Commun. 2022 May 30;13:2991. doi: 10.1038/s41467-022-30687-9 (PMC9151783; doi:10.1038/s41467-022-30687-9)
Supplement: Supplementary file 4 — Supplementary Data 1 [file 41467_2022_30687_MOESM4_ESM.zip › scripts/2_mof/mof_sample_file/structure_files/VOGTIV_668974_MOF74Mg_hydrated_cleaned.POSCAR]

 H Mg  C  O 
 1.0000000000000000
    26.0260696411000012    0.0000000000000000    0.0000000000000000
   -13.0130348205999997   22.5392374699000015    0.0000000000000000
     0.0000000000000000    0.0000000000000000    6.7587218284999997
  54  18  72  72
Cartesian
 10.2221438411295065  2.7812880310253916  5.0461192135096988
  2.8329569001378028 19.8308087105963722  1.6730809207903017
 18.5904621794024685  7.4619923903182643  5.0461192135096988
 -5.5353627305901050 15.1501055497446533  1.6730809207903017
 10.3526952110823185 12.3688169986410248  5.0461192135096988
  2.7024060132237082 10.2432802630589759  1.6730809207903017
 -2.8329567043112971 10.3186538452243184  0.5666524752275653
  2.8329567173663972  4.7560777605614373  3.9128141622665655
  5.5353621431105866 14.9993583628018712  0.5666524752275653
 20.5748380078037911  0.0753735369411479  3.9128141622665655
 -2.7024052429727807 19.9061822927617129  0.5666524752275653
 15.7575064542237069 17.7806455797917629  3.9128141622665655
 10.2221435539172969 17.8560191619571071  2.8063857704574304
 15.8880565447766759 12.2934434164756841  6.1525478068948374
 -7.5197379323466018 22.5367236795346564  2.8063857704574304
  7.5197379192915026  7.6127395546489502  6.1525478068948374
 -2.7024058826727031  4.8314513653388769  2.8063857704574304
 15.7575067414359165  2.7059144488600495  6.1525478068948374
  9.9088214697108086  3.3239782974698997  6.5041856964063998
  3.1462791671156980 19.2881186250486394  0.2150144378936007
 18.2771403040775873  6.9193016264076164  6.5041856964063998
 -5.2220402547306026 15.6927956352923843  0.2150144378936007
 10.9793397450381089 12.3688169986410248  6.5041856964063998
  2.0757606959618906 10.2432802630589759  0.2150144378936007
 -3.1462789712891919 10.8613439307720476  2.0247190051586674
  3.1462791801707994  4.2133873358322482  2.4547478876650688
  5.2220398761326914 14.4566682772541419  2.0247190051586674
 20.8881601703408855  0.6180638033856561  2.4547478876650688
 -2.0757607090169903 19.9061822927617129  2.0247190051586674
 15.1308619202679164 17.7806455797917629  2.4547478876650688
  9.9088212869394017 18.3987092475048364  4.2644524482109354
 16.2013788117545694 11.7507533309279530  4.6944813307173368
 -7.8330605909775111 21.9940335939869271  4.2644524482109354
  7.8330601862693978  8.1554296401966795  4.6944813307173368
 -2.0757611398353060  4.8314513653388769  4.2644524482109354
 15.1308622074801260  2.7059144488600495  4.6944813307173368
  6.1202313870081104  3.2832764997867430  6.6862761947451324
  6.9348684665123708 19.3288204227317983  0.0329239395548672
 20.2066839403757825  3.6586376082882270  6.6862761947451324
 -7.1515836952022900 18.9534593142303152  0.0329239395548672
 12.8383856039630970 15.6701824752621128  6.6862761947451324
  0.2167148370369049  6.9419141080749709  0.0329239395548672
 19.1753316321816065 10.8206421557009875  2.2068095102166008
  6.9348688712204831  4.2540891335154054  2.2726573826071355
  7.1515840738002012 11.1960032415903754  2.2068095102166008
 18.9586164165467856  3.8787280250139209  2.2726573826071355
 12.8383857345140999  0.5954516608997616  2.2068095102166008
 13.2718145077859795 14.4792800805585777  2.2726573826071355
  6.1202319614325305 18.3580074498216774  4.4465429532688692
 -6.1202314261734116 11.7914551059990114  4.5123908256594030
 -5.9035163671997983 18.7333685583231606  4.4465429532688692
  5.9035163671997974 11.4160940201096253  4.5123908256594030
 -0.2167148500920065  8.1328171811414229  4.4465429532688692
  0.2167148239818042 22.0166453972913629  4.5123908256594030
  8.9531878302173986  1.1767335414988680  0.1000485943549211
  4.1019131199315186 21.4353641498309813  6.6191515399450793
 20.6145264531116652  7.1653211089423294  0.1000485943549211
 -7.5594255160178463 15.4467761527576730  6.6191515399450793
  9.5975875488198596 14.2700430408886518  0.1000485943549211
  3.4575125135822296  8.3420548765621696  6.6191515399450793
 -4.1019124541213969  8.7140990843526271  2.3397820374071889
  4.1019123366254924  6.3606322048637658  2.1396848554165468
  7.5594244585547097 14.7026877597888550  2.3397820374071889
 18.5507755095882594  0.3720444112993327  2.1396848554165468
 -3.4575128921801435 21.8074083576214370  2.3397820374071889
 16.5126133201250447 15.8794208716578744  2.1396848554165468
  8.9531881043745098 16.2514650568362349  4.5795154804594569
 17.1570135739866210 13.8979974989844575  4.3794182984688153
 -5.4956751860841635 22.2400530539095413  4.5795154804594569
  5.4956748074862514  7.9094101802740644  4.3794182984688153
 -3.4575126441332347  6.7326763900421263  4.5795154804594569
 16.5126139728800680  0.8046891528116326  4.3794182984688153
 -5.7103003193036805 21.0156824488247729  0.5153624621632062
 18.7654015436097055  1.5964141345123117  6.2038376721367943
 -2.2898648653983087  7.1589905583566518  0.5153624621632062
 15.3449645230922815 15.4531067033433498  6.2038376721367943
  8.0001647930489774 17.0495215162185794  0.5153624621632062
  5.0549354521245196  5.5625760846628811  6.2038376721367943
 20.3999001579882098  5.9409518379712951  2.7550959052154744
  5.7103007240117929  9.1337801069959195  1.7243709808890617
 10.7652355886567914 14.6963558524773408  2.7550959052154744
 15.3449648494697932  0.3783755497995389  1.7243709808890617
  8.0001654849692958  1.9747897295360453  2.7550959052154744
 18.1100345353940746 13.0999423963279469  1.7243709808890617
  7.3448005002942329 13.4783171547040830  4.9948293549869422
 -7.3447995342168007 16.6711454237287029  3.9641044239413299
 -2.2898640951473803 22.2337211692101278  4.9948293549869422
  2.2898648523432077  7.9157414092226590  3.9641044239413299
 -5.0549351126919078  9.5121555437349716  4.9948293549869422
  5.0549348646449985 20.6373076904486368  3.9641044239413299
  7.2181652427105067  2.8513855551487590  3.6747303787494667
  5.8369351982894937 19.7607117065512412  3.0444697555505336
 20.0317459338989927  4.8254216913193639  3.6747303787494667
 -6.9766454928989949 17.7866755703806376  3.0444697555505336
 11.9153901463905001 14.9352900152318782  3.6747303787494667
  1.1397102946095008  7.6768072464681234  3.0444697555505336
 -5.8369353157853974 10.3887515276323654  5.9144636269449311
  5.8369350024629858  4.6859801007654864  5.2842029970267976
  6.9766462762050212 12.3627870080521500  5.9144636269449311
 19.1335558590846233  2.7119441228795624  5.2842029970267976
 -1.1397103076646007 22.4726553093525645  5.9144636269449311
 14.1948115319706254 15.2141725405888124  5.2842029970267976
  7.2181644594044823 17.9261175001159749  1.4349970364852007
 18.8920348429283642 12.2233464124305513  0.8047363595326664
 -6.0784553266989194 19.9001536588986738  1.4349970364852007
  6.0784553397540195 10.2493095752849328  0.8047363595326664
 -1.1397100987829940  7.3979240427482704  1.4349970364852007
 14.1948102264605822  0.1394415001054884  0.8047363595326664
  6.9570629988986985  2.5212488899037444  5.0320089537004700
  6.0980377423686090 20.0908478517180207  1.6871911805995305
 20.4482031027077760  4.7643690061006767  5.0320089537004700
 -7.3931036538954089 17.8477289339622409  1.6871911805995305
 11.7600351300078216 15.3264795239802591  5.0320089537004700
  1.2950660942982046  7.2856177377197398  1.6871911805995305
 20.0121639359925183 10.0586147041026717  0.5525422154183366
  6.0980371418339914  5.0161169016830840  3.9269244220757948
  7.3931030533607887 12.3017350011963806  0.5525422154183366
 18.7170970583882834  2.7729969663829306  3.9269244220757948
 11.7600348558507122  0.2517480086428943  0.5525422154183366
 14.3501665352982055 14.8229830544525267  3.9269244220757948
  6.9570627116864889 17.5959800208354586  2.7922755106482016
 -6.9570629727884983 12.5534825575973290  6.1666580667040671
 -5.6619970090412988 19.8391002953170705  2.7922755106482016
  5.6619969959861987 10.3103629388665379  6.1666580667040671
 -1.2950657026451911  7.7891135288845561  2.7922755106482016
  1.2950661073533054 22.3603497052990505  6.1666580667040671
  6.2834199728043041  3.4709570653435335  5.7892627147672782
  6.7716814212180259 19.1411398571750055  0.9299374195327226
 19.9625534968535803  3.7061228090289218  5.7892627147672782
 -6.9074532516800877 18.9059741134896200  0.9299374195327226
 12.9193266522728774 15.4350180656904623  5.7892627147672782
  0.1357730184761984  7.1770798517603582  0.9299374195327226
 19.3385202310328985 11.0083226986456815  1.3097959227315437
  6.7716802462589882  4.0664085905707115  3.1696708625849905
  6.9074536563882010 11.2434884423310706  1.3097959227315437
 19.2027468209036840  3.8312428468853232  3.1696708625849905
 12.9193275530748046  0.3602859172143735  1.3097959227315437
 13.1908726761701711 14.7144458468560639  3.1696708625849905
  6.2834205863940262 18.5456879927663714  3.5495294665718138
 -6.2834200250247072 11.6037745630543192  5.4094043123564584
 -6.1476467846118004 18.7808537590638558  3.5495294665718138
  6.1476467846118013 11.3686088193689301  5.4094043123564584
 -0.1357729923659989  7.8976514148439385  3.5495294665718138
  0.1357730054211002 22.2518111409767521  5.4094043123564584
 -4.9544110351227149 21.9495633998467206  0.9299370230999144
 18.0095111236350043  0.6625344723799073  5.7892631112000856
 -3.4765732343831997  7.3466704229384270  0.9299370230999144
 16.5316739887056130 15.2654275171244915  5.7892631112000856
  8.4309845828283230 15.9279613789777734  0.9299370230999144
  4.6241166414777020  6.6841358827222281  5.7892631112000856
 21.1557906432384151  6.8748314322674080  3.1696704661521826
  4.9544102518166877  8.1999005353119045  1.3097963258835517
  9.5785268932943914 14.8840364180341318  3.1696704661521826
 16.5316732837301856  0.1906953912604988  1.3097963258835517
  8.4309835384202891  0.8532298410283088  3.1696704661521826
 17.6792170824777024 14.2215011994550160  1.3097963258835517
  8.1006894319874885 14.4121967263880961  5.4094039092044506
 -8.1006897061445962 15.7372658294325944  3.5495298697238216
 -3.4765727513444831 22.4214017121548217  5.4094039092044506
  3.4765735477056108  7.7280608436658680  3.5495298697238216
 -4.6241164456511958  8.3905954064941657  5.4094039092044506
  4.6241166545328030 21.7588678503015416  3.5495298697238216
  8.2534345379655019  2.3878374482234226  1.5803561873897662
  4.8016659030345012 20.2242598134765750  5.1388439469102343
 19.9155557227454985  5.9537652542298041  1.5803561873897662
 -6.8604552817454998 16.6583320074701966  5.1388439469102343
 10.9963110622889957 14.2704945592467745  1.5803561873897662
  2.0587893787110016  8.3416027024532262  5.1388439469102343
 -4.8016660074753021  9.9252034433191270  3.8200894355852304
  4.8016657202630935  5.1495281850787258  0.6593772019089006
  6.8604560519964233 13.4911305483504957  3.8200894355852304
 19.2497460963483178  1.5836005599691216  0.6593772019089006
 -2.0587893656559015 21.8078598533674644  3.8200894355852304
 15.1138905769068295 15.8789680191860132  0.6593772019089006
  8.2534337677145739 17.4625694158027365  6.0598230802135022
 17.8567655607284728 12.6868944967437898  2.8991104971387656
 -6.1946455509075138 21.0284971991970195  6.0598230802135022
  6.1946455639626139  9.1209660349865889  2.8991104971387656
 -2.0587891828844951  6.7331285867631667  6.0598230802135022
 15.1138892713967863  0.8042369787026904  2.8991104971387656
  7.2978010681883969  1.3612482099301455  5.6266583201276230
  5.7572990855993922 21.2508495492359941  1.0925418141723775
 21.2824254961140262  5.6394568309470072  5.6266583201276230
 -8.2273240890365944 16.9726397523900765  1.0925418141723775
 10.5850748631383844 15.6113920399260699  5.6266583201276230
  2.4700247945555933  7.0007052217739307  1.0925418141723775
 20.3529021749985226  8.8986136849476125  1.1471915348110888
  5.7572990986544950  6.1761175816566833  3.3322752572246457
  8.2273238932100856 13.1768228034306141  1.1471915348110888
 17.8828764143654944  1.8979088249672378  3.3322752572246457
 10.5850753853423978  0.5366605472008006  1.1471915348110888
 15.5251252486106939 14.5380705158946206  3.3322752572246457
  7.2978005590394792 16.4359796800433173  3.3869250786513589
 -7.2978008201414886 13.7134828983894685  5.5720087002769132
 -4.8277757905940888 20.7141881201633993  3.3869250786513589
  4.8277757644838877  9.4352744582693848  5.5720087002769132
 -2.4700247815004928  8.0740260674424622  3.3869250786513589
  2.4700247945555915 22.0754371667411462  5.5720087002769132
 10.0485104961152896  2.7835491276910758  5.8826598721212529
  3.0065897490582034 19.8285484731903843  0.8365402621787469
 18.6753215725035133  7.3104911351559982  5.8826598721212529
 -5.6202207398504997 15.3016061265440015  0.8365402621787469
 10.4414690585546914 12.5180573380343834  5.8826598721212529
  2.6136313824453086 10.0940399236656155  0.8365402621787469
 -3.0065899448847104 10.3209147609932224  1.4031930868047193
  3.0065901407112174  4.7538165282231697  3.0762737052310150
  5.6202203612525858 14.8478564292766890  1.4031930868047193
 20.4899800638188978  0.2268749503880941  3.0762737052310150
 -2.6136305991392828 20.0554226547671739  1.4031930868047193
 15.6687310531943851 17.6314052177863054  3.0762737052310150
 10.0485099086357668 17.8582807334768319  3.6429266306449897
 16.0616902031133080 12.2911818223438587  5.3160071482832834
 -7.4348792964413875 22.3852217460094742  3.6429266306449897
  7.4348792964413857  7.7642408324233125  5.3160071482832834
 -2.6136310691228988  4.9806917047322363  3.6429266306449897
 15.6687313273514963  2.5566741094666896  5.3160071482832834
