# Supplementary material for: Towards universal neural network potential for material discovery applicable to arbitrary combination of 45 elements
Source: Nat Commun. 2022 May 30;13:2991. doi: 10.1038/s41467-022-30687-9 (PMC9151783; doi:10.1038/s41467-022-30687-9)
Supplement: Supplementary file 4 — Supplementary Data 1 [file 41467_2022_30687_MOESM4_ESM.zip › scripts/2_mof/mof_sample_file/structure_files/WOBHEB_645256_MOF74Zn_hydrated_cleaned_pfp001000_d3.POSCAR]

 H Zn  C  O 
 1.0000000000000000
    26.1137069712000880    0.0000670134471474   -0.0001415078115941
   -13.0567955477745663   22.6141739770819648    0.0000407329753423
    -0.0000330137485353   -0.0000005424624707    6.9484929181552513
  54  18  72  72
Cartesian
  9.5316685310041986  3.2377148020225377  5.6043503366426632
  3.4512104752459156 19.2483721805449228  1.3960196689845890
 18.4324797952101989  6.5705009912024632  5.6036194283477938
 -5.4496010828067565 15.9155867829765949  1.3967585842857968
 11.0941931199200372 12.6125536833077287  5.6040262181492464
  1.8886889714900805  9.8735369791811731  1.3963476782511146
 -3.5265317272174972 10.7706860244409750  0.9720567775834704
  3.4516338673795941  4.1756361841069154  3.7123114386113478
  5.3790705363586397 14.1100412189788731  0.9714919269650254
 20.6576706287545129  0.8358435449825271  3.7116364370103345
 -1.9643278605680083 20.1551993321612386  0.9724960931031909
 14.9492441688829434 17.4088838391758465  3.7116908181926811
  9.5312448043164775 18.3104552232501696  3.2880595854847794
 16.5094128609510484 11.7154066980997502  6.0283207559321257
 -7.6747899870041021 21.6502443923202357  3.2887408037563288
  7.6038125690149441  8.3760456021865277  6.0288833244860900
 -1.9663668868153030  5.0772065771657875  3.2886841041968613
 14.9472065408492778  2.3308879282889197  6.0278803677901296
  9.6312671991300451  3.5060824136411837  7.1412688824595740
  3.3516159734912594 18.9800017891158603 -0.1408972250168194
 18.1511147943500291  6.5239533937277026  7.1410713234888847
 -5.1682376740418698 15.9621369184392030 -0.1406967949862834
 11.2772061146398617 12.3899033574309083  7.1404943407202728
  1.7056792048313882 10.0961873381359712 -0.1401203939940855
 -3.4230039148479534 11.0413604124013425  2.5083297793027377
  3.3483787191826635  3.9066560907371062  2.1757783260221588
  5.0949528439212255 14.0648626011217370  2.5078168649305845
 20.9443278660181385  0.8821732206467762  2.1755700370697477
 -1.7812473724993221 19.9296660028952886  2.5085368146722882
 14.7647450978600308 17.6321457496106504  2.1753053933230406
  9.6345027696254117 18.5794287437130770  4.8245948811929740
 16.4058875171976410 11.4447270471817326  4.4920411079929670
 -7.9614482666691906 21.6039151652659740  4.8248065775404942
  7.8879272244010217  8.4212248559868321  4.4925589008851254
 -1.7818624840808026  4.8539411853836469  4.8250735324677745
 14.7641255468136254  2.5564177392844187  4.4918370762908406
  6.0440475080356100  3.1569394178930654  7.0214645236296791
  6.9388302940866815 19.3291468487183558 -0.0210901987083281
 20.2453675096107517  3.5911436740693552  7.0217011434353855
 -7.2624961510297350 18.8949500407069166 -0.0213195823182490
 12.7692580476332473 15.6755062863271029  7.0200871520376298
  0.2136220769029924  6.8105854315947987 -0.0197131620032491
 19.0997703956996112 10.6931217232358744  2.3881058476864392
  6.9398140205620891  4.2529103099773975  2.2953315349758423
  7.1919023424234227 11.1296582082609952  2.3882329078328213
 18.8479913290927854  3.8172816344894263  2.2955260897768799
 12.7695494190971939  0.5981846078576272  2.3890803835793739
 13.2710005969352132 14.3493497355408888  2.2954069524990346
  6.0430666500431469 18.2331755565644116  4.7050427404892279
 -6.1168862319867712 11.7929685145229364  4.6122756927353254
 -5.8651162526870753 18.6688109196355576  4.7048472851730585
  5.7909788608717676 11.3564294305115201  4.6121398261563273
 -0.2881179968504919  8.1367415234951697  4.7049712912411943
  0.2133277196010433 21.8878979110448988  4.6112957010838000
  8.8500651147955622  1.0794058568953151  0.1950771205501405
  4.1328166657381544 21.4066786345667985  6.8052964173127153
 20.6420781069605539  7.0600990203374590  0.1945985166403460
 -7.6592009645726362 15.4259859816958933  6.8057754693499479
  9.5673059963939693 14.2828629341532949  0.1942504121043895
  3.4155762187034888  8.2032264023189168  6.8061217850317250
 -4.2079909358555421  8.6162474116703169  2.5113029903195199
  4.1328577449635606  6.3317542802264599  2.1731678877514424
  7.5884862596599261 14.5978057086932012  2.5107214777428868
 18.4509808291655304  0.3495230054809524  2.1729212739374373
 -3.4894122227314366 21.8219490062635870  2.5109078586610121
 16.4747324307838774 15.7408976828571063  2.1725925528624983
  8.8500237450197066 16.1543354518824920  4.8272098696197894
 17.1908729577622630 13.8698419390251715  4.4890746036331599
 -5.4681047907903420 22.1365685175120781  4.8274555823731919
  5.3943963089107321  7.8882808333058954  4.4896463732332226
 -3.4918525008080969  6.7451903043870045  4.8277848139448754
 16.4722918919935033  0.6641378043152064  4.4894711084283996
 -5.7590696847015792 20.9699313275789017  0.6057892860163238
 18.7419547601381957  1.5161590540303074  6.3945907809123534
 -2.3352215884660370  7.0774992817275759  0.6060967682300066
 15.3181148261948596 15.4085844919230421  6.3942702979563535
  7.9840201506706796 16.9891039406782731  0.6060338376640577
  4.9988619038536326  5.4969887580020345  6.3943321813373526
 20.3523616900457327  5.8920921185791748  2.9215468922852303
  5.6846207460089557  9.0562515629431353  1.7633783436052142
 10.7226146517805301 14.6143789810595610  2.9218934368938885
 15.3170809046518741  0.3303906230048107  1.7622778803481278
  7.9842170746372867  1.9139841627102507  2.9224039743196144
 18.0570287766925972 13.0346660681258015  1.7629348647516647
  7.2982647762978479 13.4298399697085440  5.2370012390401888
 -7.3694791635656163 16.5939933464966991  4.0788295841023574
 -2.3342018241453855 22.1556945277135497  5.2380906051504166
  2.2602720069922095  7.8717102371930014  4.0784765359415820
 -5.0741485854849335  9.4514282578068407  5.2374320061270980
  4.9986649963110548 20.5720966887059049  4.0779782704111760
  7.2070715382668551  2.7859654969280703  3.8479048125373634
  5.7758094044650621 19.7001302508384200  3.1524698494660504
 19.9866215122876767  4.7826759230140947  3.8470338916657498
 -7.0037264822119569 17.7034240328074759  3.1533408655887434
 11.8664457162651829 14.8522862570699896  3.8471120311133236
  1.1164411974238939  7.6338031157018680  3.1532609156656375
 -5.8510611394514056 10.3235317551898138  6.1629968631485736
  5.7771690526130506  4.6252483018407808  5.4693095519423709
  6.9313867755306999 12.3211377909526441  6.1627179641442815
 19.1083736639617747  2.6255477367537141  5.4694174262288859
 -1.1904352772127877 22.3922388824691581  6.1634004608544375
 14.1742802026431125 15.1709030410998444  5.4688803215516311
  7.2057143806437356 17.8608369298321570  1.5310657804417711
 18.8339421303808727 12.1625525778192358  0.8373774022031005
 -6.1255011352362736 19.8605235803613773  1.5309529363331091
  6.0514952089032912 10.1649488913561594  0.8376555090699713
 -1.1914101715247307  7.3151844373736248  1.5314959030405730
 14.1733135604886140  0.0938472244886388  0.8369736846976242
  6.9386579365244838  2.4482784597149223  5.2207981338565590
  6.0442255198081831 20.0378047990472616  1.7795751262254471
 20.4126392646907036  4.7199368252608123  5.2203318759760178
 -7.4297688471275567 17.7661375677469309  1.7800550288358434
 11.7081888496290230 15.2540007389720156  5.2198291074007921
  1.2746855872640297  7.2320894810385319  1.7805427368653521
 19.9946664517568280  9.9853832717675690  0.5872198219438812
  6.0447626232412812  4.9625361743559981  4.0959733886935394
  7.3581678414627545 12.2575783100795999  0.5870472498565786
 18.6821422796887902  2.6885164697736696  4.0963322628215364
 11.7079723649527168  0.1789347294978071  0.5878297448685115
 14.3326134450946654 14.7700158865839430  4.0958500935841320
  6.9381182090699243 17.5235555535325425  2.9044014083534710
 -7.0117835767377477 12.5007169413551846  6.4131563363934863
 -5.6992630865823797 19.7975912383589687  2.9040320134385840
  5.6247182323789442 10.2285097867890080  6.4133245840783424
 -1.3497232788273785  7.7160739060966872  2.9045277850250377
  1.2749029905971656 22.3071468428610125  6.4125473771724248
  6.2440444075265509  3.4015990341503852  5.9796864181548131
  6.7388352973572898 19.0844945315189207  1.0206886568014191
 19.9348207682410496  3.6417395425627812  5.9794906659817659
 -6.9519210550833259 18.8443725308114551  1.0208769503014021
 12.8810459640472494 15.3795124113873207  5.9785349818211913
  0.1018477775441017  7.1065766014233951  1.0218366450080887
 19.2999064976858996 10.9380754229835215  1.3465331105891822
  6.7403684173663336  4.0097154493834042  3.3375052580827855
  6.8801027875132919 11.1798235678774756  1.3465232601352013
 19.1601863165802122  3.7664389182427458  3.3371414024446029
 12.8804387257400137  0.3031118839752495  1.3470978201702555
 13.1596696439198073 14.6441456237350902  3.3373103483424904
  6.2425143658576792 18.4763685559508524  3.6628716740658409
 -6.3170288668585473 11.5480128892235587  5.6538405500525410
 -6.1773168952269080 18.7196224398724205  3.6632391174378740
  6.1027787149423425 11.3062671783026616  5.6538514736896346
 -0.1768018903088446  7.8419415086136235  3.6630631034532328
  0.1024393908708484 22.1829818906241982  5.6532738106433298
 -5.0564287886247561 21.9440791344973043  1.0708754240289067
 18.0393079538229202  0.5420028357787717  5.9295020559755018
 -3.5304448954526948  7.2001467187369919  1.0702346830564211
 16.5133235860966288 15.2859350279117141  5.9301482865367854
  8.4766601706899873 15.8935397512439991  1.0711080041951877
  4.5062177814376891  6.5925495583672609  5.9292689553312323
 21.0542774959201076  6.8667749781385625  3.3865438620508064
  4.9801636478756661  8.0828464177513322  1.2994213370200340
  9.5276732864891063 14.7341945367416578  3.3874196100181306
 16.5121010233174239  0.2075599222497574  1.2977180749867541
  8.4769910598696168  0.8184257121959846  3.3869683592638671
 17.5661071193732496 14.1310831317843189  1.2984015372265199
  8.0027165938910727 14.4032407262200195  5.7009526697576396
 -8.0713956021261772 15.6193129821514116  3.6138326771521645
 -3.5292175268373414 22.2785278623951548  5.7026597828811623
  3.4552106581722799  7.7518975975252786  3.6129568591467329
 -4.5832204662517526  8.3549938378584567  5.7019701871798389
  4.5058904379544495 21.6676627052529298  3.6134036507103917
  8.1519356875926281  2.3044781298050991  1.7173159958936728
  4.8309430853839928 20.1816125016587691  5.2830589067055174
 19.9299589676985747  5.8425894615688501  1.7165063498144335
 -6.9470791814372923 16.6435024961592930  5.2838665828349463
 10.9766199550225441 14.2738712894632744  1.7167683014776638
  2.0062649845211697  8.2122169915672956  5.2836044050516628
 -4.9044156729978079  9.8423984948466163  4.0327784344770325
  4.8297665831265384  5.1062187067243707  0.6506247952922186
  6.8744734071396048 13.3808125214535174  4.0324872243817422
 19.1647450722747870  1.5653354212435775  0.6509479399752076
 -2.0803793393838670 21.8136260155838499  4.0333838277307672
 15.0639958323869383 15.7514711016633076  0.6502224827013848
  8.1531159850794630 17.3798652185122258  6.3497493268543881
 17.8873015096321097 12.6436875973413141  2.9676000824807240
 -6.1818700490449077 20.9207547122822817  6.3494261884214351
  6.1084080498929332  9.1052757724654185  2.9678855153075347
 -2.0811214646445060  6.7346152948309594  6.3501550191006588
 15.0632544985515935  0.6724588285741725  2.9669919374492668
  7.2914228594594883  1.2929006821381674  5.8216053486967763
  5.6914561008649649 21.1931860681419373  1.1787662094381648
 21.2362493823302856  5.6039884772346138  5.8210178441324603
 -8.2533605097721150 16.8821062815822778  1.1793593518493233
 10.5310899940213130 15.5266603125620755  5.8205172910345642
  2.4517909650750336  6.9594297563402323  1.1798545350168934
 20.3475406281352740  8.8295713966108362  1.1875935587709856
  5.6904456579674152  6.1178097934489193  3.4952832254652750
  8.1817326432327881 13.1416813437068321  1.1874431825490301
 17.8571284242762331  1.8054531321944143  3.4960389342646052
 10.5305144749423931  0.4507368518256941  1.1881656996807224
 15.5100287543850062 14.4990734697464738  3.4948997914074043
  7.2924339155683677 16.3682793928941557  3.5050900723817571
 -7.3646632661732392 13.6565147359296351  5.8127786046844614
 -4.8742457551123515 20.6806234005126477  3.5043246128928964
  4.8011488692446651  9.3444102218676672  5.8129318023729084
 -2.5271517301025819  7.9870144277742448  3.5054738317164635
  2.4523636123409380 22.0353510729596920  5.8122074407873345
  9.8856441551889898  2.8748698335687690  6.4390064881359717
  3.0972367336511115 19.6112189791664520  0.5613790412526902
 18.5692770421145497  7.0595661719361225  6.4377481922371809
 -5.5863972696082431 15.4265227352224095  0.5626278732868830
 10.6031343678224914 12.4872222613294426  6.4387183221421243
  2.3797497093370712  9.9988655322074269  0.5616570834797804
 -3.1696207379216288 10.4095236814913825  1.8062074132736374
  3.0950395149939389  4.5378528089115955  2.8784972064278924
  5.5159586474869506 14.5993627269306891  1.8053976161292282
 20.5223534120694637  0.3472239321020237  2.8770889776244077
 -2.4553569918859131 20.0267888880114953  1.8067441690788275
 15.4393865554291327 17.5353244794638137  2.8766369113956727
  9.8878408483550686 17.9482373617134776  4.1218807468709864
 16.1525022584215243 12.0765596211569459  5.1941761110094200
 -7.5394736120306778 22.1388635312202169  4.1232867726902649
  7.4669245904655659  7.8867236695890623  5.1949765768684095
 -2.4565037731222259  4.9507622122152108  4.1237384356650004
 15.4382358179700994  2.4592955025532279  5.1936346938454321
