# Supplementary material for: Towards universal neural network potential for material discovery applicable to arbitrary combination of 45 elements
Source: Nat Commun. 2022 May 30;13:2991. doi: 10.1038/s41467-022-30687-9 (PMC9151783; doi:10.1038/s41467-022-30687-9)
Supplement: Supplementary file 4 — Supplementary Data 1 [file 41467_2022_30687_MOESM4_ESM.zip › scripts/2_mof/mof_sample_file/structure_files/VOGTIV_668974_MOF74Mg_hydrated.POSCAR]

 C Mg  O 
 1.0000000000000000
    26.0260696411000012    0.0000000000000000    0.0000000000000000
   -13.0130348205999997   22.5392374699000015    0.0000000000000000
     0.0000000000000000    0.0000000000000000    6.7587218284999997
  72  18  72
Cartesian
  4.9798277617030173  9.4570135506307285  5.0474134953174090
  8.0332074491880299 13.0822245954463963  1.7113083331825909
  2.3331077416572832 22.1233880427171208  5.0474134953174090
 10.6799278596248062  0.4158494271828794  1.7113083331825909
 -7.3129351130692530 13.4980740226292752  5.0474134953174090
 20.3259695431782070  9.0411641234478513  1.7113083331825909
 -8.0332072540591728 16.9700929251433585  0.5415989610073340
 -4.9798281521607262 20.5953033163211394  3.9642154719219138
  2.3331069609085255  7.0972299698689882  0.5415989610073340
 -2.3331071561373822  7.9289288016955091  3.9642154719219138
  5.7001004752331346 21.0111527209647804  0.5415989610073340
  7.3129351260156206 16.5542434979604778  3.9642154719219138
 17.9928628685564469  1.9439343338927626  2.7945061538164313
 21.0462420615461419  5.5691448828452037  6.2171230161845461
 15.3461417944548941 14.6103093443816157  2.7945061538164313
 10.6799278595914764 15.4420081762081391  6.2171230161845461
  5.7001004752664697  5.9849939719395211  2.7945061538164313
  7.3129350349577127  1.5280849067098832  6.2171230161845461
  5.8409007572591873 10.3186886216442435  5.9895793587626400
  7.1721336728497720 12.2205481720786331  0.7691424697373599
  1.1563371810093721 22.4382615958779006  5.9895793587626400
 11.8566968587085384  0.1009758740221019  0.7691424697373599
 -6.9972383287596029 12.3215240461007358  5.9895793587626400
 20.0102735396506475 10.2177127476221425  0.7691424697373599
 -7.1721342715160379 17.8317680186961098  1.4837647703827903
 -5.8409007703388856 19.7336282227683846  3.0220498112383374
  1.1563379488117598  7.4121035004905282  1.4837647703827903
 -1.1563381440406153  7.6140552710739691  3.0220498112383374
  6.0157965047867670 19.8346040967904891  1.4837647703827903
  6.9972390964619917 17.7307921221347726  3.0220498112383374
 18.8539358510995854  2.8056094274455150  3.7366722132645953
 20.1851690790030034  4.7074697892924524  5.2749571594980367
 14.1693727823581277 14.9251828750031557  3.7366722132645953
 11.8566968716882428 15.1271346455865991  5.2749571594980367
  6.0157963226376117  4.8084456633145543  3.7366722132645953
  6.9972390054040803  2.7046335308841751  5.2749571594980367
  6.1996698539851112 11.6297958624151896  5.3333073340408532
  6.8133657472969817 10.9094416074848102  1.4254144944591465
 -0.1584983737722652 22.0934104511758811  5.3333073340408532
 13.1715335846633099  0.4458263425469968  1.4254144944591465
 -6.0411714803128449 11.3552686262089324  5.3333073340408532
 19.0542051296397119 11.1839695198681941  1.4254144944591465
 -6.8133645761905113 19.1428745832899310  0.8274927997307784
 -6.1996694766737654 18.4225203058203171  3.6783216331984687
 -0.1584987771430113  7.0672530319656328  0.8274927997307784
  0.1584987771096786  7.9589057170596265  3.6783216331984687
  6.9718633532335241 18.8683473245444375  0.8274927997307784
  6.0411706994640886 18.6970489169200604  3.6783216331984687
 19.2127048827603346  4.1167168259911229  3.0803999925398755
 19.8263999822770813  3.3963625485215063  5.9312291774611010
 12.8545356529992763 14.5803317528403742  3.0803999925398755
 13.1715332072519651 15.4719844379343687  5.9312291774611010
  6.9718639258403901  3.8421888910685036  3.0803999925398755
  6.0411712720709545  3.6708904834441261  5.9312291774611010
  6.9257974702437259 12.4443631157040659  6.2572248377933457
  6.0872373502562773 10.0948743541959356  0.5014969907066543
 -1.2269985067317002 22.3149724627807728  6.2572248377933457
 14.2400333272317017  0.2242650071192306  0.5014969907066543
 -5.6987989636120240 10.3191393613151678  6.2572248377933457
 18.7118337841120272 12.2200981085848355  0.5014969907066543
 -6.0872369599318974 19.9574418365788091  1.7514103575530451
 -6.9257972751148680 17.6079530525314425  2.7544043322076317
 -1.2269987018938879  7.2888143673933987  1.7514103575530451
  1.2269985196780682  7.7373443816318597  2.7544043322076317
  7.3142366507164338 17.8322180596506712  1.7514103575530451
  5.6987997183013794 19.7331768294595769  2.7544043322076317
 19.9388317182368624  4.9312840792799975  4.0043176990540230
 19.1002716763276190  2.5817951374579700  5.0073116737086094
 11.7860355330528801 14.8018937419060297  4.0043176990540230
 14.2400325594293147 15.2504237786837251  5.0073116737086094
  7.3142361432414083  2.8060601445772004  4.0043176990540230
  5.6987991457611784  4.7070190721607670  5.0073116737086094
  8.9248591506435133 13.8643356172494627  4.3619440288517666
  4.0881756698564846  8.6749018526505370  2.3967777996482331
  9.5567732016403024  0.7969869636116772  4.3619440288517666
  3.4562616188596991 21.7422505062883253  2.3967777996482331
 20.5574720702770790  7.8779149115780971  4.3619440288517666
 -7.5444372497770784 14.6613225583219027  2.3967777996482331
 -4.0881756569101153 21.3774143155849679  6.6148511743498108
 -8.9248589164755554 16.1879805735252802  4.6496849383875558
 -3.4562617100176092  8.3100663381243063  6.6148511743498108
  3.4562612024759196  6.7160924334401892  4.6496849383875558
  7.5444380435055383 15.3909936099136022  6.6148511743498108
  5.4685983255122768 22.1744012791966441  4.6496849383875558
 21.9378936068452077  6.3512562201975982  2.1090366873507889
 17.1012099438756877  1.1618227260695202  0.1438705189757522
  9.5567724468509496 15.8231457126369364  2.1090366873507889
 16.4692956456312416 14.2291718079528184  0.1438705189757522
  7.5444375360305127  0.3648357399186056  2.1090366873507889
  5.4685979481675968  7.1482431838092744  0.1438705189757522
  4.7982960560856913  9.9080235571680042  3.8348986235577418
  8.2147375932411766 12.6312145889091205  2.9238232049422583
  2.0332874714447979 21.7406719707921212  3.8348986235577418
 10.9797481298372919  0.7985654991078817  2.9238232049422583
 -6.8315823564573552 13.4297787356627563  3.8348986235577418
 19.8446175673484007  9.1094580580601221  2.9238232049422583
 -8.2147389596764970 17.4211029316806325  6.0878057622970640
 -4.7982964335303668 20.1442932872446256  5.1767303504403035
  2.0332867037090780  6.7145138754047480  6.0878057622970640
 -2.0332868859248983  8.3116448736205122  5.1767303504403035
  6.1814524770890138 20.9428587863525095  6.0878057622970640
  6.8315831241597449 16.6225374325727522  5.1767303504403035
 17.8113311629391227  2.3949443404300368  1.5819913766788694
 21.2277737671634625  5.1181348763079306  0.6709159175110554
 15.0463215112293760 14.2275932499173763  1.5819913766788694
 10.9797481167909226 15.8247242706723785  0.6709159175110554
  6.1814524510962778  5.9167000373272503  1.5819913766788694
  6.8315830331018335  1.5963788413221554  0.6709159175110554
  4.5857931454173899  8.3665648361306939  5.4806473482451610
  8.4272420654736564 14.1726733099464326  1.2780744802548394
  3.4744813380801092 22.3273684122905678  5.4806473482451610
  9.5385542632019842  0.2118690576094347  1.2780744802548394
 -8.0602740932064503 14.3845423675558681  5.4806473482451610
 21.0733085233154078  8.1546957785212584  1.2780744802548394
 -8.4272418313056949 15.8796442331825602  0.9748327598653109
 -4.5857935228620663 21.6857520082819377  3.5309816257528843
  3.4744801539272712  7.3012103169031946  0.9748327598653109
 -3.4744806484559270  7.7249484321220647  3.5309816257528843
  4.9527615211220093 21.8976210658913715  0.9748327598653109
  8.0602740801267494 15.6677751530338885  3.5309816257528843
 17.5988282002186835  0.8534857095496761  3.2277400067441828
 21.4402768860403228  6.6595932367174422  5.7838891700155166
 16.4875153778646855 14.8142896914158246  3.2277400067441828
  9.5385542761816868 15.2380278291739302  5.7838891700155166
  4.9527614951292707  6.8714623168661140  3.2277400067441828
  8.0602739630427696  0.6416166068617664  5.7838891700155166
  7.3047366277983272 13.6614823898634157  5.6948989315894378
  5.7082981927016752  8.8777550800365876  1.0638228969105619
 -2.4705242963653222 22.0345837626350409  5.6948989315894378
 15.4835591168653259  0.5046537072649607  1.0638228969105619
 -4.8342123315330028  9.3824087873015483  5.6948989315894378
 17.8472471520330025 13.1568286825984551  1.0638228969105619
 -5.7082981927683418 21.1745611107381571  1.1890843432095883
 -7.3047364326694693 16.3908337783720910  3.3167302384115391
 -2.4705243874232332  7.0084256672476686  1.1890843432095883
  2.4705239189206463  8.0177330817775907  3.3167302384115391
  8.1788232827954559 16.8954874856370516  1.1890843432095883
  4.8342131122484258 20.6699074034731964  3.3167302384115391
 20.3177710709869856  6.1484030153507847  3.4419917928501151
 18.7213324667208809  1.3646759534555701  5.5696375866712389
 10.5425097304062216 14.5215050642995340  3.4419917928501151
 15.4835583490629389 15.5308124788294570  5.5696375866712389
  8.1788227753204321  1.8693295705635808  3.4419917928501151
  4.8342127088776801  5.6437493080858232  5.5696375866712389
  9.9687653895381381 12.2726146445858877  5.3569627590597761
  3.0442694309618679 10.2666228253141121  1.4017590694402238
 10.4132908932644348  2.4968967494547596  5.3569627590597761
  2.5997439272355645 20.0423407204452424  1.4017590694402238
 18.6570481787974316  7.7697260758593538  5.3569627590597761
 -5.6440133582974310 14.7695113940406486  1.4017590694402238
 -3.0442694310285332 19.7856933654606308  0.8511481706799263
 -9.9687651163310687 17.7797015236496172  3.6546662081795467
 -2.5997441224977544 10.0099761239673892  0.8511481706799263
  2.5997441224644215  5.0161823095085447  3.6546662081795467
  5.6440141520258891 15.2828047741948581  0.8511481706799263
  7.3690222300049548 22.2825900923761537  3.6546662081795467
 22.9817996115052026  4.7595356081618210  3.1040554175587980
 16.0573037570332104  2.7535436085761460  5.9075737524421790
 10.4132901124490118 17.5230554984800193  3.1040554175587980
 15.6127779800331759 12.5292620221097373  5.9075737524421790
  5.6440132411467845  0.2566469267390987  3.1040554175587980
  7.3690218396472469  7.2564320195280185  5.9075737524421790
