# Supplementary material for: Towards universal neural network potential for material discovery applicable to arbitrary combination of 45 elements
Source: Nat Commun. 2022 May 30;13:2991. doi: 10.1038/s41467-022-30687-9 (PMC9151783; doi:10.1038/s41467-022-30687-9)
Supplement: Supplementary file 4 — Supplementary Data 1 [file 41467_2022_30687_MOESM4_ESM.zip › scripts/2_mof/mof_sample_file/structure_files/WOJGEI_693596_ZIF-90.cif]

####################################################################### 
# 
# This file contains crystal structure data downloaded from the 
# Cambridge Structural Database (CSD) hosted by the Cambridge 
# Crystallographic Data Centre (CCDC).
# 
# Full information about CCDC data access policies and citation 
# guidelines are available at http://www.ccdc.cam.ac.uk/access/V1 
# 
# Audit and citation data items may have been added by the CCDC. 
# Please retain this information to preserve the provenance of 
# this file and to allow appropriate attribution of the data. 
# 
#######################################################################

data_ZIF90(SOD)
_audit_block_doi                 10.5517/ccr8r2t
_database_code_depnum_ccdc_archive 'CCDC 693596'
loop_
_citation_id
_citation_doi
_citation_year
1 10.1021/ja805222x 2008
_audit_update_record             
;
2008-07-02 deposited with the CCDC.	2021-11-14 downloaded from the CCDC.
;

_audit_creation_method           SHELXL-97
_chemical_name_systematic        
;
?
;
_chemical_name_common            ZIF-90
_chemical_melting_point          ?
_chemical_formula_moiety         'C48 H36 N24 O12 Zn6'
_chemical_formula_sum            'C48 H36 N24 O12 Zn6'
_chemical_formula_weight         1533.35

loop_
_atom_type_symbol
_atom_type_description
_atom_type_scat_dispersion_real
_atom_type_scat_dispersion_imag
_atom_type_scat_source
C C 0.0181 0.0091 'International Tables Vol C Tables 4.2.6.8 and 6.1.1.4'
H H 0.0000 0.0000 'International Tables Vol C Tables 4.2.6.8 and 6.1.1.4'
N N 0.0311 0.0180 'International Tables Vol C Tables 4.2.6.8 and 6.1.1.4'
O O 0.0492 0.0322 'International Tables Vol C Tables 4.2.6.8 and 6.1.1.4'
Zn Zn -1.5491 0.6778 'International Tables Vol C Tables 4.2.6.8 and 6.1.1.4'

_symmetry_cell_setting           Cubic
_symmetry_space_group_name_H-M   I-43m

loop_
_symmetry_equiv_pos_as_xyz
'x, y, z'
'-x, -y, z'
'-x, y, -z'
'x, -y, -z'
'z, x, y'
'z, -x, -y'
'-z, -x, y'
'-z, x, -y'
'y, z, x'
'-y, z, -x'
'y, -z, -x'
'-y, -z, x'
'y, x, z'
'-y, -x, z'
'y, -x, -z'
'-y, x, -z'
'x, z, y'
'-x, z, -y'
'-x, -z, y'
'x, -z, -y'
'z, y, x'
'z, -y, -x'
'-z, y, -x'
'-z, -y, x'
'x+1/2, y+1/2, z+1/2'
'-x+1/2, -y+1/2, z+1/2'
'-x+1/2, y+1/2, -z+1/2'
'x+1/2, -y+1/2, -z+1/2'
'z+1/2, x+1/2, y+1/2'
'z+1/2, -x+1/2, -y+1/2'
'-z+1/2, -x+1/2, y+1/2'
'-z+1/2, x+1/2, -y+1/2'
'y+1/2, z+1/2, x+1/2'
'-y+1/2, z+1/2, -x+1/2'
'y+1/2, -z+1/2, -x+1/2'
'-y+1/2, -z+1/2, x+1/2'
'y+1/2, x+1/2, z+1/2'
'-y+1/2, -x+1/2, z+1/2'
'y+1/2, -x+1/2, -z+1/2'
'-y+1/2, x+1/2, -z+1/2'
'x+1/2, z+1/2, y+1/2'
'-x+1/2, z+1/2, -y+1/2'
'-x+1/2, -z+1/2, y+1/2'
'x+1/2, -z+1/2, -y+1/2'
'z+1/2, y+1/2, x+1/2'
'z+1/2, -y+1/2, -x+1/2'
'-z+1/2, y+1/2, -x+1/2'
'-z+1/2, -y+1/2, x+1/2'

_cell_length_a                   17.2715(4)
_cell_length_b                   17.2715(4)
_cell_length_c                   17.2715(4)
_cell_angle_alpha                90.00
_cell_angle_beta                 90.00
_cell_angle_gamma                90.00
_cell_volume                     5152.2(2)
_cell_formula_units_Z            2
_cell_measurement_temperature    153(2)
_cell_measurement_reflns_used    6067
_cell_measurement_theta_min      3.66
_cell_measurement_theta_max      40.13

_exptl_crystal_description       Cubic
_exptl_crystal_colour            Red
_exptl_crystal_size_max          0.18
_exptl_crystal_size_mid          0.16
_exptl_crystal_size_min          0.16
_exptl_crystal_density_meas      ?
_exptl_crystal_density_diffrn    0.988
_exptl_crystal_density_method    'not measured'
_exptl_crystal_F_000             1728
_exptl_absorpt_coefficient_mu    1.936
_exptl_absorpt_correction_type   multi-scan
_exptl_absorpt_correction_T_min  0.7019
_exptl_absorpt_correction_T_max  0.7282
_exptl_absorpt_process_details   'Blessing, Acta Cryst. (1995) A51 33-58'

_exptl_special_details           
;
Due to the highly porous nature of this compound
solvent included in the pores was highly disordered
causing a high background which washed out high angle
data. Therefore diffraction was limited to a theta max 39.61.
;

_diffrn_ambient_temperature      153(2)
_diffrn_radiation_wavelength     1.54178
_diffrn_radiation_type           CuK\a
_diffrn_radiation_source         'fine-focus sealed tube'
_diffrn_radiation_monochromator  graphite
_diffrn_measurement_device_type  'CCD area detector'
_diffrn_measurement_method       'phi and omega scans'
_diffrn_detector_area_resol_mean ?
_diffrn_standards_number         ?
_diffrn_standards_interval_count ?
_diffrn_standards_interval_time  ?
_diffrn_standards_decay_%        ?
_diffrn_reflns_number            6748
_diffrn_reflns_av_R_equivalents  0.0262
_diffrn_reflns_av_sigmaI/netI    0.0091
_diffrn_reflns_limit_h_min       -14
_diffrn_reflns_limit_h_max       14
_diffrn_reflns_limit_k_min       -13
_diffrn_reflns_limit_k_max       14
_diffrn_reflns_limit_l_min       -13
_diffrn_reflns_limit_l_max       14
_diffrn_reflns_theta_min         3.62
_diffrn_reflns_theta_max         39.61
_reflns_number_total             317
_reflns_number_gt                308
_reflns_threshold_expression     >2sigma(I)

_computing_data_collection       'Bruker SMART'
_computing_cell_refinement       'Bruker SMART'
_computing_data_reduction        'Bruker SAINT'
_computing_structure_solution    'SHELXS-97 (Sheldrick, 1990)'
_computing_structure_refinement  'SHELXL-97 (Sheldrick, 1997)'
_computing_molecular_graphics    'Bruker SHELXTL'
_computing_publication_material  'Bruker SHELXTL'

_refine_special_details          
;
Refinement of F^2^ against ALL reflections. The weighted R-factor wR and
goodness of fit S are based on F^2^, conventional R-factors R are based
on F, with F set to zero for negative F^2^. The threshold expression of
F^2^ > 2sigma(F^2^) is used only for calculating R-factors(gt) etc. and is
not relevant to the choice of reflections for refinement. R-factors based
on F^2^ are statistically about twice as large as those based on F, and R-
factors based on ALL data will be even larger.
;

_refine_ls_structure_factor_coef Fsqd
_refine_ls_matrix_type           full
_refine_ls_weighting_scheme      calc
_refine_ls_weighting_details     
'calc w=1/[\s^2^(Fo^2^)+(0.2000P)^2^+0.0000P] where P=(Fo^2^+2Fc^2^)/3'
_atom_sites_solution_primary     direct
_atom_sites_solution_secondary   difmap
_atom_sites_solution_hydrogens   geom
_refine_ls_hydrogen_treatment    constr
_refine_ls_extinction_method     SHELXL
_refine_ls_extinction_coef       0.0028(12)
_refine_ls_extinction_expression Fc^*^=kFc[1+0.001xFc^2^\l^3^/sin(2\q)]^-1/4^
_refine_ls_abs_structure_details 'Flack H D (1983), Acta Cryst. A39, 876-881'
_refine_ls_abs_structure_Flack   0.7(4)
_refine_ls_number_reflns         317
_refine_ls_number_parameters     26
_refine_ls_number_restraints     2
_refine_ls_R_factor_all          0.1455
_refine_ls_R_factor_gt           0.1447
_refine_ls_wR_factor_ref         0.3497
_refine_ls_wR_factor_gt          0.3474
_refine_ls_goodness_of_fit_ref   1.838
_refine_ls_restrained_S_all      1.832
_refine_ls_shift/su_max          0.007
_refine_ls_shift/su_mean         0.001

loop_
_atom_site_label
_atom_site_type_symbol
_atom_site_fract_x
_atom_site_fract_y
_atom_site_fract_z
_atom_site_U_iso_or_equiv
_atom_site_adp_type
_atom_site_occupancy
_atom_site_symmetry_multiplicity
_atom_site_calc_flag
_atom_site_refinement_flags
_atom_site_disorder_assembly
_atom_site_disorder_group
Zn1 Zn 1.0000 0.5000 0.2500 0.139(5) Uani 1 4 d S . .
N1 N 0.9143(12) 0.4677(10) 0.1845(11) 0.124(7) Uiso 1 1 d . A .
C1 C 0.8747(6) 0.4867(10) 0.1253(6) 0.041(6) Uani 1 2 d SD A .
C3 C 0.8974(12) 0.5674(10) 0.1026(12) 0.117(9) Uiso 1 2 d SD . .
H3 H 0.9300 0.5900 0.1050 0.141 Uiso 0.50 1 d P . .
O1 O 0.8856(13) 0.6129(9) 0.0514(11) 0.088(7) Uiso 0.50 1 d PD A 1
C2 C 0.8603(17) 0.4063(17) 0.1898(16) 0.174(11) Uiso 1 1 d . . .
H2 H 0.8627 0.3680 0.2292 0.208 Uiso 1 1 calc R A .

loop_
_atom_site_aniso_label
_atom_site_aniso_U_11
_atom_site_aniso_U_22
_atom_site_aniso_U_33
_atom_site_aniso_U_23
_atom_site_aniso_U_13
_atom_site_aniso_U_12
Zn1 0.068(4) 0.068(4) 0.281(9) 0.000 0.000 0.000
C1 0.046(7) 0.032(15) 0.046(7) 0.015(5) 0.012(9) -0.015(5)

_geom_special_details            
;
All esds (except the esd in the dihedral angle between two l.s. planes)
are estimated using the full covariance matrix. The cell esds are taken
into account individually in the estimation of esds in distances, angles
and torsion angles; correlations between esds in cell parameters are only
used when they are defined by crystal symmetry. An approximate (isotropic)
treatment of cell esds is used for estimating esds involving l.s. planes.
;

loop_
_geom_bond_atom_site_label_1
_geom_bond_atom_site_label_2
_geom_bond_distance
_geom_bond_site_symmetry_2
_geom_bond_publ_flag
Zn1 N1 1.94(2) . ?
Zn1 N1 1.94(2) 2_765 ?
Zn1 N1 1.94(2) 39_565 ?
Zn1 N1 1.94(2) 40_645 ?
N1 C1 1.27(2) . ?
N1 C2 1.42(3) . ?
C1 N1 1.27(2) 23_656 ?
C1 C3 1.501(3) . ?
C1 C2 1.80(4) 23_656 ?
C1 C2 1.80(3) . ?
C3 O1 1.201(3) 23_656 ?
C3 O1 1.201(3) . ?
C3 H3 0.6866 . ?
O1 O1 1.54(4) 23_656 ?
O1 H3 1.2653 . ?
C2 C2 1.22(5) 23_656 ?
C2 H2 0.9500 . ?

loop_
_geom_angle_atom_site_label_1
_geom_angle_atom_site_label_2
_geom_angle_atom_site_label_3
_geom_angle
_geom_angle_site_symmetry_1
_geom_angle_site_symmetry_3
_geom_angle_publ_flag
N1 Zn1 N1 108.8(10) . 2_765 ?
N1 Zn1 N1 109.8(5) . 39_565 ?
N1 Zn1 N1 109.8(5) 2_765 39_565 ?
N1 Zn1 N1 109.8(5) . 40_645 ?
N1 Zn1 N1 109.8(5) 2_765 40_645 ?
N1 Zn1 N1 108.8(10) 39_565 40_645 ?
C1 N1 C2 84(2) . . ?
C1 N1 Zn1 143.3(14) . . ?
C2 N1 Zn1 133(2) . . ?
N1 C1 N1 143(2) 23_656 . ?
N1 C1 C3 108.0(11) 23_656 . ?
N1 C1 C3 108.0(11) . . ?
N1 C1 C2 51.5(12) 23_656 23_656 ?
N1 C1 C2 91.3(16) . 23_656 ?
C3 C1 C2 156.3(12) . 23_656 ?
N1 C1 C2 91.3(16) 23_656 . ?
N1 C1 C2 51.5(12) . . ?
C3 C1 C2 156.4(12) . . ?
C2 C1 C2 39.8(17) 23_656 . ?
O1 C3 O1 80(2) 23_656 . ?
O1 C3 C1 139.2(11) 23_656 . ?
O1 C3 C1 139.2(11) . . ?
O1 C3 H3 9.4 23_656 . ?
O1 C3 H3 79.1 . . ?
C1 C3 H3 136.6 . . ?
C3 O1 O1 50.2(12) . 23_656 ?
C3 O1 H3 32.2 . . ?
O1 O1 H3 19.0 23_656 . ?
C2 C2 N1 114.9(16) 23_656 . ?
C2 C2 C1 70.1(9) 23_656 . ?
N1 C2 C1 44.8(16) . . ?
C2 C2 H2 122.6 23_656 . ?
N1 C2 H2 122.6 . . ?
C1 C2 H2 167.3 . . ?

loop_
_geom_torsion_atom_site_label_1
_geom_torsion_atom_site_label_2
_geom_torsion_atom_site_label_3
_geom_torsion_atom_site_label_4
_geom_torsion
_geom_torsion_site_symmetry_1
_geom_torsion_site_symmetry_2
_geom_torsion_site_symmetry_3
_geom_torsion_site_symmetry_4
_geom_torsion_publ_flag
N1 Zn1 N1 C1 -46(2) 2_765 . . . ?
N1 Zn1 N1 C1 74(2) 39_565 . . . ?
N1 Zn1 N1 C1 -166(3) 40_645 . . . ?
N1 Zn1 N1 C2 140(3) 2_765 . . . ?
N1 Zn1 N1 C2 -99(3) 39_565 . . . ?
N1 Zn1 N1 C2 20(2) 40_645 . . . ?
C2 N1 C1 N1 2(4) . . . 23_656 ?
Zn1 N1 C1 N1 -173.6(14) . . . 23_656 ?
C2 N1 C1 C3 166.5(19) . . . . ?
Zn1 N1 C1 C3 -9(3) . . . . ?
C2 N1 C1 C2 0.3(9) . . . 23_656 ?
Zn1 N1 C1 C2 -175(2) . . . 23_656 ?
Zn1 N1 C1 C2 -175(3) . . . . ?
N1 C1 C3 O1 -173(4) 23_656 . . 23_656 ?
N1 C1 C3 O1 16(5) . . . 23_656 ?
C2 C1 C3 O1 160(4) 23_656 . . 23_656 ?
C2 C1 C3 O1 43(7) . . . 23_656 ?
N1 C1 C3 O1 -16(5) 23_656 . . . ?
N1 C1 C3 O1 173(4) . . . . ?
C2 C1 C3 O1 -43(7) 23_656 . . . ?
C2 C1 C3 O1 -160(4) . . . . ?
C1 C3 O1 O1 -165(5) . . . 23_656 ?
C1 N1 C2 C2 -0.5(15) . . . 23_656 ?
Zn1 N1 C2 C2 175.5(13) . . . 23_656 ?
Zn1 N1 C2 C1 176(3) . . . . ?
N1 C1 C2 C2 0.4(11) 23_656 . . 23_656 ?
N1 C1 C2 C2 179.5(14) . . . 23_656 ?
C3 C1 C2 C2 146(4) . . . 23_656 ?
N1 C1 C2 N1 -179(3) 23_656 . . . ?
C3 C1 C2 N1 -34(4) . . . . ?
C2 C1 C2 N1 -179.5(14) 23_656 . . . ?

_diffrn_measured_fraction_theta_max 1.000
_diffrn_reflns_theta_full        39.61
_diffrn_measured_fraction_theta_full 1.000
_refine_diff_density_max         0.862
_refine_diff_density_min         -1.325
_refine_diff_density_rms         0.355
