# Supplementary material for: Towards universal neural network potential for material discovery applicable to arbitrary combination of 45 elements
Source: Nat Commun. 2022 May 30;13:2991. doi: 10.1038/s41467-022-30687-9 (PMC9151783; doi:10.1038/s41467-022-30687-9)
Supplement: Supplementary file 4 — Supplementary Data 1 [file 41467_2022_30687_MOESM4_ESM.zip › scripts/2_mof/mof_sample_file/structure_files/NAVJAW_270292_MOF74Co_hydrated_cleaned_pfp001000.POSCAR]

 H Co  C  O 
 1.0000000000000000
    26.1347729588831825   -0.0000050327890455    0.0000066910949111
   -13.0673908379678849   22.6333795626004068   -0.0000095122143751
     0.0000016529657977   -0.0000017554104738    7.0400748663981405
  54  18  72  72
Cartesian
  9.7011101008311051  3.2507019991022355  5.7526457752111497
  3.3654488742234898 19.3802532558974612  1.2883770821139953
 18.4685844986463863  6.7758061541798602  5.7526106445624983
 -5.4000116735941290 15.8577111059984013  1.2881165836075359
 11.0317510731618107 12.6071249437055588  5.7528019937799808
  2.0347151915786021 10.0275520204694839  1.2878251333805906
 -3.3653851215601644 10.7968851333614602  1.0583978402139271
  3.3657928714251844  4.2922962294018321  3.6345686819846792
  5.3970793543635143 14.3201298342585890  1.0574804884981219
 20.7337188714900797  0.7685473723193147  3.6343576030394389
 -2.0329578684773111 20.1478798774315386  1.0576500458546154
 15.1040346542631916 17.5693312754560331  3.6331536650356409
  9.7012334890689349 18.3399203526557883  3.4058853173800769
 16.4322540881824537 11.8347621874225517  5.9822972486421024
 -7.6653070924381579 21.8649328027203111  3.4061767555363440
  7.6688897911049878  8.3129735027927438  5.9821167087969878
 -2.0337402391790045  5.0599341878064168  3.4048817040583188
 15.1021801259193218  2.4834564574748823  5.9813312068927624
  9.7694217496208555  3.5207202719420145  7.2926210787303116
  3.2986517411154956 19.1139240073316294 -0.2520738327511372
 18.2012111279631270  6.7001381679412191  7.2924970079009306
 -5.1351531436466118 15.9331774909099479 -0.2521715290323100
 11.2319000148016475 12.4127267561492154  7.2927047533626688
  1.8361715211512679 10.2201517655257632 -0.2523800579933422
 -3.2984170988246349 11.0639323002211611  2.5989903096647895
  3.2985242121597445  4.0245542790686262  2.0944651107331094
  5.1364262181877756 14.2451864580508083  2.5985523997020064
 21.0004966725980893  0.8443584089262985  2.0942926651639175
 -1.8370991591944308 19.9587257855782809  2.5985765767032145
 14.9015942713034484 17.7667544586958357  2.0937065818047662
  9.7694705394571244 18.6098836568888792  4.9459477447750828
 16.3660856177005627 11.5697766252753294  4.4413846382860642
 -7.9346166047488742 21.7889960145508113  4.9460460511865350
  7.9316369334493402  8.3882637154178408  4.4412018283643340
 -1.8365083770842874  4.8691555515693175  4.9455290814308075
 14.9034574990017745  2.6766641396720137  4.4408349868965287
  6.0799028082099706  3.2527162672821723  7.0630139724582408
  6.9864951688253658 19.3804266213431369 -0.0230400686568390
 20.2772633133226776  3.6386065893219599  7.0632178036933819
 -7.2103194227228844 18.9942371465750206 -0.0230223344126113
 12.8442507877598580 15.7417037339433268  7.0629602502423863
  0.2227373414981896  6.8920493111990915 -0.0228135040823536
 19.1479001137349627 10.7971992242126742  2.3694055991778185
  6.9873444291734872  4.2904548341423325  2.3235457916620703
  7.2092173795659598 11.1832626844979117  2.3698020082180364
 18.9248766634514460  3.9054370261441420  2.3237222139920708
 12.8446401634136240  0.6515592295275333  2.3697787245292115
 13.2892445999666471 14.4362719147595477  2.3238157709244094
  6.0799148687855746 18.3427114716656412  4.7162327470322403
 -6.0808260285129396 11.8348304181824080  4.6701891888213218
 -5.8576957641057259 18.7274951717929596  4.7161333542848292
  5.8580776059291644 11.4503472404717161  4.6702999158844580
 -0.2219394166271831  8.1961127229172615  4.7167535228582000
  0.2221915002708121 21.9811010601666794  4.6706616487220529
  8.9028337504811912  1.0817504285568451  0.2125174731552687
  4.1662432113531223 21.5520148687334832  6.8276755495864121
 20.7466181074164346  7.1682790751558416  0.2129927094664374
 -7.6796428008945039 15.4640788612440083  6.8280759087316065
  9.5529369677508953 14.3823597213263152  0.2121392957842188
  3.5138833883692246  8.2504935930774383  6.8274430188437307
 -4.1648515302637223  8.6260700258387786  2.5592154565238192
  4.1659215506998173  6.4627543873425966  2.1337659725586131
  7.6805056056558607 14.7123683563994945  2.5592106564520125
 18.4555036241512340  0.3758416009045533  2.1344630896508545
 -3.5144735326865106 21.9285139629505395  2.5592057894404459
 16.5812807934752264 15.7959176686430709  2.1341017040575379
  8.9024055685414165 16.1710789744391370  4.9064043466916774
 17.2335310433535653 14.0073537750660257  4.4808763618501084
 -5.3886483202403808 22.2574011379358758  4.9063671333781516
  5.3875036910197602  7.9201325241345346  4.4806998655498420
 -3.5143715256928405  6.8391329379950676  4.9055438604060644
 16.5811577916152793  0.7060382944072064  4.4801245438139059
 -5.7130165950611804 21.0689855584599997  0.6305228667028482
 18.7801134296059296  1.5643699063861014  6.4094221468573096
 -2.3223710023891853  7.1515437528258738  0.6306493798416640
 15.3897216854438454 15.4820401607205262  6.4094242025878705
  8.0353350029410340 17.0464448742319412  0.6307262732124144
  5.0321609777166039  5.5868350524805903  6.4092576572489088
 20.4213879719016234  5.9799231169697116  2.9774555092238164
  5.7127511852376038  9.1091276935796532  1.7161281249316278
 10.7448370259316519 14.6960819185530749  2.9772330354700873
 15.3896984039411020  0.3932969539442470  1.7160204796472813
  8.0350184165700504  1.9574819335220650  2.9771912607592421
 18.0993150190328329 13.1313475067261152  1.7161365083173077
  7.3544642199411170 13.5244631392840962  5.3239964480011324
 -7.3545534382491775 16.6535756350945370  4.0630049097973160
 -2.3224584706823257 22.2402909042691448  5.3240155717518158
  2.3225827667429311  7.9375536771679505  4.0626322709309708
 -5.0321801967905353  9.5018122287638676  5.3238539173172041
  5.0321540617921325 20.6760070047602866  4.0626897067774612
  7.2559357304554917  2.8425139124672389  3.8925160926316691
  5.8116697925114771 19.7910446449152033  3.1474658203168202
 20.0448583990931297  4.8623289273797585  3.8926413065988292
 -6.9775570788612891 17.7708572189395220  3.1475049051791877
 11.9010442305098589 14.9283442556127763  3.8924727226640381
  1.1663109889166865  7.7050877144084859  3.1476318538605641
 -5.8111488529707129 10.3870854478343144  6.2391936254554929
  5.8115706393284414  4.7015658639789795  5.4941483607708603
  6.9776537613200569 12.4070487447725473  6.2393740072335380
 19.1571604836641782  2.6818378201761917  5.4943058763724375
 -1.1662727202006939 22.4724900354678745  6.2394469995371225
 14.2333267846111458 15.2494244191786184  5.4944216122256373
  7.2557601898498101 17.9315514194646113  1.5457912663562003
 18.8788759597767637 12.2462899053279752  0.8008231520872847
 -6.0898956201378542 19.9514196969650435  1.5456514542010187
  6.0898339090888634 10.2263244415759296  0.8006812503038478
 -1.1661274334913734  7.3840493732895727  1.5459616039638955
 14.2335865053692778  0.1611078385182618  0.8007239644083777
  6.9892643533038079  2.5275670269682724  5.2743481438535804
  6.0787076567762988 20.1059591407420264  1.7656990957312013
 20.4511143565199269  4.7885847417320093  5.2744008537319358
 -7.3838240420066770 17.8445051072831511  1.7656546921892693
 11.7618597150164543 15.3168928783843619  5.2742971352747645
  1.3054813652402033  7.3165752069204668  1.7658641181888701
 20.0566886742105055 10.0720987923150265  0.5808568881880942
  6.0789619957353409  5.0166548440946679  4.1123765682105615
  7.3839640888913678 12.3331246285004603  0.5810765348718716
 18.7509689689501116  2.7556408281317406  4.1124718854608169
 11.7619462066873623  0.2281221556323453  0.5810894704372029
 14.3725748096288797 14.8608032186253336  4.1126432211416786
  6.9887844377953012 17.6165656009897731  2.9275905760933920
 -6.9883119964677949 12.5614524191938841  6.4592084054029426
 -5.6834659279710502 19.8776508673282741  2.9273990059985704
  5.6835510274945786 10.3001030077692093  6.4588854065599683
 -1.3051766715879514  7.7730352719543836  2.9278006802881968
  1.3055518992066864 22.4059167269416371  6.4590663270335726
  6.2828089642414140  3.4904892959040148  6.0202267013217226
  6.7845269757558837 19.1426385279802034  1.0198561081636059
 19.9702060028475472  3.6954641907532166  6.0203777719868246
 -6.9029778205463925 18.9376916810358153  1.0197565187420561
 12.9489316589050318 15.4469063403664659  6.0203293483870732
  0.1182817727955382  7.1865789408278342  1.0199523191582751
 19.3501883352091859 11.0351476718378745  1.3266381245688967
  6.7847518807140812  4.0533501564838303  3.3664886487534047
  6.9025806030923640 11.2400886599065384  1.3268575024468885
 19.2320041537715518  3.8486351208597749  3.3665387344966358
 12.9491928945466501  0.3578372968423995  1.3268619973858626
 13.1854096111155297 14.7308852433975002  3.3665854399164563
  6.2828340665045008 18.5799709683638703  3.6734161148270044
 -6.2824874330206777 11.5980318074410089  5.7133197151613970
 -6.1645014617969798 18.7845129645166935  3.6732753424049229
  6.1648783648790797 11.3932844641453848  5.7131747439008702
 -0.1179457606221604  7.9023864495617380  3.6737266052053985
  0.1181697430584635 22.2754507571335623  5.7134416148223792
 -5.0125814679657887 22.0450897890471182  1.1158512585270273
 18.0801913640614735  0.5882255347981598  5.9233576499208338
 -3.5178707785520187  7.2701904327579570  1.1161392639655794
 16.5852272015320565 15.3636372725314647  5.9238026254713203
  8.5301961915692210 15.9515891378563062  1.1159024262988966
  4.5371526016879988  6.6815582272147438  5.9239593233273435
 21.1213691875745901  6.9563486190270396  3.4628286592076636
  5.0120071779608804  8.1333388471844241  1.2306352939734815
  9.5495405748709992 14.8140124349090208  3.4633691533808912
 16.5853560329828760  0.2746920358025589  1.2309580668153688
  8.5303527798787915  0.8631937787762839  3.4631463950396659
 17.6039339766286815 14.2259307256318728  1.2308725525454649
  8.0547101074473417 14.5006849999785565  5.8093883530788979
 -8.0540503361287250 15.6771466461206490  3.5767833266002902
 -3.5179619504005082 22.3582741153028834  5.8096112448798003
  3.5179939235622508  7.8194270294617780  3.5769050614064648
 -4.5369732065695398  8.4073651358131691  5.8096216745074116
  4.5368589531928523 21.7704607565485340  3.5770684058760427
  8.2111330347553064  2.3148973918173303  1.7702241632510303
  4.8554815517709260 20.3182529073733882  5.2694826009748414
 20.0233064137660541  5.9534755797497994  1.7706008531212076
 -6.9575689441102080 16.6798784213757827  5.2701806931457256
 10.9660320054600060 14.3648994947450372  1.7701835732801143
  2.1009837923079284  8.2691542891404932  5.2695475468150557
 -4.8559950515401731  9.8592625151889131  4.1168934449701746
  4.8554128487318549  5.2289774057286929  0.5759929829933098
  6.9565338688327074 13.4981823735644699  4.1170945919096020
 19.1776264665826943  1.5905032281278877  0.5763458860979107
 -2.1008542175543803 21.9092116549959712  4.1169834110633978
 15.1681576458087690 15.8138939652087451  0.5761166407381447
  8.2124418540946653 17.4047620434733936  6.4642091026754018
 17.9228240641250451 12.7734601747728220  2.9229715198616684
 -6.1112832373945682 21.0428214090921379  6.4638251066005878
  6.1108555526531818  9.1350222876262368  2.9229974901043900
 -2.1009524055407911  6.8194669251968776  6.4639527087839710
 15.1675333476666303  0.7247766468393114  2.9228410789880139
  7.3471092901305077  1.3899664125442670  5.8808986057711410
  5.7224115507077560 21.2438892035767530  1.1587223976298950
 21.2577108757188569  5.6670304164118130  5.8808952190936417
 -8.1906917813452207 16.9665182296073880  1.1588407563970509
 10.5980767251822972 15.5764710506589559  5.8812639549418551
  2.4694635341634150  7.0571273325355355  1.1593222185640872
 20.4136315559029775  8.9343803462799780  1.1876635917456049
  5.7226037987787128  6.1544559973620201  3.5051915063827788
  8.1916613931876263 13.2103133368364745  1.1878347173917778
 17.9439923887127186  1.8778311563233709  3.5055165628583671
 10.5984978197986166  0.4889075463640894  1.1880918714574604
 15.5367075963346100 14.6016295523621586  3.5061239795440540
  7.3457755825110889 16.4787712854673316  3.5343457335356216
 -7.3442550685629175 13.6993991066388272  5.8521039522193599
 -4.8768839946816591 20.7558890272804391  3.5342418484160922
  4.8760810445348408  9.4227506416056475  5.8520425634032565
 -2.4686844896029099  8.0336525755084125  3.5348950266170731
  2.4695284281815106 22.1464324405648689  5.8526056140992040
  9.9729597882544372  2.8591295971664619  6.6030949691880254
  3.0946014114885498 19.7741312804305878  0.4386135209539210
 18.6719381651103937  7.2074404921011963  6.6028331233955573
 -5.6044950635881330 15.4257309002422147  0.4383131945466340
 10.5567202947700878 12.5655624087108908  6.6032182411990581
  2.5104740118889648 10.0664179278444941  0.4377162393418566
 -3.0954434965224222 10.4032246965046049  1.9085016240193546
  3.0940154264219832  4.6851717167510074  2.7846520514419080
  5.6063601972270627 14.7504431418810977  1.9069430499953819
 20.5303850455683339  0.3367832922174028  2.7842104779717038
 -2.5100237797356515 20.1126255739334105  1.9072037173038083
 15.5776816817181523 17.6126659757312076  2.7820888890645321
  9.9726352012631594 17.9481815990570723  4.2563996153119517
 16.1630628520211523 12.2297767487320410  5.1325459526095640
 -7.4628791597380797 22.2960389846406173  4.2568636599619962
  7.4611556402197419  7.8827279581100003  5.1322665659358684
 -2.5100733549851397  5.0231637641677365  4.2547760467564570
 15.5772137113089428  2.5200096302779009  5.1307555220573695
