# Supplementary material for: Towards universal neural network potential for material discovery applicable to arbitrary combination of 45 elements
Source: Nat Commun. 2022 May 30;13:2991. doi: 10.1038/s41467-022-30687-9 (PMC9151783; doi:10.1038/s41467-022-30687-9)
Supplement: Supplementary file 4 — Supplementary Data 1 [file 41467_2022_30687_MOESM4_ESM.zip › scripts/2_mof/mof_sample_file/structure_files/FIQCEN_112954_HKSUT-1_hydrated.POSCAR]

Cu  O  C  H 
 1.0000000000000000
    26.3430004099999984    0.0000000000000000    0.0000000000000000
     0.0000000000000000   26.3430004099999984    0.0000000000000000
     0.0000000000000000    0.0000000000000000   26.3430004099999984
  48 240 288 198
Selective dynamics
Cartesian
  7.5148678599999998  7.5148678599999998  0.0000000000000000   T   T   T
 18.8281333199999992 18.8281333199999992  0.0000000000000000   T   T   T
 18.8281333199999992  7.5148678599999998  0.0000000000000000   T   T   T
  7.5148678599999998 18.8281333199999992  0.0000000000000000   T   T   T
  0.0000000000000000  7.5148678599999998  7.5148678599999998   T   T   T
  0.0000000000000000 18.8281333199999992 18.8281333199999992   T   T   T
  0.0000000000000000 18.8281333199999992  7.5148678599999998   T   T   T
  0.0000000000000000  7.5148678599999998 18.8281333199999992   T   T   T
  7.5148678599999998  0.0000000000000000  7.5148678599999998   T   T   T
 18.8281333199999992  0.0000000000000000 18.8281333199999992   T   T   T
  7.5148678599999998  0.0000000000000000 18.8281333199999992   T   T   T
 18.8281333199999992  0.0000000000000000  7.5148678599999998   T   T   T
  7.5148678599999998 20.6863673000000006 13.1715002099999996   T   T   T
 18.8281333199999992  5.6566323499999998 13.1715002099999996   T   T   T
 18.8281333199999992 20.6863673000000006 13.1715002099999996   T   T   T
  7.5148678599999998  5.6566323499999998 13.1715002099999996   T   T   T
  0.0000000000000000 20.6863673000000006 20.6863673000000006   T   T   T
  0.0000000000000000  5.6566323499999998  5.6566323499999998   T   T   T
  0.0000000000000000  5.6566323499999998 20.6863673000000006   T   T   T
  0.0000000000000000 20.6863673000000006  5.6566323499999998   T   T   T
  7.5148678599999998 13.1715002099999996 20.6863673000000006   T   T   T
 18.8281333199999992 13.1715002099999996  5.6566323499999998   T   T   T
  7.5148678599999998 13.1715002099999996  5.6566323499999998   T   T   T
 18.8281333199999992 13.1715002099999996 20.6863673000000006   T   T   T
 20.6863673000000006  7.5148678599999998 13.1715002099999996   T   T   T
  5.6566323499999998 18.8281333199999992 13.1715002099999996   T   T   T
  5.6566323499999998  7.5148678599999998 13.1715002099999996   T   T   T
 20.6863673000000006 18.8281333199999992 13.1715002099999996   T   T   T
 13.1715002099999996  7.5148678599999998 20.6863673000000006   T   T   T
 13.1715002099999996 18.8281333199999992  5.6566323499999998   T   T   T
 13.1715002099999996 18.8281333199999992 20.6863673000000006   T   T   T
 13.1715002099999996  7.5148678599999998  5.6566323499999998   T   T   T
 20.6863673000000006  0.0000000000000000 20.6863673000000006   T   T   T
  5.6566323499999998  0.0000000000000000  5.6566323499999998   T   T   T
 20.6863673000000006  0.0000000000000000  5.6566323499999998   T   T   T
  5.6566323499999998  0.0000000000000000 20.6863673000000006   T   T   T
 20.6863673000000006 20.6863673000000006  0.0000000000000000   T   T   T
  5.6566323499999998  5.6566323499999998  0.0000000000000000   T   T   T
  5.6566323499999998 20.6863673000000006  0.0000000000000000   T   T   T
 20.6863673000000006  5.6566323499999998  0.0000000000000000   T   T   T
 13.1715002099999996 20.6863673000000006  7.5148678599999998   T   T   T
 13.1715002099999996  5.6566323499999998 18.8281333199999992   T   T   T
 13.1715002099999996  5.6566323499999998  7.5148678599999998   T   T   T
 13.1715002099999996 20.6863673000000006 18.8281333199999992   T   T   T
 20.6863673000000006 13.1715002099999996  7.5148678599999998   T   T   T
  5.6566323499999998 13.1715002099999996 18.8281333199999992   T   T   T
 20.6863673000000006 13.1715002099999996 18.8281333199999992   T   T   T
  5.6566323499999998 13.1715002099999996  7.5148678599999998   T   T   T
  9.0461863900000008  9.0461863900000008  0.0000000000000000   T   T   T
 17.2968140199999993 17.2968140199999993  0.0000000000000000   T   T   T
 17.2968140199999993  9.0461863900000008  0.0000000000000000   T   T   T
  9.0461863900000008 17.2968140199999993  0.0000000000000000   T   T   T
  0.0000000000000000  9.0461863900000008  9.0461863900000008   T   T   T
  0.0000000000000000 17.2968140199999993 17.2968140199999993   T   T   T
  0.0000000000000000 17.2968140199999993  9.0461863900000008   T   T   T
  0.0000000000000000  9.0461863900000008 17.2968140199999993   T   T   T
  9.0461863900000008  0.0000000000000000  9.0461863900000008   T   T   T
 17.2968140199999993  0.0000000000000000 17.2968140199999993   T   T   T
  9.0461863900000008  0.0000000000000000 17.2968140199999993   T   T   T
 17.2968140199999993  0.0000000000000000  9.0461863900000008   T   T   T
  9.0461863900000008 22.2176866000000004 13.1715002099999996   T   T   T
 17.2968140199999993  4.1253138099999997 13.1715002099999996   T   T   T
 17.2968140199999993 22.2176866000000004 13.1715002099999996   T   T   T
  9.0461863900000008  4.1253138099999997 13.1715002099999996   T   T   T
  0.0000000000000000 22.2176866000000004 22.2176866000000004   T   T   T
  0.0000000000000000  4.1253138099999997  4.1253138099999997   T   T   T
  0.0000000000000000  4.1253138099999997 22.2176866000000004   T   T   T
  0.0000000000000000 22.2176866000000004  4.1253138099999997   T   T   T
  9.0461863900000008 13.1715002099999996 22.2176866000000004   T   T   T
 17.2968140199999993 13.1715002099999996  4.1253138099999997   T   T   T
  9.0461863900000008 13.1715002099999996  4.1253138099999997   T   T   T
 17.2968140199999993 13.1715002099999996 22.2176866000000004   T   T   T
 22.2176866000000004  9.0461863900000008 13.1715002099999996   T   T   T
  4.1253138099999997 17.2968140199999993 13.1715002099999996   T   T   T
  4.1253138099999997  9.0461863900000008 13.1715002099999996   T   T   T
 22.2176866000000004 17.2968140199999993 13.1715002099999996   T   T   T
 13.1715002099999996  9.0461863900000008 22.2176866000000004   T   T   T
 13.1715002099999996 17.2968140199999993  4.1253138099999997   T   T   T
 13.1715002099999996 17.2968140199999993 22.2176866000000004   T   T   T
 13.1715002099999996  9.0461863900000008  4.1253138099999997   T   T   T
 22.2176866000000004  0.0000000000000000 22.2176866000000004   T   T   T
  4.1253138099999997  0.0000000000000000  4.1253138099999997   T   T   T
 22.2176866000000004  0.0000000000000000  4.1253138099999997   T   T   T
  4.1253138099999997  0.0000000000000000 22.2176866000000004   T   T   T
 22.2176866000000004 22.2176866000000004  0.0000000000000000   T   T   T
  4.1253138099999997  4.1253138099999997  0.0000000000000000   T   T   T
  4.1253138099999997 22.2176866000000004  0.0000000000000000   T   T   T
 22.2176866000000004  4.1253138099999997  0.0000000000000000   T   T   T
 13.1715002099999996 22.2176866000000004  9.0461863900000008   T   T   T
 13.1715002099999996  4.1253138099999997 17.2968140199999993   T   T   T
 13.1715002099999996  4.1253138099999997  9.0461863900000008   T   T   T
 13.1715002099999996 22.2176866000000004 17.2968140199999993   T   T   T
 22.2176866000000004 13.1715002099999996  9.0461863900000008   T   T   T
  4.1253138099999997 13.1715002099999996 17.2968140199999993   T   T   T
 22.2176866000000004 13.1715002099999996 17.2968140199999993   T   T   T
  4.1253138099999997 13.1715002099999996  9.0461863900000008   T   T   T
  8.3412473899999995  6.4047736400000002 24.9668416999999998   T   T   T
 18.0017522599999999 19.9382275399999997  1.3761583200000000   T   T   T
 18.0017522599999999 19.9382275399999997 24.9668416999999998   T   T   T
  8.3412473899999995  6.4047736400000002  1.3761583200000000   T   T   T
 18.0017522599999999  6.4047736400000002  1.3761583200000000   T   T   T
  8.3412473899999995 19.9382275399999997 24.9668416999999998   T   T   T
  8.3412473899999995 19.9382275399999997  1.3761583200000000   T   T   T
 18.0017522599999999  6.4047736400000002 24.9668416999999998   T   T   T
 24.9668416999999998  8.3412473899999995  6.4047736400000002   T   T   T
  1.3761583200000000 18.0017522599999999 19.9382275399999997   T   T   T
 24.9668416999999998 18.0017522599999999 19.9382275399999997   T   T   T
  1.3761583200000000  8.3412473899999995  6.4047736400000002   T   T   T
  1.3761583200000000 18.0017522599999999  6.4047736400000002   T   T   T
 24.9668416999999998  8.3412473899999995 19.9382275399999997   T   T   T
  1.3761583200000000  8.3412473899999995 19.9382275399999997   T   T   T
 24.9668416999999998 18.0017522599999999  6.4047736400000002   T   T   T
  6.4047736400000002 24.9668416999999998  8.3412473899999995   T   T   T
 19.9382275399999997  1.3761583200000000 18.0017522599999999   T   T   T
 19.9382275399999997 24.9668416999999998 18.0017522599999999   T   T   T
  6.4047736400000002  1.3761583200000000  8.3412473899999995   T   T   T
  6.4047736400000002  1.3761583200000000 18.0017522599999999   T   T   T
 19.9382275399999997 24.9668416999999998  8.3412473899999995   T   T   T
 19.9382275399999997  1.3761583200000000  8.3412473899999995   T   T   T
  6.4047736400000002 24.9668416999999998 18.0017522599999999   T   T   T
  6.4047736400000002  8.3412473899999995  1.3761583200000000   T   T   T
 19.9382275399999997 18.0017522599999999 24.9668416999999998   T   T   T
 19.9382275399999997 18.0017522599999999  1.3761583200000000   T   T   T
  6.4047736400000002  8.3412473899999995 24.9668416999999998   T   T   T
  6.4047736400000002 18.0017522599999999 24.9668416999999998   T   T   T
 19.9382275399999997  8.3412473899999995  1.3761583200000000   T   T   T
 19.9382275399999997  8.3412473899999995 24.9668416999999998   T   T   T
  6.4047736400000002 18.0017522599999999  1.3761583200000000   T   T   T
  8.3412473899999995 24.9668416999999998 19.9382275399999997   T   T   T
 18.0017522599999999  1.3761583200000000  6.4047736400000002   T   T   T
 18.0017522599999999 24.9668416999999998  6.4047736400000002   T   T   T
  8.3412473899999995  1.3761583200000000 19.9382275399999997   T   T   T
 18.0017522599999999  1.3761583200000000 19.9382275399999997   T   T   T
  8.3412473899999995 24.9668416999999998  6.4047736400000002   T   T   T
  8.3412473899999995  1.3761583200000000  6.4047736400000002   T   T   T
 18.0017522599999999 24.9668416999999998 19.9382275399999997   T   T   T
 24.9668416999999998  6.4047736400000002 18.0017522599999999   T   T   T
  1.3761583200000000 19.9382275399999997  8.3412473899999995   T   T   T
 24.9668416999999998 19.9382275399999997  8.3412473899999995   T   T   T
  1.3761583200000000  6.4047736400000002 18.0017522599999999   T   T   T
  1.3761583200000000  6.4047736400000002  8.3412473899999995   T   T   T
 24.9668416999999998 19.9382275399999997 18.0017522599999999   T   T   T
  1.3761583200000000 19.9382275399999997 18.0017522599999999   T   T   T
 24.9668416999999998  6.4047736400000002  8.3412473899999995   T   T   T
  8.3412473899999995 19.5762730800000000 11.7953414999999993   T   T   T
 18.0017522599999999  6.7667265700000003 14.5476589199999999   T   T   T
 18.0017522599999999  6.7667265700000003 11.7953414999999993   T   T   T
  8.3412473899999995 19.5762730800000000 14.5476589199999999   T   T   T
 18.0017522599999999 19.5762730800000000 14.5476589199999999   T   T   T
  8.3412473899999995  6.7667265700000003 11.7953414999999993   T   T   T
  8.3412473899999995  6.7667265700000003 14.5476589199999999   T   T   T
 18.0017522599999999 19.5762730800000000 11.7953414999999993   T   T   T
 24.9668416999999998 21.5127483599999998 19.5762730800000000   T   T   T
  1.3761583200000000  4.8302528200000001  6.7667265700000003   T   T   T
 24.9668416999999998  4.8302528200000001  6.7667265700000003   T   T   T
  1.3761583200000000 21.5127483599999998 19.5762730800000000   T   T   T
  1.3761583200000000  4.8302528200000001 19.5762730800000000   T   T   T
 24.9668416999999998 21.5127483599999998  6.7667265700000003   T   T   T
  1.3761583200000000 21.5127483599999998  6.7667265700000003   T   T   T
 24.9668416999999998  4.8302528200000001 19.5762730800000000   T   T   T
  6.4047736400000002 11.7953414999999993 21.5127483599999998   T   T   T
 19.9382275399999997 14.5476589199999999  4.8302528200000001   T   T   T
 19.9382275399999997 11.7953414999999993  4.8302528200000001   T   T   T
  6.4047736400000002 14.5476589199999999 21.5127483599999998   T   T   T
  6.4047736400000002 14.5476589199999999  4.8302528200000001   T   T   T
 19.9382275399999997 11.7953414999999993 21.5127483599999998   T   T   T
 19.9382275399999997 14.5476589199999999 21.5127483599999998   T   T   T
  6.4047736400000002 11.7953414999999993  4.8302528200000001   T   T   T
  6.4047736400000002 21.5127483599999998 14.5476589199999999   T   T   T
 19.9382275399999997  4.8302528200000001 11.7953414999999993   T   T   T
 19.9382275399999997  4.8302528200000001 14.5476589199999999   T   T   T
  6.4047736400000002 21.5127483599999998 11.7953414999999993   T   T   T
  6.4047736400000002  4.8302528200000001 11.7953414999999993   T   T   T
 19.9382275399999997 21.5127483599999998 14.5476589199999999   T   T   T
 19.9382275399999997 21.5127483599999998 11.7953414999999993   T   T   T
  6.4047736400000002  4.8302528200000001 14.5476589199999999   T   T   T
  8.3412473899999995 11.7953414999999993  6.7667265700000003   T   T   T
 18.0017522599999999 14.5476589199999999 19.5762730800000000   T   T   T
 18.0017522599999999 11.7953414999999993 19.5762730800000000   T   T   T
  8.3412473899999995 14.5476589199999999  6.7667265700000003   T   T   T
 18.0017522599999999 14.5476589199999999  6.7667265700000003   T   T   T
  8.3412473899999995 11.7953414999999993 19.5762730800000000   T   T   T
  8.3412473899999995 14.5476589199999999 19.5762730800000000   T   T   T
 18.0017522599999999 11.7953414999999993  6.7667265700000003   T   T   T
 24.9668416999999998 19.5762730800000000  4.8302528200000001   T   T   T
  1.3761583200000000  6.7667265700000003 21.5127483599999998   T   T   T
 24.9668416999999998  6.7667265700000003 21.5127483599999998   T   T   T
  1.3761583200000000 19.5762730800000000  4.8302528200000001   T   T   T
  1.3761583200000000 19.5762730800000000 21.5127483599999998   T   T   T
 24.9668416999999998  6.7667265700000003  4.8302528200000001   T   T   T
  1.3761583200000000  6.7667265700000003  4.8302528200000001   T   T   T
 24.9668416999999998 19.5762730800000000 21.5127483599999998   T   T   T
 21.5127483599999998  6.4047736400000002 11.7953414999999993   T   T   T
  4.8302528200000001 19.9382275399999997 14.5476589199999999   T   T   T
  4.8302528200000001 19.9382275399999997 11.7953414999999993   T   T   T
 21.5127483599999998  6.4047736400000002 14.5476589199999999   T   T   T
  4.8302528200000001  6.4047736400000002 14.5476589199999999   T   T   T
 21.5127483599999998 19.9382275399999997 11.7953414999999993   T   T   T
 21.5127483599999998 19.9382275399999997 14.5476589199999999   T   T   T
  4.8302528200000001  6.4047736400000002 11.7953414999999993   T   T   T
 11.7953414999999993  8.3412473899999995 19.5762730800000000   T   T   T
 14.5476589199999999 18.0017522599999999  6.7667265700000003   T   T   T
 11.7953414999999993 18.0017522599999999  6.7667265700000003   T   T   T
 14.5476589199999999  8.3412473899999995 19.5762730800000000   T   T   T
 14.5476589199999999 18.0017522599999999 19.5762730800000000   T   T   T
 11.7953414999999993  8.3412473899999995  6.7667265700000003   T   T   T
 14.5476589199999999  8.3412473899999995  6.7667265700000003   T   T   T
 11.7953414999999993 18.0017522599999999 19.5762730800000000   T   T   T
 19.5762730800000000 24.9668416999999998 21.5127483599999998   T   T   T
  6.7667265700000003  1.3761583200000000  4.8302528200000001   T   T   T
  6.7667265700000003 24.9668416999999998  4.8302528200000001   T   T   T
 19.5762730800000000  1.3761583200000000 21.5127483599999998   T   T   T
 19.5762730800000000  1.3761583200000000  4.8302528200000001   T   T   T
  6.7667265700000003 24.9668416999999998 21.5127483599999998   T   T   T
  6.7667265700000003  1.3761583200000000 21.5127483599999998   T   T   T
 19.5762730800000000 24.9668416999999998  4.8302528200000001   T   T   T
 19.5762730800000000  8.3412473899999995 14.5476589199999999   T   T   T
  6.7667265700000003 18.0017522599999999 11.7953414999999993   T   T   T
  6.7667265700000003 18.0017522599999999 14.5476589199999999   T   T   T
 19.5762730800000000  8.3412473899999995 11.7953414999999993   T   T   T
 19.5762730800000000 18.0017522599999999 11.7953414999999993   T   T   T
  6.7667265700000003  8.3412473899999995 14.5476589199999999   T   T   T
  6.7667265700000003  8.3412473899999995 11.7953414999999993   T   T   T
 19.5762730800000000 18.0017522599999999 14.5476589199999999   T   T   T
 21.5127483599999998 24.9668416999999998  6.7667265700000003   T   T   T
  4.8302528200000001  1.3761583200000000 19.5762730800000000   T   T   T
  4.8302528200000001 24.9668416999999998 19.5762730800000000   T   T   T
 21.5127483599999998  1.3761583200000000  6.7667265700000003   T   T   T
  4.8302528200000001  1.3761583200000000  6.7667265700000003   T   T   T
 21.5127483599999998 24.9668416999999998 19.5762730800000000   T   T   T
 21.5127483599999998  1.3761583200000000 19.5762730800000000   T   T   T
  4.8302528200000001 24.9668416999999998  6.7667265700000003   T   T   T
 11.7953414999999993  6.4047736400000002  4.8302528200000001   T   T   T
 14.3514963000000009 20.2162754299999996 21.7570144300000017   T   T   T
 11.7953414999999993 19.9382275399999997 21.5127483599999998   T   T   T
 14.5476589199999999  6.4047736400000002  4.8302528200000001   T   T   T
 14.5476589199999999  6.4047736400000002 21.5127483599999998   T   T   T
 11.7953414999999993 19.9382275399999997  4.8302528200000001   T   T   T
 14.5476589199999999 19.9382275399999997  4.8302528200000001   T   T   T
 11.7953414999999993  6.4047736400000002 21.5127483599999998   T   T   T
 21.5127483599999998 19.5762730800000000 24.9668416999999998   T   T   T
  4.8302528200000001  6.7667265700000003  1.3761583200000000   T   T   T
  4.8302528200000001  6.7667265700000003 24.9668416999999998   T   T   T
 21.5127483599999998 19.5762730800000000  1.3761583200000000   T   T   T
  4.8302528200000001 19.5762730800000000  1.3761583200000000   T   T   T
 21.5127483599999998  6.7667265700000003 24.9668416999999998   T   T   T
 21.5127483599999998  6.7667265700000003  1.3761583200000000   T   T   T
  4.8302528200000001 19.5762730800000000 24.9668416999999998   T   T   T
 11.7953414999999993 21.5127483599999998  6.4047736400000002   T   T   T
 14.5476589199999999  4.8302528200000001 19.9382275399999997   T   T   T
 11.7953414999999993  4.8302528200000001 19.9382275399999997   T   T   T
 14.5476589199999999 21.5127483599999998  6.4047736400000002   T   T   T
 14.5476589199999999  4.8302528200000001  6.4047736400000002   T   T   T
 11.7953414999999993 21.5127483599999998 19.9382275399999997   T   T   T
 14.5454691799999996 22.1704118600000015 21.0129984999999984   T   T   T
 11.7953414999999993  4.8302528200000001  6.4047736400000002   T   T   T
 19.5762730800000000 11.7953414999999993  8.3412473899999995   T   T   T
  6.7667265700000003 14.5476589199999999 18.0017522599999999   T   T   T
  6.7667265700000003 11.7953414999999993 18.0017522599999999   T   T   T
 19.5762730800000000 14.5476589199999999  8.3412473899999995   T   T   T
 19.5762730800000000 14.5476589199999999 18.0017522599999999   T   T   T
  6.7667265700000003 11.7953414999999993  8.3412473899999995   T   T   T
  6.7667265700000003 14.5476589199999999  8.3412473899999995   T   T   T
 19.5762730800000000 11.7953414999999993 18.0017522599999999   T   T   T
 19.5762730800000000 21.5127483599999998  1.3761583200000000   T   T   T
  6.7667265700000003  4.8302528200000001 24.9668416999999998   T   T   T
  6.7667265700000003  4.8302528200000001  1.3761583200000000   T   T   T
 19.5762730800000000 21.5127483599999998 24.9668416999999998   T   T   T
 19.5762730800000000  4.8302528200000001 24.9668416999999998   T   T   T
  6.7667265700000003 21.5127483599999998  1.3761583200000000   T   T   T
  6.7667265700000003 21.5127483599999998 24.9668416999999998   T   T   T
 19.5762730800000000  4.8302528200000001  1.3761583200000000   T   T   T
 21.5127483599999998 11.7953414999999993 19.9382275399999997   T   T   T
  4.8302528200000001 14.5476589199999999  6.4047736400000002   T   T   T
  4.8302528200000001 11.7953414999999993  6.4047736400000002   T   T   T
 21.5127483599999998 14.5476589199999999 19.9382275399999997   T   T   T
  4.8302528200000001 14.5476589199999999 19.9382275399999997   T   T   T
 21.5127483599999998 11.7953414999999993  6.4047736400000002   T   T   T
 21.5127483599999998 14.5476589199999999  6.4047736400000002   T   T   T
  4.8302528200000001 11.7953414999999993 19.9382275399999997   T   T   T
 11.7953414999999993 19.5762730800000000 18.0017522599999999   T   T   T
 14.5476589199999999  6.7667265700000003  8.3412473899999995   T   T   T
 11.7953414999999993  6.7667265700000003  8.3412473899999995   T   T   T
 14.5476589199999999 19.5762730800000000 18.0017522599999999   T   T   T
 14.5476589199999999 19.5762730800000000  8.3412473899999995   T   T   T
 11.7953414999999993  6.7667265700000003 18.0017522599999999   T   T   T
 14.5476589199999999  6.7667265700000003 18.0017522599999999   T   T   T
 11.7953414999999993 19.5762730800000000  8.3412473899999995   T   T   T
  8.4824460500000001  4.6890541499999996 23.3662419999999997   T   T   T
 17.8605535700000004 21.6539470499999993  2.9767589900000000   T   T   T
 17.8605535700000004 21.6539470499999993 23.3662419999999997   T   T   T
  8.4824460500000001  4.6890541499999996  2.9767589900000000   T   T   T
 17.8605535700000004  4.6890541499999996  2.9767589900000000   T   T   T
  8.4824460500000001 21.6539470499999993 23.3662419999999997   T   T   T
  8.4824460500000001 21.6539470499999993  2.9767589900000000   T   T   T
 17.8605535700000004  4.6890541499999996 23.3662419999999997   T   T   T
 23.3662419999999997  8.4824460500000001  4.6890541499999996   T   T   T
  2.9767589900000000 17.8605535700000004 21.6539470499999993   T   T   T
 23.3662419999999997 17.8605535700000004 21.6539470499999993   T   T   T
  2.9767589900000000  8.4824460500000001  4.6890541499999996   T   T   T
  2.9767589900000000 17.8605535700000004  4.6890541499999996   T   T   T
 23.3662419999999997  8.4824460500000001 21.6539470499999993   T   T   T
  2.9767589900000000  8.4824460500000001 21.6539470499999993   T   T   T
 23.3662419999999997 17.8605535700000004  4.6890541499999996   T   T   T
  4.6890541499999996 23.3662419999999997  8.4824460500000001   T   T   T
 21.6539470499999993  2.9767589900000000 17.8605535700000004   T   T   T
 21.6539470499999993 23.3662419999999997 17.8605535700000004   T   T   T
  4.6890541499999996  2.9767589900000000  8.4824460500000001   T   T   T
  4.6890541499999996  2.9767589900000000 17.8605535700000004   T   T   T
 21.6539470499999993 23.3662419999999997  8.4824460500000001   T   T   T
 21.6539470499999993  2.9767589900000000  8.4824460500000001   T   T   T
  4.6890541499999996 23.3662419999999997 17.8605535700000004   T   T   T
  4.6890541499999996  8.4824460500000001  2.9767589900000000   T   T   T
 21.6539470499999993 17.8605535700000004 23.3662419999999997   T   T   T
 21.6539470499999993 17.8605535700000004  2.9767589900000000   T   T   T
  4.6890541499999996  8.4824460500000001 23.3662419999999997   T   T   T
  4.6890541499999996 17.8605535700000004 23.3662419999999997   T   T   T
 21.6539470499999993  8.4824460500000001  2.9767589900000000   T   T   T
 21.6539470499999993  8.4824460500000001 23.3662419999999997   T   T   T
  4.6890541499999996 17.8605535700000004  2.9767589900000000   T   T   T
  8.4824460500000001 23.3662419999999997 21.6539470499999993   T   T   T
 17.8605535700000004  2.9767589900000000  4.6890541499999996   T   T   T
 17.8605535700000004 23.3662419999999997  4.6890541499999996   T   T   T
  8.4824460500000001  2.9767589900000000 21.6539470499999993   T   T   T
 17.8605535700000004  2.9767589900000000 21.6539470499999993   T   T   T
  8.4824460500000001 23.3662419999999997  4.6890541499999996   T   T   T
  8.4824460500000001  2.9767589900000000  4.6890541499999996   T   T   T
 17.8605535700000004 23.3662419999999997 21.6539470499999993   T   T   T
 23.3662419999999997  4.6890541499999996 17.8605535700000004   T   T   T
  2.9767589900000000 21.6539470499999993  8.4824460500000001   T   T   T
 23.3662419999999997 21.6539470499999993  8.4824460500000001   T   T   T
  2.9767589900000000  4.6890541499999996 17.8605535700000004   T   T   T
  2.9767589900000000  4.6890541499999996  8.4824460500000001   T   T   T
 23.3662419999999997 21.6539470499999993 17.8605535700000004   T   T   T
  2.9767589900000000 21.6539470499999993 17.8605535700000004   T   T   T
 23.3662419999999997  4.6890541499999996  8.4824460500000001   T   T   T
  8.4824460500000001 17.8605535700000004 10.1947410299999994   T   T   T
 17.8605535700000004  8.4824460500000001 16.1482586200000000   T   T   T
 17.8605535700000004  8.4824460500000001 10.1947410299999994   T   T   T
  8.4824460500000001 17.8605535700000004 16.1482586200000000   T   T   T
 17.8605535700000004 17.8605535700000004 16.1482586200000000   T   T   T
  8.4824460500000001  8.4824460500000001 10.1947410299999994   T   T   T
  8.4824460500000001  8.4824460500000001 16.1482586200000000   T   T   T
 17.8605535700000004 17.8605535700000004 10.1947410299999994   T   T   T
  4.6890541499999996 10.1947410299999994 21.6539470499999993   T   T   T
 21.6539470499999993 16.1482586200000000  4.6890541499999996   T   T   T
 21.6539470499999993 10.1947410299999994  4.6890541499999996   T   T   T
  4.6890541499999996 16.1482586200000000 21.6539470499999993   T   T   T
  4.6890541499999996 16.1482586200000000  4.6890541499999996   T   T   T
 21.6539470499999993 10.1947410299999994 21.6539470499999993   T   T   T
 21.6539470499999993 16.1482586200000000 21.6539470499999993   T   T   T
  4.6890541499999996 10.1947410299999994  4.6890541499999996   T   T   T
  4.6890541499999996 21.6539470499999993 16.1482586200000000   T   T   T
 21.6539470499999993  4.6890541499999996 10.1947410299999994   T   T   T
 21.6539470499999993  4.6890541499999996 16.1482586200000000   T   T   T
  4.6890541499999996 21.6539470499999993 10.1947410299999994   T   T   T
  4.6890541499999996  4.6890541499999996 10.1947410299999994   T   T   T
 21.6539470499999993 21.6539470499999993 16.1482586200000000   T   T   T
 21.6539470499999993 21.6539470499999993 10.1947410299999994   T   T   T
  4.6890541499999996  4.6890541499999996 16.1482586200000000   T   T   T
  8.4824460500000001 10.1947410299999994  8.4824460500000001   T   T   T
 17.8605535700000004 16.1482586200000000 17.8605535700000004   T   T   T
 17.8605535700000004 10.1947410299999994 17.8605535700000004   T   T   T
  8.4824460500000001 16.1482586200000000  8.4824460500000001   T   T   T
 17.8605535700000004 16.1482586200000000  8.4824460500000001   T   T   T
  8.4824460500000001 10.1947410299999994 17.8605535700000004   T   T   T
  8.4824460500000001 16.1482586200000000 17.8605535700000004   T   T   T
 17.8605535700000004 10.1947410299999994  8.4824460500000001   T   T   T
 10.1947410299999994  8.4824460500000001 17.8605535700000004   T   T   T
 16.1482586200000000 17.8605535700000004  8.4824460500000001   T   T   T
 10.1947410299999994 17.8605535700000004  8.4824460500000001   T   T   T
 16.1482586200000000  8.4824460500000001 17.8605535700000004   T   T   T
 16.1482586200000000 17.8605535700000004 17.8605535700000004   T   T   T
 10.1947410299999994  8.4824460500000001  8.4824460500000001   T   T   T
 16.1482586200000000  8.4824460500000001  8.4824460500000001   T   T   T
 10.1947410299999994 17.8605535700000004 17.8605535700000004   T   T   T
 10.1947410299999994  4.6890541499999996  4.6890541499999996   T   T   T
 16.1482586200000000 21.6539470499999993 21.6539470499999993   T   T   T
 10.1947410299999994 21.6539470499999993 21.6539470499999993   T   T   T
 16.1482586200000000  4.6890541499999996  4.6890541499999996   T   T   T
 16.1482586200000000  4.6890541499999996 21.6539470499999993   T   T   T
 10.1947410299999994 21.6539470499999993  4.6890541499999996   T   T   T
 16.1482586200000000 21.6539470499999993  4.6890541499999996   T   T   T
 10.1947410299999994  4.6890541499999996 21.6539470499999993   T   T   T
  7.8186022099999999  5.3528976300000002 24.5332358600000013   T   T   T
 18.5243974400000013 20.9901031799999984  1.8097641499999999   T   T   T
 18.5243974400000013 20.9901031799999984 24.5332358600000013   T   T   T
  7.8186022099999999  5.3528976300000002  1.8097641499999999   T   T   T
 18.5243974400000013  5.3528976300000002  1.8097641499999999   T   T   T
  7.8186022099999999 20.9901031799999984 24.5332358600000013   T   T   T
  7.8186022099999999 20.9901031799999984  1.8097641499999999   T   T   T
 18.5243974400000013  5.3528976300000002 24.5332358600000013   T   T   T
 24.5332358600000013  7.8186022099999999  5.3528976300000002   T   T   T
  1.8097641499999999 18.5243974400000013 20.9901031799999984   T   T   T
 24.5332358600000013 18.5243974400000013 20.9901031799999984   T   T   T
  1.8097641499999999  7.8186022099999999  5.3528976300000002   T   T   T
  1.8097641499999999 18.5243974400000013  5.3528976300000002   T   T   T
 24.5332358600000013  7.8186022099999999 20.9901031799999984   T   T   T
  1.8097641499999999  7.8186022099999999 20.9901031799999984   T   T   T
 24.5332358600000013 18.5243974400000013  5.3528976300000002   T   T   T
  5.3528976300000002 24.5332358600000013  7.8186022099999999   T   T   T
 20.9901031799999984  1.8097641499999999 18.5243974400000013   T   T   T
 20.9901031799999984 24.5332358600000013 18.5243974400000013   T   T   T
  5.3528976300000002  1.8097641499999999  7.8186022099999999   T   T   T
  5.3528976300000002  1.8097641499999999 18.5243974400000013   T   T   T
 20.9901031799999984 24.5332358600000013  7.8186022099999999   T   T   T
 20.9901031799999984  1.8097641499999999  7.8186022099999999   T   T   T
  5.3528976300000002 24.5332358600000013 18.5243974400000013   T   T   T
  5.3528976300000002  7.8186022099999999  1.8097641499999999   T   T   T
 20.9901031799999984 18.5243974400000013 24.5332358600000013   T   T   T
 20.9901031799999984 18.5243974400000013  1.8097641499999999   T   T   T
  5.3528976300000002  7.8186022099999999 24.5332358600000013   T   T   T
  5.3528976300000002 18.5243974400000013 24.5332358600000013   T   T   T
 20.9901031799999984  7.8186022099999999  1.8097641499999999   T   T   T
 20.9901031799999984  7.8186022099999999 24.5332358600000013   T   T   T
  5.3528976300000002 18.5243974400000013  1.8097641499999999   T   T   T
  7.8186022099999999 24.5332358600000013 20.9901031799999984   T   T   T
 18.5243974400000013  1.8097641499999999  5.3528976300000002   T   T   T
 18.5243974400000013 24.5332358600000013  5.3528976300000002   T   T   T
  7.8186022099999999  1.8097641499999999 20.9901031799999984   T   T   T
 18.5243974400000013  1.8097641499999999 20.9901031799999984   T   T   T
  7.8186022099999999 24.5332358600000013  5.3528976300000002   T   T   T
  7.8186022099999999  1.8097641499999999  5.3528976300000002   T   T   T
 18.5243974400000013 24.5332358600000013 20.9901031799999984   T   T   T
 24.5332358600000013  5.3528976300000002 18.5243974400000013   T   T   T
  1.8097641499999999 20.9901031799999984  7.8186022099999999   T   T   T
 24.5332358600000013 20.9901031799999984  7.8186022099999999   T   T   T
  1.8097641499999999  5.3528976300000002 18.5243974400000013   T   T   T
  1.8097641499999999  5.3528976300000002  7.8186022099999999   T   T   T
 24.5332358600000013 20.9901031799999984 18.5243974400000013   T   T   T
  1.8097641499999999 20.9901031799999984 18.5243974400000013   T   T   T
 24.5332358600000013  5.3528976300000002  7.8186022099999999   T   T   T
  7.8186022099999999 18.5243974400000013 11.3617356600000008   T   T   T
 18.5243974400000013  7.8186029699999997 14.9812647600000002   T   T   T
 18.5243974400000013  7.8186029699999997 11.3617356600000008   T   T   T
  7.8186022099999999 18.5243974400000013 14.9812647600000002   T   T   T
 18.5243974400000013 18.5243974400000013 14.9812647600000002   T   T   T
  7.8186022099999999  7.8186029699999997 11.3617356600000008   T   T   T
  7.8186022099999999  7.8186029699999997 14.9812647600000002   T   T   T
 18.5243974400000013 18.5243974400000013 11.3617356600000008   T   T   T
  5.3528976300000002 11.3617356600000008 20.9901031799999984   T   T   T
 20.9901031799999984 14.9812647600000002  5.3528979999999997   T   T   T
 20.9901031799999984 11.3617356600000008  5.3528979999999997   T   T   T
  5.3528976300000002 14.9812647600000002 20.9901031799999984   T   T   T
  5.3528976300000002 14.9812647600000002  5.3528979999999997   T   T   T
 20.9901031799999984 11.3617356600000008 20.9901031799999984   T   T   T
 20.9901031799999984 14.9812647600000002 20.9901031799999984   T   T   T
  5.3528976300000002 11.3617356600000008  5.3528979999999997   T   T   T
  5.3528976300000002 20.9901031799999984 14.9812647600000002   T   T   T
 20.9901031799999984  5.3528979999999997 11.3617356600000008   T   T   T
 20.9901031799999984  5.3528979999999997 14.9812647600000002   T   T   T
  5.3528976300000002 20.9901031799999984 11.3617356600000008   T   T   T
  5.3528976300000002  5.3528979999999997 11.3617356600000008   T   T   T
 20.9901031799999984 20.9901031799999984 14.9812647600000002   T   T   T
 20.9901031799999984 20.9901031799999984 11.3617356600000008   T   T   T
  5.3528976300000002  5.3528979999999997 14.9812647600000002   T   T   T
  7.8186022099999999 11.3617356600000008  7.8186029699999997   T   T   T
 18.5243974400000013 14.9812647600000002 18.5243974400000013   T   T   T
 18.5243974400000013 11.3617356600000008 18.5243974400000013   T   T   T
  7.8186022099999999 14.9812647600000002  7.8186029699999997   T   T   T
 18.5243974400000013 14.9812647600000002  7.8186029699999997   T   T   T
  7.8186022099999999 11.3617356600000008 18.5243974400000013   T   T   T
  7.8186022099999999 14.9812647600000002 18.5243974400000013   T   T   T
 18.5243974400000013 11.3617356600000008  7.8186029699999997   T   T   T
 11.3617356600000008  7.8186022099999999 18.5243974400000013   T   T   T
 14.9812647600000002 18.5243974400000013  7.8186029699999997   T   T   T
 11.3617356600000008 18.5243974400000013  7.8186029699999997   T   T   T
 14.9812647600000002  7.8186022099999999 18.5243974400000013   T   T   T
 14.9812647600000002 18.5243974400000013 18.5243974400000013   T   T   T
 11.3617356600000008  7.8186022099999999  7.8186029699999997   T   T   T
 14.9812647600000002  7.8186022099999999  7.8186029699999997   T   T   T
 11.3617356600000008 18.5243974400000013 18.5243974400000013   T   T   T
 11.3617356600000008  5.3528976300000002  5.3528979999999997   T   T   T
 14.9812647600000002 20.9901031799999984 20.9901031799999984   T   T   T
 11.3617356600000008 20.9901031799999984 20.9901031799999984   T   T   T
 14.9812647600000002  5.3528976300000002  5.3528979999999997   T   T   T
 14.9812647600000002  5.3528976300000002 20.9901031799999984   T   T   T
 11.3617356600000008 20.9901031799999984  5.3528979999999997   T   T   T
 14.9812647600000002 20.9901031799999984  5.3528979999999997   T   T   T
 11.3617356600000008  5.3528976300000002 20.9901031799999984   T   T   T
  9.6283667299999998  5.2527941000000000 22.7998661499999997   T   T   T
 16.7146344700000000 21.0902059199999989  3.5431334799999998   T   T   T
 16.7146344700000000 21.0902059199999989 22.7998661499999997   T   T   T
  9.6283667299999998  5.2527941000000000  3.5431334799999998   T   T   T
 16.7146344700000000  5.2527941000000000  3.5431334799999998   T   T   T
  9.6283667299999998 21.0902059199999989 22.7998661499999997   T   T   T
  9.6283667299999998 21.0902059199999989  3.5431334799999998   T   T   T
 16.7146344700000000  5.2527941000000000 22.7998661499999997   T   T   T
 22.7998661499999997  9.6283667299999998  5.2527941000000000   T   T   T
  3.5431334799999998 16.7146344700000000 21.0902059199999989   T   T   T
 22.7998661499999997 16.7146344700000000 21.0902059199999989   T   T   T
  3.5431334799999998  9.6283667299999998  5.2527941000000000   T   T   T
  3.5431334799999998 16.7146344700000000  5.2527941000000000   T   T   T
 22.7998661499999997  9.6283667299999998 21.0902059199999989   T   T   T
  3.5431334799999998  9.6283667299999998 21.0902059199999989   T   T   T
 22.7998661499999997 16.7146344700000000  5.2527941000000000   T   T   T
  5.2527941000000000 22.7998661499999997  9.6283667299999998   T   T   T
 21.0902059199999989  3.5431334799999998 16.7146344700000000   T   T   T
 21.0902059199999989 22.7998661499999997 16.7146344700000000   T   T   T
  5.2527941000000000  3.5431334799999998  9.6283667299999998   T   T   T
  5.2527941000000000  3.5431334799999998 16.7146344700000000   T   T   T
 21.0902059199999989 22.7998661499999997  9.6283667299999998   T   T   T
 21.0902059199999989  3.5431334799999998  9.6283667299999998   T   T   T
  5.2527941000000000 22.7998661499999997 16.7146344700000000   T   T   T
  5.2527941000000000  9.6283667299999998  3.5431334799999998   T   T   T
 21.0902059199999989 16.7146344700000000 22.7998661499999997   T   T   T
 21.0902059199999989 16.7146344700000000  3.5431334799999998   T   T   T
  5.2527941000000000  9.6283667299999998 22.7998661499999997   T   T   T
  5.2527941000000000 16.7146344700000000 22.7998661499999997   T   T   T
 21.0902059199999989  9.6283667299999998  3.5431334799999998   T   T   T
 21.0902059199999989  9.6283667299999998 22.7998661499999997   T   T   T
  5.2527941000000000 16.7146344700000000  3.5431334799999998   T   T   T
  9.6283667299999998 22.7998661499999997 21.0902059199999989   T   T   T
 16.7146344700000000  3.5431334799999998  5.2527941000000000   T   T   T
 16.7146344700000000 22.7998661499999997  5.2527941000000000   T   T   T
  9.6283667299999998  3.5431334799999998 21.0902059199999989   T   T   T
 16.7146344700000000  3.5431334799999998 21.0902059199999989   T   T   T
  9.6283667299999998 22.7998661499999997  5.2527941000000000   T   T   T
  9.6283667299999998  3.5431334799999998  5.2527941000000000   T   T   T
 16.7146344700000000 22.7998661499999997 21.0902059199999989   T   T   T
 22.7998661499999997  5.2527941000000000 16.7146344700000000   T   T   T
  3.5431334799999998 21.0902059199999989  9.6283667299999998   T   T   T
 22.7998661499999997 21.0902059199999989  9.6283667299999998   T   T   T
  3.5431334799999998  5.2527941000000000 16.7146344700000000   T   T   T
  3.5431334799999998  5.2527941000000000  9.6283667299999998   T   T   T
 22.7998661499999997 21.0902059199999989 16.7146344700000000   T   T   T
  3.5431334799999998 21.0902059199999989 16.7146344700000000   T   T   T
 22.7998661499999997  5.2527941000000000  9.6283667299999998   T   T   T
  9.6283667299999998 18.4242947000000008  9.6283667299999998   T   T   T
 16.7146344700000000  7.9187057100000002 16.7146344700000000   T   T   T
 16.7146344700000000  7.9187057100000002  9.6283667299999998   T   T   T
  9.6283667299999998 18.4242947000000008 16.7146344700000000   T   T   T
 16.7146344700000000 18.4242947000000008 16.7146344700000000   T   T   T
  9.6283667299999998  7.9187057100000002  9.6283667299999998   T   T   T
  9.6283667299999998  7.9187057100000002 16.7146344700000000   T   T   T
 16.7146344700000000 18.4242947000000008  9.6283667299999998   T   T   T
 22.7998661499999997 22.7998661499999997 18.4242947000000008   T   T   T
  3.5431334799999998  3.5431334799999998  7.9187057100000002   T   T   T
 22.7998661499999997  3.5431334799999998  7.9187057100000002   T   T   T
  3.5431334799999998 22.7998661499999997 18.4242947000000008   T   T   T
  3.5431334799999998  3.5431334799999998 18.4242947000000008   T   T   T
 22.7998661499999997 22.7998661499999997  7.9187057100000002   T   T   T
  3.5431334799999998 22.7998661499999997  7.9187057100000002   T   T   T
 22.7998661499999997  3.5431334799999998 18.4242947000000008   T   T   T
  9.6283667299999998  9.6283667299999998  7.9187057100000002   T   T   T
 16.7146344700000000 16.7146344700000000 18.4242947000000008   T   T   T
 16.7146344700000000  9.6283667299999998 18.4242947000000008   T   T   T
  9.6283667299999998 16.7146344700000000  7.9187057100000002   T   T   T
 16.7146344700000000 16.7146344700000000  7.9187057100000002   T   T   T
  9.6283667299999998  9.6283667299999998 18.4242947000000008   T   T   T
  9.6283667299999998 16.7146344700000000 18.4242947000000008   T   T   T
 16.7146344700000000  9.6283667299999998  7.9187057100000002   T   T   T
 22.7998661499999997 18.4242947000000008  3.5431334799999998   T   T   T
  3.5431334799999998  7.9187057100000002 22.7998661499999997   T   T   T
 22.7998661499999997  7.9187057100000002 22.7998661499999997   T   T   T
  3.5431334799999998 18.4242947000000008  3.5431334799999998   T   T   T
  3.5431334799999998 18.4242947000000008 22.7998661499999997   T   T   T
 22.7998661499999997  7.9187057100000002  3.5431334799999998   T   T   T
  3.5431334799999998  7.9187057100000002  3.5431334799999998   T   T   T
 22.7998661499999997 18.4242947000000008 22.7998661499999997   T   T   T
 18.4242947000000008 22.7998661499999997 22.7998661499999997   T   T   T
  7.9187057100000002  3.5431334799999998  3.5431334799999998   T   T   T
  7.9187057100000002 22.7998661499999997  3.5431334799999998   T   T   T
 18.4242947000000008  3.5431334799999998 22.7998661499999997   T   T   T
 18.4242947000000008  3.5431334799999998  3.5431334799999998   T   T   T
  7.9187057100000002 22.7998661499999997 22.7998661499999997   T   T   T
  7.9187057100000002  3.5431334799999998 22.7998661499999997   T   T   T
 18.4242947000000008 22.7998661499999997  3.5431334799999998   T   T   T
 18.4242947000000008  9.6283667299999998 16.7146344700000000   T   T   T
  7.9187057100000002 16.7146344700000000  9.6283667299999998   T   T   T
  7.9187057100000002 16.7146344700000000 16.7146344700000000   T   T   T
 18.4242947000000008  9.6283667299999998  9.6283667299999998   T   T   T
 18.4242947000000008 16.7146344700000000  9.6283667299999998   T   T   T
  7.9187057100000002  9.6283667299999998 16.7146344700000000   T   T   T
  7.9187057100000002  9.6283667299999998  9.6283667299999998   T   T   T
 18.4242947000000008 16.7146344700000000 16.7146344700000000   T   T   T
 10.0595477187059608  6.1525747940037609 23.2331385155431391   T   T   T
 16.2824450936043768 20.1906372655879949  3.1109393172140440   T   T   T
 16.2994480998771323 20.1892374099304419 23.2469198541635755   T   T   T
 10.0632338824138738  6.1525058055764852  3.1129901781194911   T   T   T
 16.2826898689361634  6.1529753680154444  3.1104235519075232   T   T   T
 10.0560076691033462 20.1894992983234047 23.2346782311190303   T   T   T
 10.0607065808242986 20.1907764724126828  3.1106481581694547   T   T   T
 16.2812039482488053  6.1536012146769261 23.2291456300202483   T   T   T
 23.2298899178571290 10.0619590941322450  6.1533434902987834   T   T   T
  3.1085699534922346 16.2860691994146052 20.1900820288556346   T   T   T
 23.2353374190090527 16.2825144209957777 20.1936069595208103   T   T   T
  3.1146746563787255 10.0605829186421367  6.1544712153165921   T   T   T
  3.1078412374871980 16.2833572097999095  6.1517027660076469   T   T   T
 23.2278531989171881 10.0574139551367097 20.1867563341886722   T   T   T
  3.1051724357229022 10.0510165612905826 20.1890254136222715   T   T   T
 23.2353209576410045 16.2833535209902358  6.1515504685527214   T   T   T
  6.1549452183620446 23.2314003724316187 10.0566635675026728   T   T   T
 20.1877888831525212  3.1148731229564928 16.2831526427831470   T   T   T
 20.1870779785943739 23.2285397224506589 16.2864420671195660   T   T   T
  6.1532816849869985  3.1116165113767447 10.0594324730876448   T   T   T
  6.1547853864529980  3.1142054707024385 16.2833589042080149   T   T   T
 20.1884927772613452 23.2319040711689553 10.0570396654269629   T   T   T
 20.1899096263231534  3.1115398527546021 10.0597238872241519   T   T   T
  6.1563355608206729 23.2289418508059846 16.2858206768931986   T   T   T
  6.1545159559217657 10.0607624150719239  3.1151069336363175   T   T   T
 20.1879757933328179 16.2870250778617667 23.2319002051512449   T   T   T
 20.1895817358974554 16.2829715626057379  3.1123027141794792   T   T   T
  6.1571638550187835  9.9864357875095546 23.3094017034180858   T   T   T
  6.1551575104074887 16.2914343511026125 23.2364781190776597   T   T   T
 20.1865854466762293 10.0566961472152077  3.1139029102910385   T   T   T
 20.1882502688608980 10.0605303933407253 23.2281808535518479   T   T   T
  6.1531024534103507 16.2829856022212454  3.1118645804765017   T   T   T
 10.0577932635800096 23.2326699925992379 20.1891038445350901   T   T   T
 16.2793948416607215  3.1119705523072416  6.1518064152300704   T   T   T
 16.2852907409732701 23.2328995944149774  6.1536892650752710   T   T   T
 10.0632443892124179  3.1114779911954211 20.1913344619612580   T   T   T
 16.2803316607405257  3.1121470042741688 20.1905827522199210   T   T   T
 10.0575590620433832 23.2329438307622596  6.1538094373995609   T   T   T
 10.0636070191673195  3.1120164419432501  6.1517446672973692   T   T   T
 16.3123741905277626 23.2602617771398990 20.1963085492448364   T   T   T
 23.2334052005414833  6.1537375948623305 16.2857216468813775   T   T   T
  3.1109853358914950 20.1906509771297955 10.0608357293787662   T   T   T
 23.2316859657373058 20.1904753462404898 10.0609216355595219   T   T   T
  3.1126662789706221  6.1528114102988649 16.2811827387191741   T   T   T
  3.1082714158627782  6.1524398077833133 10.0585953518869999   T   T   T
 22.8102744180314900 16.7967649473802574 16.7742652689681933   T   T   T
  3.1147721810439295 20.1878093870215913 16.2830721257866813   T   T   T
 23.2317842562933734  6.1528531440893275 10.0613709835033465   T   T   T
 10.0634868333982119 19.3232909771723804 10.0595129639708993   T   T   T
 16.2855887530527994  7.0178125192793530 16.2812947532650369   T   T   T
 16.2823671232367033  7.0192190039307185 10.0608104141451502   T   T   T
 10.0569902102888360 19.3271106350708415 16.2848203613772569   T   T   T
 16.2838692657215240 19.3229715998254790 16.2810323801633388   T   T   T
 10.0610383580921177  7.0193304013188964 10.0603900642068815   T   T   T
 10.0585166048913948  7.0178588192723712 16.2839378584949834   T   T   T
 16.2802393709224518 19.3237806073176479 10.0595534740009231   T   T   T
 23.2291320600494267 23.2320162618364598 19.3257671020814641   T   T   T
  3.1076128849916249  3.1117545724979312  7.0200481253015434   T   T   T
 23.2351364252827892  3.1118333030538703  7.0197912651432706   T   T   T
  3.1148472225420765 23.2320107329622161 19.3262427162202677   T   T   T
  3.1084253062265788  3.1115406044059077 19.3233579994910940   T   T   T
 23.2283769474035822 23.2321709996717267  7.0170939028723085   T   T   T
  3.1131735599860866 23.2334811200091842  7.0182218777432963   T   T   T
 23.2348790740882443  3.1118560406062210 19.3233451365164939   T   T   T
 10.0569231177389273 10.0606661475827934  7.0171174257632947   T   T   T
 16.2806953384728175 16.2836744906835200 19.3238626902369326   T   T   T
 16.2876704545345348 10.0586901370096946 19.3277685496948415   T   T   T
 10.0635751043338235 16.2833775917692769  7.0198195294454173   T   T   T
 16.2791516033098347 16.2831934521508508  7.0200355420571290   T   T   T
 10.1382507488724638  9.9916169186462103 19.3259341496866348   T   T   T
 10.0689418735759570 16.2894465008387854 19.3238500275290335   T   T   T
 16.2846265543149826 10.0620309214535162  7.0181921703638652   T   T   T
 23.2345540937443857 19.3239701137524342  3.1127175479925326   T   T   T
  3.1161302339058174  7.0179444736778711 23.2338629120945868   T   T   T
 23.2288311086145960  7.0177616534054330 23.2332351875490843   T   T   T
  3.1111347563944016 19.3244884419117362  3.1105564300208859   T   T   T
  3.1089066342001641 19.3243496718075001 23.2296566220889886   T   T   T
 23.2321961123754939  7.0192999126229667  3.1105748335202228   T   T   T
  3.1105525523314044  7.0192716853244166  3.1111969010692717   T   T   T
 23.2310608960947285 19.3247818070521902 23.2325131029151777   T   T   T
 19.3307209002648008 23.2254557587674775 23.2259245496123938   T   T   T
  7.0180355466867317  3.1114063356345749  3.1125008924250794   T   T   T
  7.0151304555580811 23.2281969706122204  3.1137743537040881   T   T   T
 19.3263386655133829  3.1148031100756968 23.2318886525131560   T   T   T
 19.3246548942362288  3.1116053576016451  3.1118058212748116   T   T   T
  7.0168937907718325 23.2321607289903262 23.2280211796024005   T   T   T
  7.0169437011635178  3.1141288264835461 23.2313722186364657   T   T   T
 19.3262871555911246 23.2315961190563272  3.1148108669116348   T   T   T
 19.3262274391252333 10.0593136405345636 16.2855851186406895   T   T   T
  7.0184242630601199 16.2830172844451653 10.0596897155322917   T   T   T
  7.0165784837051088 16.2895119317335819 16.2799647236963416   T   T   T
 19.3279769935100951 10.0568309406767646 10.0573161197062220   T   T   T
 19.3238649443110546 16.2821517649424763 10.0605700463269105   T   T   T
  7.0159191643574381 10.0482366821772047 16.2767154133536422   T   T   T
  7.0167066813937673 10.0603131048016063 10.0563704476756097   T   T   T
 19.3112346145123865 16.2728284138948709 16.2717367657530261   T   T   T
  4.5481077783142752 13.6823470276156183  9.7615342530391729   T   T   T
  3.4347476820740650 13.7498236123246063  8.6702206467805087   T   T   T
  4.5177329856298716 13.7200036506099465 16.5909257690458709   T   T   T
  3.4440128574094984 13.7336498451951012 17.7115299951990046   T   T   T
  9.6901992347881762 13.7618387134546811 21.7784860568487133   T   T   T
  8.6238617106128626 13.7471780915884452 22.8855384057307099   T   T   T
 13.9147810420819180 17.4648505767295070 22.8266912653274439   T   T   T
 12.3580419821046181 17.4553680640292264 22.7333390310566941   T   T   T
 17.7426346599888802 13.5482264193789970  3.3439959236788357   T   T   T
 16.6591572189128989 13.8443073925225288  4.4299925998228815   T   T   T
 14.0470343732449319  9.4744205398397572  4.1756363855804537   T   T   T
 12.5247449836677145  9.7054323807475971  4.4399525358447702   T   T   T
  0.6309076225505161  9.7158184319878789  8.7214714488758744   T   T   T
 -0.8827707426272714  9.4610188438739140  9.0125572187407617   T   T   T
  0.8540077081678037  8.9528216196433288 16.8338661717748934   T   T   T
  0.0329939480521332  9.9014266748164328 17.7645829893606546   T   T   T
  0.7941582626937448 17.5515642632203672  9.5525319657995205   T   T   T
 -0.7623266518199379 17.5992134443179999  9.5751658133066062   T   T   T
  0.7296689803693011 16.6703280780466550 17.4461789558414324   T   T   T
  0.1266222942652191 17.6841039926740926 16.4113605170920351   T   T   T
  0.8784128095785327 22.6406441771138098  4.1698893858023602   T   T   T
 -0.6404941516415001 22.8804148650089196  4.4454514128138944   T   T   T
 13.9654696826047893 22.7496635678776720  8.8484772958258908   T   T   T
 12.4056903477021709 22.7779420352750535  8.8178679859712812   T   T   T
 12.6730748936284012 23.0243868222894541 17.5119160990982650   T   T   T
 12.7925186650258897 21.8410480459129062 16.4835286160050991   T   T   T
 17.6607115998929132 13.7765511989325482 22.8915718277890825   T   T   T
 16.5553202864711544 13.6477134444634167 21.7982655289283542   T   T   T
 13.9620459497200997  4.3268258039937768 16.7608816561127405   T   T   T
 12.4020844003324093  4.3182355257685376 16.7286856940543096   T   T   T
 17.7177843670751685  0.5325399635118699  9.7467712924889209   T   T   T
 16.5970425575460858  0.5614054907819981  8.6614977056845444   T   T   T
 17.5589342325923568  0.4435257394526495 16.4715158747849273   T   T   T
 16.4479503180568862  0.3773298974292822 17.5865694625825526   T   T   T
  4.5710909744956405  0.3763957445933309  3.3438160442750853   T   T   T
  3.4870889220836667  0.6725950969663763  4.4292392746702323   T   T   T
  4.4990756582844300  0.5808306756985940 22.9072567755637699   T   T   T
  3.3957742488270024  0.5018175092551478 21.8070980246427837   T   T   T
 23.1742813441667259 13.1402734107414769 17.4624055267213123   T   T   T
 22.0624416633697109 13.1783900737157378 16.3385048129581349   T   T   T
  0.7608749790985047  4.4183675940713529  3.5893863473415242   T   T   T
 -0.7959170924192467  4.3772217375733433  3.6202802155650748   T   T   T
  0.7792271594662025  4.3126733172206277 22.7741676288534478   T   T   T
 -0.7806943869434838  4.3387912388093399 22.7633158951823695   T   T   T
 13.9511614324195037  4.3951599190719088  9.5670395073497971   T   T   T
 12.3933665657200880  4.3964049365995796  9.5686143422843841   T   T   T
 13.9306911335780637 17.5903225003231327  3.5872705587002618   T   T   T
 12.3740155463096322 17.5456334085429013  3.6212495340803192   T   T   T
  9.7387494600582833 13.7464625027151648  4.5027582903110606   T   T   T
  8.6240821098880058 13.6863486876678593  3.4123894769266236   T   T   T
 13.3172767086406143  9.9127390110352280 21.7955998217209981   T   T   T
 12.2856048609918300  9.0746459715515275 22.6241098673857621   T   T   T
  9.7393702934539537  0.5752741342632315  8.6703390100890498   T   T   T
  8.6228516808206468  0.5142954863814023  9.7587356426478831   T   T   T
  9.7344522955769310  0.5837821642373709 17.6681163318661625   T   T   T
  8.6451041939369020  0.4900120651564851 16.5542894621494057   T   T   T
  0.6006633647618025 22.9035236007788754 21.8702970234011396   T   T   T
 -0.8957887911668114 22.6050022488191118 22.2043929863854039   T   T   T
 22.9099657716284426  0.5749075467136485  4.5033596836387506   T   T   T
 21.7951195291135029  0.5155932139289550  3.4132075710733449   T   T   T
 22.9246183284209657  0.5568289534209491 21.8401607791430301   T   T   T
 21.8283908926907131  0.5130924083348287 22.9507738821416467   T   T   T
 22.8659999798129761 13.8267714140986637  8.7261369609351043   T   T   T
 21.7777635097305016 13.5728181289580156  9.8186374845075139   T   T   T
 22.9074671194100858  8.6896840396927946 13.7628923018151301   T   T   T
 21.7900542101061738  9.7739881004350639 13.6604560586631383   T   T   T
  9.7374545348270924 21.8537750494440637 12.5866730110532679   T   T   T
  8.6451535460172888 22.9641558812860040 12.6875805153243899   T   T   T
 17.7222990325535470  3.4640703992764035 12.5935957684106548   T   T   T
 16.6095073591626843  4.5560371945336566 12.6290191033520731   T   T   T
  4.5221098287758608 16.6443116804777382 12.5644052737605243   T   T   T
  3.4070824168522718 17.7300717407096329 12.6732594335869599   T   T   T
  4.5629512658545472  3.4253868694048002  0.5203199098681760   T   T   T
  3.4504451337629098  4.5162081493887536  0.5862355191886485   T   T   T
  9.8048763476575260  8.6125236861055932  0.4351891944159370   T   T   T
  8.7156910754363608  9.7108457933191836  0.6337190953012088   T   T   T
 17.7244169857331286 16.6138545089653924  0.5502623377562422   T   T   T
 16.6149862599127047 17.7100754777137368  0.5623535760356126   T   T   T
 22.9561604063040079 21.8298333818442352  0.5065006899703258   T   T   T
 21.8518679168128465 22.9324038137464790  0.5543647107962936   T   T   T
 23.0843410662841393 17.7392822484881272 13.1118627904071001   T   T   T
 22.1087151956786165 16.7739834968837513 12.3577829764666198   T   T   T
  4.4969140703245207  9.7658972500779075 12.6271516562845996   T   T   T
  3.4020420849293083  8.6544923906323152 12.6458304720634054   T   T   T
  9.7209414031043160  4.5209340771258892 12.5883146719044259   T   T   T
  8.6127726442310379  3.4250372741713866 12.6481856154063319   T   T   T
 17.4805654672275708 22.9048134353069841 12.5068182414199445   T   T   T
 16.4226678248093663 21.8385216160029998 12.9683089932239106   T   T   T
 17.6777975786600550  9.7652858450584645 -0.5385831097329467   T   T   T
 16.5733087965153523  8.6628001959693055 -0.5310990018820262   T   T   T
  9.1777127097256344 11.3200248358744489 19.7932110625960469   T   T   T
  6.6248272952604657 11.3184395696378814 22.3482101068780139   T   T   T
 23.3771904767664296 17.1529043047673291 17.1292818373775546   T   T   T
 23.2358988860520341 20.1953867718378959 16.2821246210393085   T   T   T
 22.9040898082623983  4.5539797810279712  0.5451738306924420   T   T   T
 21.7940562231548682  3.4588355573542726  0.5731229695366984   T   T   T
  4.4914225520053792 22.9219275298824421 -0.5676897336468872   T   T   T
  3.3847070873784526 21.8235523135644414 -0.4985657116869346   T   T   T
 16.6097401761738332 22.8697742681240115 16.6656490094265699   T   T   T
 16.9952265612104227 22.4293585559169593 17.1435725230363474   T   T   T
  9.7408528073038383 17.7334924404838219  0.5282577143513336   T   T   T
  8.6283547591909819 16.6424130482864960  0.5911637104375258   T   T   T
