# Supplementary material for: Towards universal neural network potential for material discovery applicable to arbitrary combination of 45 elements
Source: Nat Commun. 2022 May 30;13:2991. doi: 10.1038/s41467-022-30687-9 (PMC9151783; doi:10.1038/s41467-022-30687-9)
Supplement: Supplementary file 4 — Supplementary Data 1 [file 41467_2022_30687_MOESM4_ESM.zip › scripts/2_mof/mof_sample_file/structure_files/LEJRIC_288478_MOF74Ni_hydrated.cif]

data_image0
_cell_length_a       25.9783
_cell_length_b       25.9783
_cell_length_c       6.6883
_cell_angle_alpha    90
_cell_angle_beta     90
_cell_angle_gamma    120

_symmetry_space_group_name_H-M    "P 1"
_symmetry_int_tables_number       1

loop_
  _symmetry_equiv_pos_as_xyz
  'x, y, z'

loop_
  _atom_site_label
  _atom_site_occupancy
  _atom_site_fract_x
  _atom_site_fract_y
  _atom_site_fract_z
  _atom_site_thermal_displace_type
  _atom_site_B_iso_or_equiv
  _atom_site_type_symbol
  C1       1.0000 0.40306  0.42392  0.74337  Biso   1.000  C 
  C2       1.0000 0.59934  0.58226  0.25711  Biso   1.000  C 
  C3       1.0000 0.58058  0.98323  0.74320  Biso   1.000  C 
  C4       1.0000 0.42222  0.02114  0.25700  Biso   1.000  C 
  C5       1.0000 0.02135  0.60125  0.74479  Biso   1.000  C 
  C6       1.0000 0.98332  0.40488  0.25830  Biso   1.000  C 
  C7       1.0000 0.06973  0.75725  0.07670  Biso   1.000  C 
  C8       1.0000 0.26600  0.91560  0.59044  Biso   1.000  C 
  C9       1.0000 0.24725  0.31656  0.07653  Biso   1.000  C 
  C10      1.0000 0.08888  0.35448  0.59034  Biso   1.000  C 
  C11      1.0000 0.68802  0.93459  0.07812  Biso   1.000  C 
  C12      1.0000 0.64999  0.73822  0.59163  Biso   1.000  C 
  C13      1.0000 0.73640  0.09059  0.41003  Biso   1.000  C 
  C14      1.0000 0.93267  0.24893  0.92378  Biso   1.000  C 
  C15      1.0000 0.91392  0.64990  0.40986  Biso   1.000  C 
  C16      1.0000 0.75555  0.68781  0.92367  Biso   1.000  C 
  C17      1.0000 0.35469  0.26792  0.41146  Biso   1.000  C 
  C18      1.0000 0.31666  0.07155  0.92496  Biso   1.000  C 
  C19      1.0000 0.45266  0.46316  0.87968  Biso   1.000  C 
  C20      1.0000 0.54939  0.54389  0.12139  Biso   1.000  C 
  C21      1.0000 0.54132  0.99328  0.88022  Biso   1.000  C 
  C22      1.0000 0.46059  0.00933  0.12197  Biso   1.000  C 
  C23      1.0000 0.01010  0.55133  0.88039  Biso   1.000  C 
  C24      1.0000 0.99399  0.45451  0.12191  Biso   1.000  C 
  C25      1.0000 0.11932  0.79649  0.21302  Biso   1.000  C 
  C26      1.0000 0.21606  0.87722  0.45472  Biso   1.000  C 
  C27      1.0000 0.20799  0.32661  0.21355  Biso   1.000  C 
  C28      1.0000 0.12726  0.34266  0.45531  Biso   1.000  C 
  C29      1.0000 0.67676  0.88467  0.21372  Biso   1.000  C 
  C30      1.0000 0.66066  0.78785  0.45525  Biso   1.000  C 
  C31      1.0000 0.78599  0.12982  0.54635  Biso   1.000  C 
  C32      1.0000 0.88273  0.21055  0.78806  Biso   1.000  C 
  C33      1.0000 0.87466  0.65995  0.54689  Biso   1.000  C 
  C34      1.0000 0.79392  0.67599  0.78864  Biso   1.000  C 
  C35      1.0000 0.34343  0.21800  0.54706  Biso   1.000  C 
  C36      1.0000 0.32732  0.12118  0.78858  Biso   1.000  C 
  C37      1.0000 0.54503  0.55985  0.91883  Biso   1.000  C 
  C38      1.0000 0.45718  0.44711  0.08237  Biso   1.000  C 
  C39      1.0000 0.44461  0.98900  0.91924  Biso   1.000  C 
  C40      1.0000 0.55737  0.01387  0.08273  Biso   1.000  C 
  C41      1.0000 0.01449  0.45898  0.91921  Biso   1.000  C 
  C42      1.0000 0.98985  0.54696  0.08307  Biso   1.000  C 
  C43      1.0000 0.21169  0.89318  0.25216  Biso   1.000  C 
  C44      1.0000 0.12385  0.78045  0.41571  Biso   1.000  C 
  C45      1.0000 0.11128  0.32234  0.25258  Biso   1.000  C 
  C46      1.0000 0.22404  0.34720  0.41606  Biso   1.000  C 
  C47      1.0000 0.68116  0.79231  0.25254  Biso   1.000  C 
  C48      1.0000 0.65652  0.88029  0.41641  Biso   1.000  C 
  C49      1.0000 0.87836  0.22651  0.58550  Biso   1.000  C 
  C50      1.0000 0.79052  0.11378  0.74904  Biso   1.000  C 
  C51      1.0000 0.77795  0.65567  0.58591  Biso   1.000  C 
  C52      1.0000 0.89070  0.68054  0.74940  Biso   1.000  C 
  C53      1.0000 0.34782  0.12565  0.58587  Biso   1.000  C 
  C54      1.0000 0.32318  0.21362  0.74974  Biso   1.000  C 
  C55      1.0000 0.49638  0.51833  0.80540  Biso   1.000  C 
  C56      1.0000 0.50561  0.48891  0.19586  Biso   1.000  C 
  C57      1.0000 0.48617  0.98187  0.80604  Biso   1.000  C 
  C58      1.0000 0.51561  0.02054  0.19640  Biso   1.000  C 
  C59      1.0000 0.02122  0.50751  0.80579  Biso   1.000  C 
  C60      1.0000 0.98273  0.49834  0.19641  Biso   1.000  C 
  C61      1.0000 0.16304  0.85166  0.13873  Biso   1.000  C 
  C62      1.0000 0.17228  0.82224  0.52919  Biso   1.000  C 
  C63      1.0000 0.15284  0.31521  0.13937  Biso   1.000  C 
  C64      1.0000 0.18228  0.35388  0.52974  Biso   1.000  C 
  C65      1.0000 0.68789  0.84084  0.13913  Biso   1.000  C 
  C66      1.0000 0.64940  0.83168  0.52975  Biso   1.000  C 
  C67      1.0000 0.82971  0.18499  0.47207  Biso   1.000  C 
  C68      1.0000 0.83894  0.15557  0.86253  Biso   1.000  C 
  C69      1.0000 0.81951  0.64854  0.47270  Biso   1.000  C 
  C70      1.0000 0.84894  0.68721  0.86307  Biso   1.000  C 
  C71      1.0000 0.35456  0.17418  0.47246  Biso   1.000  C 
  C72      1.0000 0.31607  0.16501  0.86308  Biso   1.000  C 
  Ni1      1.0000 0.65168  0.62023  0.65010  Biso   1.000  Ni
  Ni2      1.0000 0.35022  0.38488  0.35090  Biso   1.000  Ni
  Ni3      1.0000 0.38415  0.03528  0.64989  Biso   1.000  Ni
  Ni4      1.0000 0.61969  0.96913  0.35086  Biso   1.000  Ni
  Ni5      1.0000 0.96849  0.35194  0.65118  Biso   1.000  Ni
  Ni6      1.0000 0.03477  0.65351  0.35204  Biso   1.000  Ni
  Ni7      1.0000 0.31834  0.95356  0.98343  Biso   1.000  Ni
  Ni8      1.0000 0.01688  0.71821  0.68424  Biso   1.000  Ni
  Ni9      1.0000 0.05081  0.36861  0.98322  Biso   1.000  Ni
  Ni10     1.0000 0.28636  0.30247  0.68420  Biso   1.000  Ni
  Ni11     1.0000 0.63515  0.68527  0.98452  Biso   1.000  Ni
  Ni12     1.0000 0.70144  0.98684  0.68538  Biso   1.000  Ni
  Ni13     1.0000 0.98501  0.28690  0.31677  Biso   1.000  Ni
  Ni14     1.0000 0.68355  0.05155  0.01757  Biso   1.000  Ni
  Ni15     1.0000 0.71748  0.70194  0.31656  Biso   1.000  Ni
  Ni16     1.0000 0.95302  0.63580  0.01753  Biso   1.000  Ni
  Ni17     1.0000 0.30182  0.01861  0.31785  Biso   1.000  Ni
  Ni18     1.0000 0.36810  0.32017  0.01871  Biso   1.000  Ni
  O1       1.0000 0.40301  0.44202  0.56664  Biso   1.000  O 
  O2       1.0000 0.59903  0.56377  0.43359  Biso   1.000  O 
  O3       1.0000 0.56260  0.96553  0.56599  Biso   1.000  O 
  O4       1.0000 0.44078  0.03966  0.43323  Biso   1.000  O 
  O5       1.0000 0.03969  0.60117  0.56826  Biso   1.000  O 
  O6       1.0000 0.96539  0.40514  0.43506  Biso   1.000  O 
  O7       1.0000 0.06967  0.77535  0.89997  Biso   1.000  O 
  O8       1.0000 0.26570  0.89710  0.76692  Biso   1.000  O 
  O9       1.0000 0.22926  0.29886  0.89932  Biso   1.000  O 
  O10      1.0000 0.10744  0.37300  0.76657  Biso   1.000  O 
  O11      1.0000 0.70635  0.93450  0.90159  Biso   1.000  O 
  O12      1.0000 0.63206  0.73848  0.76839  Biso   1.000  O 
  O13      1.0000 0.73634  0.10869  0.23330  Biso   1.000  O 
  O14      1.0000 0.93236  0.23043  0.10026  Biso   1.000  O 
  O15      1.0000 0.89593  0.63220  0.23266  Biso   1.000  O 
  O16      1.0000 0.77411  0.70633  0.09990  Biso   1.000  O 
  O17      1.0000 0.37302  0.26784  0.23493  Biso   1.000  O 
  O18      1.0000 0.29872  0.07181  0.10173  Biso   1.000  O 
  O19      1.0000 0.36185  0.37354  0.81066  Biso   1.000  O 
  O20      1.0000 0.64157  0.63228  0.19038  Biso   1.000  O 
  O21      1.0000 0.63080  0.99175  0.81050  Biso   1.000  O 
  O22      1.0000 0.37200  0.01270  0.19046  Biso   1.000  O 
  O23      1.0000 0.01309  0.64315  0.81156  Biso   1.000  O 
  O24      1.0000 0.99203  0.36332  0.19132  Biso   1.000  O 
  O25      1.0000 0.02851  0.70687  0.14400  Biso   1.000  O 
  O26      1.0000 0.30824  0.96561  0.52372  Biso   1.000  O 
  O27      1.0000 0.29746  0.32509  0.14383  Biso   1.000  O 
  O28      1.0000 0.03866  0.34603  0.52379  Biso   1.000  O 
  O29      1.0000 0.67976  0.97648  0.14489  Biso   1.000  O 
  O30      1.0000 0.65870  0.69665  0.52465  Biso   1.000  O 
  O31      1.0000 0.69518  0.04020  0.47733  Biso   1.000  O 
  O32      1.0000 0.97490  0.29894  0.85705  Biso   1.000  O 
  O33      1.0000 0.96413  0.65842  0.47716  Biso   1.000  O 
  O34      1.0000 0.70533  0.67936  0.85712  Biso   1.000  O 
  O35      1.0000 0.34642  0.30982  0.47822  Biso   1.000  O 
  O36      1.0000 0.32537  0.02998  0.85798  Biso   1.000  O 
  O37      1.0000 0.58317  0.61120  0.83193  Biso   1.000  O 
  O38      1.0000 0.41935  0.39542  0.16895  Biso   1.000  O 
  O39      1.0000 0.39305  0.97543  0.83269  Biso   1.000  O 
  O40      1.0000 0.60886  0.02736  0.16965  Biso   1.000  O 
  O41      1.0000 0.02804  0.42093  0.83267  Biso   1.000  O 
  O42      1.0000 0.97649  0.58497  0.17016  Biso   1.000  O 
  O43      1.0000 0.24983  0.94453  0.16526  Biso   1.000  O 
  O44      1.0000 0.08602  0.72875  0.50228  Biso   1.000  O 
  O45      1.0000 0.05972  0.30876  0.16602  Biso   1.000  O 
  O46      1.0000 0.27552  0.36069  0.50298  Biso   1.000  O 
  O47      1.0000 0.69470  0.75426  0.16601  Biso   1.000  O 
  O48      1.0000 0.64315  0.91831  0.50349  Biso   1.000  O 
  O49      1.0000 0.91650  0.27787  0.49859  Biso   1.000  O 
  O50      1.0000 0.75268  0.06209  0.83562  Biso   1.000  O 
  O51      1.0000 0.72639  0.64209  0.49936  Biso   1.000  O 
  O52      1.0000 0.94219  0.69403  0.83632  Biso   1.000  O 
  O53      1.0000 0.36137  0.08759  0.49934  Biso   1.000  O 
  O54      1.0000 0.30982  0.25164  0.83683  Biso   1.000  O 
  O55      1.0000 0.64689  0.53908  0.76248  Biso   1.000  O 
  O56      1.0000 0.34578  0.46092  0.23766  Biso   1.000  O 
  O57      1.0000 0.46518  0.11141  0.76413  Biso   1.000  O 
  O58      1.0000 0.54401  0.88851  0.23732  Biso   1.000  O 
  O59      1.0000 0.88872  0.34934  0.76456  Biso   1.000  O 
  O60      1.0000 0.11242  0.65082  0.24107  Biso   1.000  O 
  O61      1.0000 0.31355  0.87241  0.09582  Biso   1.000  O 
  O62      1.0000 0.01245  0.79425  0.57099  Biso   1.000  O 
  O63      1.0000 0.13185  0.44474  0.09746  Biso   1.000  O 
  O64      1.0000 0.21067  0.22184  0.57065  Biso   1.000  O 
  O65      1.0000 0.55539  0.68267  0.09789  Biso   1.000  O 
  O66      1.0000 0.77908  0.98415  0.57441  Biso   1.000  O 
  O67      1.0000 0.98022  0.20575  0.42915  Biso   1.000  O 
  O68      1.0000 0.67912  0.12758  0.90433  Biso   1.000  O 
  O69      1.0000 0.79852  0.77808  0.43079  Biso   1.000  O 
  O70      1.0000 0.87734  0.55517  0.90399  Biso   1.000  O 
  O71      1.0000 0.22206  0.01600  0.43122  Biso   1.000  O 
  O72      1.0000 0.44575  0.31749  0.90774  Biso   1.000  O 
  H1       1.0000 0.49338  0.53035  0.65165  Biso   1.000  H 
  H2       1.0000 0.50889  0.47687  0.34918  Biso   1.000  H 
  H3       1.0000 0.47430  0.96700  0.65216  Biso   1.000  H 
  H4       1.0000 0.52785  0.03610  0.34948  Biso   1.000  H 
  H5       1.0000 0.03648  0.51075  0.65240  Biso   1.000  H 
  H6       1.0000 0.96769  0.49533  0.35013  Biso   1.000  H 
  H7       1.0000 0.16005  0.86368  0.98498  Biso   1.000  H 
  H8       1.0000 0.17556  0.81020  0.68251  Biso   1.000  H 
  H9       1.0000 0.14096  0.30033  0.98549  Biso   1.000  H 
  H10      1.0000 0.19452  0.36943  0.68281  Biso   1.000  H 
  H11      1.0000 0.70315  0.84409  0.98574  Biso   1.000  H 
  H12      1.0000 0.63436  0.82866  0.68347  Biso   1.000  H 
  H13      1.0000 0.82672  0.19701  0.31832  Biso   1.000  H 
  H14      1.0000 0.84222  0.14353  0.01585  Biso   1.000  H 
  H15      1.0000 0.80763  0.63366  0.31882  Biso   1.000  H 
  H16      1.0000 0.86119  0.70276  0.01614  Biso   1.000  H 
  H17      1.0000 0.36981  0.17742  0.31907  Biso   1.000  H 
  H18      1.0000 0.30103  0.16199  0.01680  Biso   1.000  H 
  H19      1.0000 0.13055  0.64817  0.36572  Biso   1.000  H 
  H20      1.0000 0.14283  0.68523  0.16905  Biso   1.000  H 
  H21      1.0000 0.31290  0.85235  0.97159  Biso   1.000  H 
  H22      1.0000 0.34656  0.87578  0.17505  Biso   1.000  H 
  H23      1.0000 0.52578  0.89233  0.11494  Biso   1.000  H 
  H24      1.0000 0.51493  0.87926  0.34386  Biso   1.000  H 
  H25      1.0000 0.55965  0.70566  0.21831  Biso   1.000  H 
  H26      1.0000 0.54609  0.70197  0.98969  Biso   1.000  H 
  H27      1.0000 0.36712  0.47911  0.11416  Biso   1.000  H 
  H28      1.0000 0.36574  0.49041  0.34295  Biso   1.000  H 
  H29      1.0000 0.15433  0.46247  0.97515  Biso   1.000  H 
  H30      1.0000 0.12894  0.47600  0.16793  Biso   1.000  H 
  H31      1.0000 0.19244  0.22566  0.44828  Biso   1.000  H 
  H32      1.0000 0.18160  0.21259  0.67719  Biso   1.000  H 
  H33      1.0000 0.22632  0.03899  0.55164  Biso   1.000  H 
  H34      1.0000 0.21276  0.03530  0.32302  Biso   1.000  H 
  H35      1.0000 0.46388  0.31484  0.03239  Biso   1.000  H 
  H36      1.0000 0.47616  0.35190  0.83571  Biso   1.000  H 
  H37      1.0000 0.64623  0.51902  0.63826  Biso   1.000  H 
  H38      1.0000 0.67989  0.54244  0.84172  Biso   1.000  H 
  H39      1.0000 0.85911  0.55900  0.78161  Biso   1.000  H 
  H40      1.0000 0.84827  0.54592  0.01053  Biso   1.000  H 
  H41      1.0000 0.89298  0.37232  0.88497  Biso   1.000  H 
  H42      1.0000 0.87942  0.36864  0.65636  Biso   1.000  H 
  H43      1.0000 0.70045  0.14578  0.78082  Biso   1.000  H 
  H44      1.0000 0.69907  0.15707  0.00961  Biso   1.000  H 
  H45      1.0000 0.48767  0.12914  0.64181  Biso   1.000  H 
  H46      1.0000 0.46227  0.14266  0.83460  Biso   1.000  H 
  H47      1.0000 0.82100  0.79581  0.30848  Biso   1.000  H 
  H48      1.0000 0.79560  0.80933  0.50127  Biso   1.000  H 
  H49      1.0000 0.79721  0.98151  0.69906  Biso   1.000  H 
  H50      1.0000 0.80949  0.01856  0.50238  Biso   1.000  H 
  H51      1.0000 0.03378  0.81245  0.44749  Biso   1.000  H 
  H52      1.0000 0.03241  0.82374  0.67628  Biso   1.000  H 
  H53      1.0000 0.97956  0.18568  0.30492  Biso   1.000  H 
  H54      1.0000 0.01323  0.20911  0.50839  Biso   1.000  H 
