# Supplementary material for: Towards universal neural network potential for material discovery applicable to arbitrary combination of 45 elements
Source: Nat Commun. 2022 May 30;13:2991. doi: 10.1038/s41467-022-30687-9 (PMC9151783; doi:10.1038/s41467-022-30687-9)
Supplement: Supplementary file 4 — Supplementary Data 1 [file 41467_2022_30687_MOESM4_ESM.zip › scripts/2_mof/mof_sample_file/structure_files/VOGTIV_668974_MOF74Mg_hydrated_cleaned_pfp001000.POSCAR]

 H Mg  C  O 
 1.0000000000000000
    26.2048574605487090   -0.0000057451247321    0.0001540136650467
   -13.1024337541230942   22.6950388314939495    0.0000130176426109
     0.0000367944203130    0.0000306599395594    7.0527114602342564
  54  18  72  72
Cartesian
  9.8456583555744057  3.3035760759405273  5.7712868996588940
  3.2991528491361874 19.4648583001607207  1.2403344363561912
 18.4872988813679875  6.9120967336987107  5.7704516651679674
 -5.3424891944774648 15.8563260003511814  1.2411755435634004
 11.0457670619926134 12.5914950836207122  5.7705925401958540
  2.0990548897567280 10.1769323179123337  1.2410304733617967
 -3.2655915528947244 10.8731279901139235  1.0705248572803450
  3.3107520341418613  4.3261635921519703  3.5885542935311889
  5.3847640089500759 14.4642851343526093  1.0710031253571402
 20.8653483565352644  0.7479529205175506  3.5863593945210397
 -2.0674499535059465 20.1607609805209300  1.0662028277094460
 15.1922334157756875 17.7301657023393453  3.5880448437299477
  9.8340615150650645 18.4422629265785858  3.4230785812283377
 16.4104079120955042 11.8952957514027649  5.9411183173897646
 -7.7205276263082849 22.0204838878707747  3.4252930925593037
  7.7600501223698757  8.3041400503167520  5.9406295601492412
 -2.0474258132864405  5.0382616120213379  3.4236016000564615
 15.2122632450385868  2.6076654710964844  5.9454369451346034
  9.7988300576682370  3.6019842388010552  7.3094069820544991
  3.3459875982004128 19.1664304428201895 -0.2977786777778171
 18.2507854238878728  6.7181738101994943  7.3075013116488376
 -5.1059617069161227 16.0502574145788515 -0.2958720486465205
 11.3291030489498397 12.4869991316310145  7.3086518217701482
  1.8157009329482086 10.2814303523964590 -0.2970234195414373
 -3.3248765409112941 11.1729946627206491  2.6073852850230215
  3.3644112631346093  4.0307514046483375  2.0504321748434426
  5.1561121083578580 14.2659811399035785  2.6087903935657177
 21.0960662703067641  0.9398063184170659  2.0484377713365687
 -1.7762743934203800 20.0575027532004810  2.6027881001572131
 14.9145931244892793 17.8395423081215476  2.0495231144866950
  9.7804034641778745 18.7376733416721919  4.9612096023951260
 16.4696897151627262 11.5954361118347471  4.4042592713251434
 -7.9512596889157923 21.8286154641230787  4.9632124261831549
  7.9887040689369444  8.5024476929737851  4.4028463882560205
 -1.7697714153601936  4.9288848748119554  4.9621239994425812
 14.9210909903270590  2.7109262746964480  4.4088499566949695
  6.1057848574560900  3.3157329225400214  7.0515922962542819
  7.0390293792415148 19.4526925216721267 -0.0399476030286481
 20.3437159094500757  3.6674623536827533  7.0497282946702295
 -7.1989016520998943 19.1009638514854814 -0.0380935225005611
 12.9215232578662764 15.8278874172138480  7.0500029196135365
  0.2232920156578916  6.9405381664705255 -0.0383646165911504
 19.1989926789667429 10.8776146147947745  2.3468839615541621
  7.0472205914948685  4.3287604992041642  2.3136544412021163
  7.2474718728789513 11.2265030500133669  2.3471734183361841
 18.9994313026177046  3.9744183703112252  2.3112290986070634
 12.9204210014146650  0.7027326889406480  2.3466679099502534
 13.3262763736765493 14.4993517477140053  2.3138255263905720
  6.0975962740288541 18.4396670131502169  4.6979806871639056
 -6.0541766955178309 11.8908129083552527  4.6647511627131042
 -5.8546175375815572 18.7940090881073978  4.7004097975012744
  5.8973432266940558 11.5419236648847949  4.6644664790233561
 -0.1814615639154880  8.2690758421892117  4.6978129399466759
  0.2243929237168020 22.0656942116898129  4.6649705663166685
  8.9454397558313907  1.1599541975071874  0.2273919141923235
  4.1993764975789913 21.6084731608283072  6.7842465587157772
 20.7922458642027408  7.2047234317009412  0.2271598587730103
 -7.6474304031900280 15.5637047773929424  6.7844772490276819
  9.6345220819669741 14.4402219373633471  0.2280311020771442
  3.5102915865956636  8.3282042739909858  6.7836064995442626
 -4.1581063314490629  8.7245042844995098  2.5786520343777748
  4.1977732025931749  6.4779628962377389  2.0818602274558935
  7.6893714931234909 14.7687966759952580  2.5792405033090309
 18.5598116748175670  0.4333439851760199  2.0816602634305692
 -3.4703045281760585 22.0083252951475501  2.5792869769753950
 16.6136370932903787 15.8919990810744647  2.0831156943795301
  8.9470407180424001 16.2904670576552988  4.9297799081069522
 17.3029227915137440 14.0439203366628540  4.4329865144471592
 -5.4149954958766209 22.3350837561716702  4.9299783371286852
  5.4554410589030580  7.9996285882685481  4.4323988280020705
 -3.4688226551936916  6.8764277897701511  4.9285227021795270
 16.6151173319929200  0.7601001284560638  4.4323522444996648
 -5.7144967933114463 21.1745565884354399  0.6358231546998124
 18.8593222630490516  1.5938789334398198  6.3758374766153070
 -2.3132692833267341  7.1978852314278017  0.6340420739967123
 15.4580822888957528 15.5705416465577553  6.3775949310668025
  8.0899358447439536 17.1290064514218834  0.6337758195270574
  5.0548759242602461  5.6394485324416088  6.3778236639170220
 20.4898801557597920  6.0436788814023901  2.9838134332205684
  5.7566878838586923  9.1588972438859990  1.6748041119852211
 10.7893407054379402 14.7578842740623699  2.9861180300477619
 15.4578724509532712  0.4436308290367862  1.6761514393558035
  8.0930352008729134  2.0023224572142646  2.9857811878611260
 18.1556616228078802 13.2027221778536656  1.6746061558744318
  7.3881201677542334 13.6095223762515136  5.3368264817818085
 -7.3450591492078638 16.7247532109150221  4.0278296858072746
 -2.3130577224226241 22.3247937483200296  5.3354808437934160
  2.3554817365165972  8.0105415511136453  4.0255157820134295
 -5.0108441448588099  9.5656824195016927  5.3370657780057460
  5.0517808595731051 20.7660969073524058  4.0258699901654857
  7.3164670937994494  2.9008612884578766  3.8970896295397428
  5.8283450148082094 19.8675744742879026  3.1145411026117737
 20.0992989812057239  4.9225085448014028  3.8952639246078173
 -6.9544815679599408 17.8459214878159216  3.1163771683141039
 11.9555241726025514 14.9799840191784153  3.8977388110806435
  1.1892807386725301  7.7884452128730626  3.1139013492689349
 -5.7874192661293415 10.4637723933934694  6.2484536309684842
  5.8320463980567414  4.7414721810785929  5.4668191950669804
  6.9991216973390999 12.4875127000973993  6.2481395684950600
 19.2468345314869396  2.7169477171412093  5.4650473706593115
 -1.1468891537908403 22.5478669300489258  6.2473394884254239
 14.2920318604882102 15.3457834264501933  5.4665181316604761
  7.3127718930205559 18.0269431213255231  1.5448303781429009
 18.9322333096151070 12.3046584090881517  0.7631786286053840
 -6.1020246681933781 20.0514715459753212  1.5465834299355037
  6.1456952367382742 10.2809172413501617  0.7635010182985911
 -1.1472079979489334  7.4226422405065575  1.5451181974939787
 14.2917046997929180  0.2205601527167443  0.7642986550792983
  7.0487293141824150  2.5778555814348492  5.2810770436877235
  6.0960862935783027 20.1905682508891466  1.7305665777743755
 20.5109425710445699  4.8535956212459688  5.2798012812129773
 -7.3661267396309054 17.9148347576245968  1.7318345998582771
 11.8100181223867331 15.3749311568225444  5.2813379858973795
  1.3348064474983945  7.3934969640446209  1.7303022199956306
 20.1489252392975366 10.1405055598957290  0.5795156085079247
  6.0985123891904163  5.0638805444583381  4.0824518877822502
  7.4126766722752375 12.4162638981989932  0.5792542690823850
 18.8348384943806089  2.7862544114094603  4.0807670180702402
 11.8091339544152234  0.2472990009369516  0.5782374774544131
 14.4377038413988181 14.9525363817379020  4.0824629168677076
  7.0462997644431518 17.7045525099337482  2.9291810879341194
 -7.0041069792379007 12.6279175227945171  6.4321209664780836
 -5.6900210217756984 19.9821769600625316  2.9308739283714269
  5.7321332890364189 10.3521575998226627  6.4323815651958247
 -1.2928981843870990  7.8158880264988362  2.9291730263765885
  1.3356772569431916 22.5211286158665516  6.4334027093331434
  6.3152422869735396  3.5394402346020688  6.0058519984761300
  6.8295695971920436 19.2289975066565475  1.0057745049030227
 20.0452470420003550  3.7371733705578642  6.0041832252400846
 -6.9004259955386118 19.0312578680667173  1.0074634685310500
 13.0097372049445141 15.5308263635580790  6.0052858019804436
  0.1350646083887035  7.2376017681607863  1.0063506003906946
 19.4128301319611083 11.1016103248771536  1.3022625846271818
  6.8350199011231920  4.1037827866900543  3.3585820435611500
  6.9470488918087145 11.2989220317573462  1.3023515013284375
 19.2991480984693169  3.9034584627917148  3.3564773672547212
 13.0088862611572971  0.4053282571805623  1.3021316844794502
 13.2378587502140341 14.7949777432894471  3.3589369570277063
  6.3097988763441339 18.6646338081381167  3.6530634278401322
 -6.2680168469162822 11.6668133565787695  5.7093838844018174
 -6.1543370794561429 18.8649647526636208  3.6551589142594016
  6.1977650002302536 11.4695066255599869  5.7092830281992981
 -0.0930310131715221  7.9734490888453120  3.6527009558563019
  0.1359281116924066 22.3630963332730524  5.7095068335591064
 -4.9696642352208231 22.1174867897025003  1.1029530102615346
 18.1144727555835949  0.6509333442397370  5.9086802207090807
 -3.5018820014145562  7.3729221508551070  1.1015621543670571
 16.6466953116221106 15.3955044411057749  5.9100763886959422
  8.5286442543525247 16.0099094640215363  1.0997624301781783
  4.6161770729034206  6.7585003306462896  5.9118834291769229
 21.2380325066504767  6.9840515794104014  3.4510841641535568
  5.0086754626768766  8.2182491241283486  1.2085302127621327
  9.6009798615248485 14.9374034189516749  3.4525572075821582
 16.6465968652414595  0.2668336436683034  1.2093164210089637
  8.5341123629561029  0.8846424010265372  3.4531787966024661
 17.7109973422916660 14.3187740263045100  1.2066754696987643
  8.1361452797595799 14.5501829405854171  5.8031112275300805
 -8.0932224136115956 15.7843702412893840  3.5605531163822981
 -3.5017829177741158 22.5015944428610588  5.8023230762478013
  3.5438313376957864  7.8310241609128699  3.5590819452796634
 -4.5661868537646120  8.4496664528509271  5.8049556498700863
  4.6107023373217180 21.8837874862103767  3.5584573549383243
  8.2945036340701765  2.3634872011867354  1.7810502616173598
  4.8503124961930126 20.4049425276186867  5.2305799302058391
 20.0760110523516957  6.0378150386410621  1.7792595952956483
 -6.9311988564976090 16.7306115207031851  5.2323751829580276
 11.0015112520922145 14.4016878011932601  1.7816749467259974
  2.1433023361828196  8.3667396959953191  5.2299663395034122
 -4.8126076663064099  9.9257749880276211  4.1315155215269783
  4.8501098327742467  5.2760955599674162  0.5287315804431806
  6.9728039877350145 13.6035055587861287  4.1326495254170448
 19.2729956012670840  1.6005886002407728  0.5277372590749002
 -2.1004438406630022 21.9700987135762240  4.1307062843482276
 15.2456788534072611 15.9258775120882259  0.5294613412979118
  8.2947011604043830 17.4923224698753152  6.4829332024088551
 17.9574244377904044 12.8426577643050077  2.8800982792380281
 -6.1281849612783041 21.1678380270665407  6.4838856641415532
  6.1720134483141225  9.1649227863775238  2.8789934847783889
 -2.1008635410136920  6.8425475537993936  6.4821790162990656
 15.2452590897890659  0.7983302148319895  2.8809393343156153
  7.4476062888833363  1.4589760393270361  5.8868598904882212
  5.6972086296055169 21.3094510094058833  1.1247782737071643
 21.2794548706429438  5.7591065738110752  5.8860087820954385
 -8.1346401913186881 17.0093170542393750  1.1256285484770314
 10.6420063549004258 15.5893417046549061  5.8876418837713782
  2.5028056904399580  7.1790847673970148  1.1239971625352969
 20.5482443900623792  9.0223257466706492  1.1859194347298758
  5.6965734835660617  6.1809427877438248  3.4757108675011898
  8.1816523707488553 13.3205593320208315  1.1862371580765114
 18.0683598460230677  1.8791258673588422  3.4748148702383288
 10.6407379256101571  0.4597007211817547  1.1843406498347675
 15.6059937240984024 14.7415037885516131  3.4755393348905144
  7.4482422699709634 16.5874816614402576  3.5359280924191103
 -7.4034310966170578 13.7461017939274175  5.8257192665086812
 -4.9235476568602330 20.8892991727577950  3.5368201906107704
  4.9631665473967495  9.4478722418427363  5.8254040331035375
 -2.4611776172707334  8.0269235895187485  3.5360966547209474
  2.5040790754099627 22.3087264185727925  5.8272951948987570
  9.9817669564308940  2.9069300615791787  6.6496381975665813
  3.1630494721462874 19.8615009972879051  0.3620288194184405
 18.7614053901367690  7.2265728784928491  6.6497808938878054
 -5.6165919555960748 15.5418509251136960  0.3618806550270033
 10.6347990587482659 12.6733869844667257  6.6491129895874765
  2.5100192632773082 10.0950395916158921  0.3625514493489675
 -3.1326287455675166 10.4781562069178555  1.9500683659347589
  3.1741778105407166  4.7234708149436875  2.7106911296674125
  5.6589142848715355 14.7805589400233686  1.9496750607916176
 20.5923110246195016  0.4277438096373531  2.7087307274934029
 -2.4742641517330841 20.2420125410179210  1.9465969733114834
 15.6080798589906475 17.6568982512587596  2.7111036048788364
  9.9706361711560128 18.0449577162341015  4.3009497652988644
 16.2774424202085726 12.2902698212356896  5.0615583435638190
 -7.4474945635132359 22.3406851564677140  4.3028779833097284
  7.4859008505859368  7.9878667577062137  5.0619692413069100
 -2.4632647067306781  5.1115279813813030  4.3005153206505629
 15.6190788105561751  2.5264157171119517  5.0650422143587122
