# Supplementary material for: Towards universal neural network potential for material discovery applicable to arbitrary combination of 45 elements
Source: Nat Commun. 2022 May 30;13:2991. doi: 10.1038/s41467-022-30687-9 (PMC9151783; doi:10.1038/s41467-022-30687-9)
Supplement: Supplementary file 4 — Supplementary Data 1 [file 41467_2022_30687_MOESM4_ESM.zip › scripts/2_mof/mof_sample_file/structure_files/WOJGEI_693596_ZIF-90_cleaned2_pfp001000_d3.POSCAR]

Zn  N  C  H  O 
 1.0000000000000000
    17.1003570805390872   -0.0295820792705068    0.0024623689542502
    -0.0295798929632966   17.1275632031286733   -0.0019485079922100
     0.0024604824198549   -0.0019502366047028   17.1343782767055615
  12  48  96  72  24
Cartesian
 -0.3141601243435665  8.5406872559792433  4.2959881003775422
 -0.0595809847415894  8.5458051434799387 12.4871202076799968
  4.3544110819357380 -0.0511238278701210  8.4097762026195095
 12.4232148411092194 -0.1160627977724203  8.4272424582042369
  8.2506085537666607  4.1589336236912811 -0.1160436098642832
  8.4780739982845432 12.3590739722353025 -0.1176714700107639
  8.4167505963530456 -0.2893900978060958  3.9760013219642705
  8.3627950277804199 -0.2920781899188391 12.9408123285449737
 -0.1737063144295864  4.0029672528972400  8.3903168201800966
 -0.1784685119769332 13.0352859289122271  8.3934751557986687
  3.8959646729605297  8.3384762728521551 -0.0349902675460802
 12.8441857676836548  8.1027471379689651 -0.3216850440890370
 15.4329754560705013  7.7176801614753971  2.9893777714577534
  1.2047494372363212  9.1274133858347888  3.0453506586865684
  1.3394693818812635  7.8256955761192692 13.7887406194551616
 15.5066586457790976  9.0371590665750325 13.7483733600363998
  3.0130578260618934 15.6512952664315659  7.7319255859245670
  3.0521388630633863  1.4026136524895874  9.0279349834332354
 13.7130965923556811  1.3481579171668034  7.7875282549859026
 13.7165305931565218 15.5978182903084406  9.0820870447875226
  7.6746417635359565  2.9399065048652111 15.4920173844793077
  9.0179341926377266  2.8641231839414685  1.2712388812581694
  7.7642866182609689 13.6663850882646738  1.2978262268725012
  9.0209020755673937 13.5895780995573787 15.4780634774840493
  7.7675667409196363 15.3193452513523223  2.8355732824456612
  9.0399580565357756  1.2086817025076413  2.8050129666098051
  7.6707455248444285  1.2935964384649434 13.9482746818403331
  9.0011589602835240 15.2160899896021178 13.9106549169741776
 15.3324782456341353  2.9238537326602354  7.7647133458789703
  1.4209234098156047  2.9652966689314049  9.0384976699157917
  1.4011779809038685 14.0712548524222534  7.7229988599326251
 15.3421067849307562 14.0324895126167331  9.0817446045518544
  2.8479817673172705  7.8037507454610102 15.4681211979663864
  2.7940690524070617  9.1254116366559277  1.4394054810590549
 13.9438421987289303  7.6211537010020107  1.2954049066463957
 13.9055123928001851  8.9558519275518140 15.3413312348610766
  6.8879513061434716 16.2528721727716103 11.5992958609955963
  9.7951820475006048  0.4118739300831042 11.6363600743712325
  9.8963731443352074 16.2376016762915398  5.1535544295823126
  6.9281686111898848  0.4235376343036223  5.1314091975829674
 11.5161462822490464  6.7009067539078107 16.2446785154976041
 11.6105808178199865  9.6018913531224719  0.3824999963296682
  5.1185405550343832  9.8650711010454835 16.4375907879476308
  5.2372826419490881  6.9771598553256151  0.5911203269688272
 16.2496255217854717 11.6818460693098700  6.9887660001618404
  0.4943738722064811 11.7059554915837580  9.7925667740736966
 16.3431258844837402  5.2987389850601465  9.8492911359446982
  0.4061714506857668  5.3209948960430502  6.9249196683958134
 16.3660105730960517  6.9230232856245655 11.4205412350422133
  0.5494778554643169 10.0426730943501727 11.3139720941849973
 16.1882445523893352 10.0150815211454045  5.4709312816546882
  0.3818765662633003  6.9526756788746971  5.3611391634039069
  6.8278293118876130 11.3438716928595102 16.3917910240623996
  9.9648810569809605 11.1464460628541477  0.4667185212283794
  9.8531662303594594  5.1796108586050691 16.3086363096122362
  6.8327719265282294  5.3864225528258869  0.5691334712540990
 11.4302052199302526 16.2828860082244162  6.8101690185460120
 11.3610910882874272  0.4844679458671510 10.0110871812789046
  5.3192192564670115 16.3208743046352822  9.9754546081725834
  5.3878175047121761  0.5176524803313954  6.7793320688105903
 14.7888060716320204  8.4131291330558486  2.0166859654130236
  1.8763958296366519  8.3877172495132282  2.1245428854974691
  1.9682378258931890  8.5562468840517685 14.7455689525682327
 14.8498219117531161  8.2598789283427010 14.6490978569816406
  2.0669454617703344 14.9999596318864814  8.4609703753250809
  2.0946368054235194  2.0409595825333273  8.3001948623266557
 14.6645016158663992  2.0010088065677096  8.5104954070813257
 14.6703913288584360 14.9613903781127906  8.3498187226214444
  8.4042206285343717  1.9762988027073110 14.8687078359584479
  8.2876304903606925  1.9191407585962763  1.9146352235249033
  8.5074926028367734 14.6063546525211247  1.9346861516033385
  8.2784529452690645 14.5384610849520648 14.8453851019158840
  6.2683737751843207 17.0165622891211221 10.6593828796793080
 10.4447663973218443 -0.2826848393986665 10.6632655107846688
 10.4999079424442332 16.9908555294238113  6.1183300190991972
  6.2898541674397341 -0.2599549189663278  6.1256210625089960
 10.5837534129811122  6.0791278384308898 17.0185363688441882
 10.6406514951381244 10.2604769259640900 -0.3129402926811937
  6.1066988179725801 10.4762893380210560 17.1522674063225296
  6.1494500097906588  6.3040266639715270 -0.1620634790328398
 16.9596557777971597 10.7167752853041964  6.3435371651244408
 -0.2193806532666709 10.7465249212543750 10.4413393545212241
 17.0937735158426278  6.2294815060658228 10.5025630339285811
 -0.3449183076845926  6.2545988526373444  6.2760133820272275
 14.9864076295702535  9.8284960091385862  1.7489818381159046
  1.6375582391698869  6.9860005169266657  1.8387743205860911
  1.7200323414218619  9.9649388320478600 15.0053611137560594
 15.1212780268820559  6.8611985995988487 14.9131869558230221
  1.7558340652097333 15.2920381731626414  9.8511412871364730
  1.7783457756705083  1.7443290040943258  6.9129374287092240
 14.9788290112788136  1.7181621077985290  9.9012727918940513
 14.9845441791953764 15.2662166301558688  6.9632910498798033
  9.7857587646881310  1.6529827158168080 15.1791107652907300
  6.8733890179835058  1.6750998377205011  1.6819887218533800
  9.9184124016465045 14.8496245720035329  1.6828587644481168
  6.8968623027855127 14.8538746873082932 15.1627785914561244
  6.6227223549534173  1.2697762669155492 10.3531961202039025
 10.1343833562176524 15.4603768690027401 10.3195652607876891
 10.1798117894589399  1.2396277626355121  6.4266300837750512
  6.5600336228386933 15.4867531833564183  6.4669266219523189
 10.3718163640030951  6.3792032332473863  1.2927663628735768
 10.3237591925490140  9.9995524560957421 15.4254911650924704
  6.3946065419740927 10.1890982094171072  1.4141409350640721
  6.3934950300248206  6.5679815298193738 15.5627539103932868
  1.2673573883090563 10.4723529994776321  6.5873897725716937
 15.4724770545127512 10.4458328746578939 10.1997799815315151
  1.3952177659159175  6.5210650225143221 10.2146797297166199
 15.3528582084752863  6.4859187624028838  6.5607349467137004
 14.9910826187452972  6.4354682221257100  2.8700083867244173
  1.6998436481784238 10.3848486595892862  2.9277880117121153
  1.8276109763303663  6.5618148000515948 13.9195421410851683
 14.9733480287456100 10.2764131910340364 13.8861311498007627
  2.9268548555877936 15.1233552246131548  6.4813126935284231
  2.9665869189558687  1.9349699460051915 10.2775521775312697
 13.7970067951333260  1.8700700890784623  6.5332787965054626
 13.8032304692312575 15.0602718461833174 10.3285005037872235
  6.4273741933471671  2.8469168379823291 14.9648979108089417
 10.2815705918999036  2.7442883996156970  1.7604408835415679
  6.5070730803368901 13.7926301463153056  1.8040931010359205
 10.2640080724080462 13.6875474391359777 14.9404254229805904
  6.5054514375642789 14.8099950732374808  2.7527390899372222
 10.2977665098417699  1.7227940007245113  2.7065466005651628
  6.4208626935844038  1.8289107074598210 14.0117551082746861
 10.2563344044306106 14.6917112209272247 13.9739292142303810
 14.7984684003991873  2.8379063635630639  6.5158408520232181
  1.9572612295969405  2.8948828666725794 10.2874062327958473
  1.9292407172795292 14.1502177903067174  6.4722596622070538
 14.8100907009802469 14.0963209077230740 10.3316917974712013
  2.7554321539721065  6.5468209335961713 14.9591760414768444
  2.6832530427677739 10.3900959764518195  1.9396203374058076
 14.0751652748810532  6.3750263280166175  1.8212162527312925
 13.9829458957273101 10.2328103265733237 14.8668113599147347
  6.3178624473157798 15.0226983654756978 11.4920037058333460
 10.3114715491489921  1.6692517210897655 11.5845736289042716
 10.4581986340098823 14.9985731686707897  5.2615200793916834
  6.4175455961378409  1.6880883071307731  5.1791202853676896
 11.3571760587302872  6.1832424220706255 14.9963923965554340
 11.5254487357685669 10.0830212871152778  1.6554993861885909
  5.2395847535272138 10.3535646721054295 15.1713035747554486
  5.3588855192512028  6.4683604653600799  1.8483724853730683
 14.9800798842998510 11.5746607461319773  6.5118148487540921
  1.7643473090009612 11.5933137558854398 10.2670804860285330
 15.0904676821985486  5.4235532391289372 10.3635099246419831
  1.6581406331417519  5.4486133580252707  6.4095044307967601
 15.1019861782289837  6.4294799767903603 11.3290118462048106
  1.7993535034299923 10.5635668406631797 11.2051158460559961
 14.9412383856914097 10.5431773864564171  5.5761969367318640
  1.6454950336262704  6.4589317645470024  5.4484022679494934
  6.2959887191180863 11.2632288279539985 15.1431889470114829
 10.5103413993242398 11.0357372349114833  1.7054339833875818
 10.3249841837269472  5.2485783674549236 15.0348096258887640
  6.3471165820755262  5.4881051491348245  1.8342011218014602
 11.4017613311594435 15.0278821745346161  6.2852733529720402
 11.2752200627613632  1.7180997237537516 10.5791406801862653
  5.3520404692122954 15.0611590210705799 10.4879035401224527
  5.4700758771488065  1.7450180839630181  6.1977023964868323
  0.8615545877280189  6.4769252294227622  2.4483982798553057
 15.9184220675829966  6.3797301152970221 14.3088357217543543
  2.3792677008935237 16.0762670897555147 10.3360740377733578
  2.4042376000293224  0.9655167302931793  6.4227791218394570
 14.3536552979757204  0.9407859328274590 10.3954923838341351
 14.3607803621566923 16.0511191233718655  6.4812382265643125
 10.2811520141478727  2.2925877528030640 15.9414552527518953
  6.4184968916321052 14.2288191908844510 15.9485890453547299
 10.3690744785409823 15.6949175539842596  2.2555092554106673
  6.4319610423639215  0.8271875696907955  2.2563188546075810
  2.2923171964431401 10.3993991479803007 15.8580736435727463
 14.4185708008501727 10.2347482887467400  0.8807475127310669
  7.4009684888929534  1.7525991661964657 10.9820201870693737
  9.3582340925858727 14.9555918854731029 10.9378429334588940
  9.4062892366328725  1.7074646092491237  5.7762535583361494
  7.3347815697569780 14.9928601263641355  5.8339067899894710
 11.0564732717700309  7.1415486921510398  1.7295158855720181
 10.9529999887231906  9.2292041597224550 14.9226190463471262
  5.7152147930180437  9.4550343143724156  1.9042795828381234
  5.7645049337442540  7.3667482934593096 15.1069352597796112
  1.7628622217974834 11.1343791016154050  7.3333016326791025
 14.9780458442288484 11.1017004307769813  9.4479790177588949
  1.8540657923718371  5.8821183649488802  9.4262255401713730
 14.8891079429218074  5.8416400738321093  7.3419847832442393
 15.3388464602698775  5.6447971603110467  3.5247881377452401
  1.3273422602545220 11.2041961951580991  3.5290468578378098
  1.5031645712543993  5.7517952763147839 13.2768188157930567
 15.3247719925675501 11.1178548900354226 13.3027558468072051
  3.5705018571185563 15.4521637176437192  5.6749067760784664
  3.6178976544344570  1.6171229927579975 11.0827214223686177
 13.1496898523986889  1.5406196439728390  5.7296519305551374
 13.1542996437102566 15.3768893947405054 11.1358830557981960
  5.6176205254720175  3.4843634553966032 15.2961487229674873
 11.0922916568475234  3.3816324362150296  1.4280579288969946
  5.6895759000568029 13.1597852457623130  1.4797004389429842
 11.0819123582819703 13.0630845702868488 15.2759775473331540
  5.6907692498950659 15.1893637738980853  3.3601719917803341
 11.1213252234634545  1.3439754469226852  3.3016006306803427
  5.6034652719628504  1.4489922566676228 13.4100028817633543
 11.0669530411961912 15.0691188359165888 13.3612192767111537
 15.1647322135533980  3.4400402058771378  5.6922006692120712
  1.5874038429981934  3.5011926739651646 11.1062533162516104
  1.5638817148463318 13.5402419149853888  5.6538938350855634
 15.1794559667463265 13.4834494127663422 11.1460392351596003
  3.3240327141973944  5.7204705268776790 15.3692710030971966
  3.2914993341106538 11.2099895302609340  1.5722282793630415
 13.5371673639651711  5.5258998840270106  1.4160042831655544
 13.3503494106359497 11.0289986641203708 15.2446599137280856
  6.6149139041495291 14.1970781335431813 12.1270661983691870
  9.9818712395528273  2.4524021129210642 12.2564379377332813
 10.1625759637234694 14.1715266943165883  4.6252514785004788
  6.7483750361254593  2.4708074742995412  4.5060824603692575
 11.9775873455903614  6.4943686972405628 14.1639456464008795
 12.1753590060816297  9.7314586851263964  2.4487032977724628
  4.5874482445837694 10.0336026698485288 14.3662467651591736
  4.7406651522998287  6.8143817641232030  2.6687369899153914
 14.1856510667142448 12.2287776358845957  6.8494699758357998
  2.5620173600650138 12.2422624102829296  9.9260218292278992
 14.2703487539010041  4.7985079189855524 10.0302146542674979
  2.4787832806163990  4.8229171226183238  6.7394788629807261
 14.2862497491688387  6.8276981474921445 11.9210912656014383
  2.6318504338790571 10.1769851917282494 11.7806388327439038
 14.1090010719412060 10.1613755589443748  4.9976425256580708
  2.4603665270020074  6.8587101507871235  4.8563488472185412
  6.7024763917812251 11.8228364072166183 14.3086541470937565
 10.1493315752913791 11.6189925601009758  2.5438752744587392
  9.8938582044535917  4.6624184195871488 14.2318769567791641
  6.7293540205754567  4.8794141780354732  2.6444081380275750
 12.0209520670074088 14.2257311841781231  6.6705948466702099
 11.8762534220710041  2.5532255729024285 10.2362787973789775
  4.7200645119083262 14.2670358941487052 10.1078220864927406
  4.8781294638004056  2.5859678789360774  6.5414698983864694
  2.2620004139677357  6.3881862618632264  0.9588309508580490
 14.4966123811903245  6.2343911922205439 15.7741986520686446
  0.8560826728879084 14.7178676224757830 10.4619639025915134
  0.8683718908588214  2.3104927524025274  6.3086812597946640
 15.8841084333620461  2.2925198186002680 10.5041274720042175
 15.8895593144231331 14.7002924714502505  6.3519997316429633
 10.3811930228022664  0.7205145052602447 14.6388427693401795
  6.2834998335933454 15.7643194221476772 14.6055395827434165
 10.5889157185832818 14.1793393859428196  0.9028474306090640
  6.1903932440463887  2.3504015900770696  0.9173842224989738
  0.9420822464564516 10.6471272903526977 14.3447136798268851
 15.7198048702072057 10.5451358991331094  2.4245540915454846
  6.0678321204163144  1.8781700556194685  9.4357433713048380
 10.7085228911179655 14.8738350053333122  9.4034306374844494
 10.6960500984197804  1.8602770533420365  7.3554321107254550
  6.0136350563161356 14.8897257928283135  7.3904183801232071
  9.5048318117213224  5.8360095523956614  1.9724236711082976
  9.4201386542972969 10.5769527908081997 14.8269717175055291
  7.3253948830143250 10.7073829110995629  2.0263934697151762
  7.2324467538508248  5.9619593456817492 14.9020253661141915
  1.8847530828571673  9.5751084511109781  6.0204916279099319
 14.8541800933291555  9.5545770315628609 10.7755537986380023
  2.0450461411588581  7.3881384606955764 10.7945033061935280
 14.7071217865494663  7.3590883969924406  5.9846808774513915
