# Supplementary material for: Towards universal neural network potential for material discovery applicable to arbitrary combination of 45 elements
Source: Nat Commun. 2022 May 30;13:2991. doi: 10.1038/s41467-022-30687-9 (PMC9151783; doi:10.1038/s41467-022-30687-9)
Supplement: Supplementary file 4 — Supplementary Data 1 [file 41467_2022_30687_MOESM4_ESM.zip › scripts/2_mof/mof_sample_file/structure_files/VOGTIV_668974_MOF74Mg_hydrated_cleaned_pfp001000_d3.POSCAR]

 H Mg  C  O 
 1.0000000000000000
    26.0958340252889158   -0.0001825744730687    0.0000855737241851
   -13.0480751809497910   22.6006667094045142    0.0000460598262620
     0.0000185344007939    0.0000304267612159    7.0065373031005276
  54  18  72  72
Cartesian
  9.6692197930958308  3.2809306847857029  5.6189797651826279
  3.4207298959395209 19.3926300817543158  1.3467208018689543
 18.4830056650429775  6.7714616688911402  5.6204063106144302
 -5.3930575461327601 15.9021091584497594  1.3452973241665576
 11.0560938203454988 12.6595509913039237  5.6183880676523135
  2.0338549508772417 10.0140162893577909  1.3473080554202665
 -3.3830669456778479 10.8153265597442267  0.9477488790385700
  3.4277670974990859  4.3257296737974018  3.6824477298437772
  5.4357572280166755 14.2978400157287453  0.9468793629728995
 20.6976372618203186  0.8453988601108067  3.6835084779299074
 -1.9903461727528424 20.1957836615366411  0.9473773778191534
 15.0793083585876460 17.5412203209074384  3.6834271313460452
  9.6621792547916190 18.3478343679376970  3.2832503720672039
 16.4730153160651369 11.8582388142497273  6.0179473660918177
 -7.6076922236376401 21.8281677599416852  3.2821801802490960
  7.6541908377979331  8.3757230187978369  6.0188088988300104
 -1.9893620180297709  5.1323456177154094  3.2822627951459662
 15.0802936331976785  2.4777807951228628  6.0183130242500580
  9.6372314733209663  3.6155892796825069  7.1486741139192906
  3.4527147120194837 19.0579840269637906 -0.1829775049643888
 18.2101337253844129  6.5744641720791979  7.1495607110036747
 -5.1201931534196010 16.0991018622321214 -0.1838613395115351
 11.3612950931513996 12.5194088326866204  7.1478510433908538
  1.7286592387673327 10.1541632604100442 -0.1821584550497184
 -3.4096483079730935 11.1497353940913690  2.4769302362888204
  3.4522458800034719  3.9928350287528223  2.1527652812261593
  5.1604309974775955 14.1097946571325981  2.4767374194250182
 20.9767615813520010  1.0294398490794068  2.1538976254816404
 -1.6880071680678161 20.0517050151093272  2.4768887023741977
 14.7785755986753067 17.6884840573035653  2.1539437051413759
  9.6377001362600279 18.6807380754101118  4.8129338475915890
 16.4995989824387443 11.5238322909761290  4.4887673469692162
 -7.8868131064365929 21.6441302445381289  4.8117982272670963
  7.9295192992265724  8.5637747438940757  4.4889518554254044
 -1.6886310513949976  4.9850828179028639  4.8117508219782019
 14.7779481387123770  2.6218605680555065  4.4888020799011006
  6.0667954311898553  3.2621018876038597  7.0105509961916379
  7.0231510748581822 19.4114677730466276 -0.0448588236639322
 20.3001441071885047  3.6596062838980230  7.0118330150376460
 -7.2101997651576317 19.0139603251763631 -0.0461404162426845
 12.8391468510792421 15.7881512679521361  7.0105643348229352
  0.2508021408269280  6.8854155980530942 -0.0448718454773368
 19.1124960722795514 10.7942919367543606  2.3396821967293953
  7.0249196326720353  4.3448215365084142  2.2903635090648136
  7.2547439387537072 11.1921946848674647  2.3394294545617589
 18.8846399912579379  3.9473354644469834  2.2908353427818091
 12.8402959281681586  0.7229554539337079  2.3397661106502645
 13.2980064170174526 14.4156406922129499  2.2905447581532798
  6.0650269275668522 18.3287425533395982  4.6753299909481063
 -6.0225472413140473 11.8792752521228309  4.6260098684013506
 -5.7946947371666342 18.7262317083592755  4.6748588018094868
  5.8352038626503715 11.4813717980074568  4.6262634554671447
 -0.2080587996863016  8.2579254928558825  4.6751456651573147
  0.2496497874976022 21.9506096272233329  4.6259262884761272
  8.8800538059757788  1.1580016242864355  0.1765547165516601
  4.2098934132749806 21.5155634401155496  6.7891366422404218
 20.7162262322006363  7.1487315778381344  0.1772819591451528
 -7.6262792324984767 15.5248365718279526  6.7884100384572870
  9.6115723249491740 14.4027374880953527  0.1769367493498208
  3.4783752358239406  8.2708313483418525  6.7887547078412869
 -4.1673525797297701  8.6921245213838016  2.5128934360298723
  4.2100169179105995  6.4487883792141085  2.1178535146757604
  7.6677821759353639 14.6815674371189218  2.5122959799211921
 18.4698616408000795  0.4585467598488337  2.1183440814524674
 -3.4371341337898333 21.9370517219683094  2.5122318653195297
 16.5275966615996346 15.8023590634916129  2.1176778568339336
  8.8799279457388227 16.2247777203076637  4.8478367569944618
 17.2573030362072330 13.9814412279722102  4.4527993106594650
 -5.3799208036447004 22.2150195507570665  4.8473492247249830
  5.4221648734743049  7.9920026236326898  4.4533922037447384
 -3.4376495570777230  6.8712068384847926  4.8480166224117012
 16.5270792730424034  0.7365138484397097  4.4534614000021362
 -5.6764946173867221 21.0627489744520702  0.5880827314632158
 18.7664419036917991  1.6108175918903189  6.3776143000568410
 -2.2905949892548598  7.1894401484667938  0.5888936355093484
 15.3805319596474686 15.4841275662718409  6.3768062693120813
  8.0305485594478387 17.0584944496814899  0.5887054773988054
  5.0593986162466544  5.6150733450598791  6.3769879163187309
 20.4183553091102681  5.9957781085201587  2.9244916443256210
  5.7196123162207364  9.1440444952644135  1.7058771012181397
 10.7570476323208464 14.7204738831001034  2.9245342076350451
 15.3807299389275745  0.4177151434520243  1.7058658162331455
  8.0314492727881603  1.9916996567546708  2.9240301849298471
 18.1062957440223506 13.1472780202057287  1.7057857925922946
  7.3703305779705230 13.5295189567944316  5.2598069924234307
 -7.3284069769218396 16.6777912456776463  4.0411972008986972
 -2.2907812210368101 22.2558528493640324  5.2598310589444797
  2.3328895833993726  7.9530989901708065  4.0411677814649707
 -5.0163442859959435  9.5262817131481654  5.2599070764056313
  5.0584952479695895 20.6818792518126209  4.0416488936719954
  7.2668189635973919  2.8832519775489627  3.8481824482852311
  5.8231287813805261 19.7903071600467442  3.1175148002946296
 20.0292876254763854  4.8874355796277582  3.8486268132355379
 -6.9393531886220794 17.7861201718197144  3.1170641201581333
 11.9115354914972720 14.9376192566271850  3.8483427843144073
  1.1784086899226729  7.7359484140542634  3.1173473094916457
 -5.7816780952674796 10.4172203488990007  6.1838602407093282
  5.8252378147966670  4.7240602713927560  5.4529500214397055
  6.9813480508984602 12.4211241143227067  6.1837641346211747
 19.1557657164291335  2.7190796634570376  5.4535764468786940
 -1.1364220801924636 22.4730012326672934  6.1839339761980714
 14.2262132427274537 15.2664562526575001  5.4528000959355447
  7.2647075617264125 17.9495097860815491  1.5127386153997975
 18.8716244544153753 12.2563492456439675  0.7818339955482408
 -6.0658120254346608 19.9544979793096076  1.5121178631441519
  6.1086013519802842 10.2524439587848093  0.7819283831313512
 -1.1362595807463076  7.4071104407144208  1.5128931222995803
 14.2263654371906139  0.2005634519696851  0.7817589565562977
  6.9907106120648344  2.5407817730412150  5.2246568599474443
  6.0992320357217391 20.1327895620399104  1.7410328959010999
 20.4632985297881582  4.8201848184719465  5.2254404150097926
 -7.3733447455154781 17.8533969624794508  1.7402489154415925
 11.7528952472389090 15.3482515034767069  5.2247098488584829
  1.3370565072089606  7.3253155669941448  1.7409832609410323
 20.0382224936479396 10.0741335921562989  0.5540581369659102
  6.1008900406477906  5.0662795010411612  4.0761687136417075
  7.4161029794399500 12.3534865098348785  0.5538077026864893
 18.7215740135589677  2.7865260825668625  4.0767509697175894
 11.7531136247376455  0.2824754457248485  0.5540735268518749
 14.3849165448853338 14.8560742012910918  4.0761393050355865
  6.9890575260954568 17.6072868408198211  2.8895252483365939
 -6.9482709458055103 12.5994269446993723  6.4116399348663915
 -5.6316375244278776 19.8870269877456529  2.8889463103434920
  5.6738464846473224 10.3200791889332351  6.4118845607013704
 -1.2949800865021341  7.8174907276403021  2.8895537731123855
  1.3368357439233334 22.3910886167066998  6.4116183832966351
  6.2796732126264097  3.5016836054935725  5.9693389349168990
  6.8102754358636020 19.1718758448043403  0.9963556811242480
 19.9868961510556566  3.7239350542625260  5.9702836288881311
 -6.8969614437772560 18.9496133473901374  0.9954126586237798
 12.9404223839194454 15.4841104675191570  5.9693058206685983
  0.1495195742405695  7.1894575329988157  0.9963865043431279
 19.3262584485069944 11.0342411512687075  1.2986153812384118
  6.8125775790157101  4.1056856111188873  3.3317730512102441
  6.9401599991702261 11.2569850614216769  1.2983831155508470
 19.1983247213798975  3.8826202470265083  3.3320922791956860
 12.9408140546743251  0.4183937904019622  1.2985499672153580
 13.1972476071176690 14.7198378454474916  3.3317922596348302
  6.2773673017580007 18.5678908546386978  3.6339143894697523
 -6.2363112985725406 11.6393285094547512  5.6670783204135438
 -6.1083689275179154 18.7909664953322988  3.6335993440677705
  6.1497874988386707 11.4165843478113374  5.6673069592033034
 -0.1072941094283906  7.9537309058222165  3.6339043376344753
  0.1491309542857688 22.2551722967379639  5.6671401737174234
 -4.9470938797714981 22.0189735501769164  1.0504008281119299
 18.0370371817521225  0.6545901900459357  5.9152898063713071
 -3.4834318125249797  7.3434066056410492  1.0511317779124520
 16.5733851323735273 15.3301579268541399  5.9145593384828548
  8.4954722491808070 15.9493853403224470  1.0513125525417342
  4.5944775817408088  6.7241819086877035  5.9143773205089953
 21.1470038498012514  6.9526360967975762  3.3868913417403954
  4.9897727946949608  8.1880729549399565  1.2436667294988473
  9.5641469294361912 14.8739265090623558  3.3867739672564303
 16.5735612101536951  0.2640157128673921  1.2436366290024312
  8.4944966578516503  0.8815626550561816  3.3860521384158502
 17.6438596534092937 14.2576635233133970  1.2437628053711394
  8.1001775678693839 14.4854993539093577  5.7220259875821400
 -8.0570578783825173 15.7209321748106863  3.5788040547250439
 -3.4836202068303201 22.4095485178512988  5.7220554628196627
  3.5258048259865107  7.7996400703420550  3.5789144806155448
 -4.5539154339718735  8.4159085874952844  5.7219291051292052
  4.5954499099597248 21.7919950813936403  3.5796434839408349
  8.2064622398754015  2.3546654798491602  1.7167165422120663
  4.8834840294211350 20.3188968028566954  5.2489840607722043
 20.0170662274446762  5.9657327198484085  1.7169546288173676
 -6.9271235579971000 16.7078335235948394  5.2487416653731023
 10.9839165510187637 14.3873848590262323  1.7171834601007308
  2.1060306086847884  8.2861830206479361  5.2484999616548134
 -4.8402803737665510  9.8895290486956267  4.0527999068929859
  4.8846442048592049  5.2523141455089402  0.5779230863692917
  6.9677659367549341 13.5001868904209061  4.0526931438831824
 19.1685982921693885  1.6403975004635372  0.5783195213569738
 -2.0641943065260091 21.9222825261308110  4.0525934534514105
 15.1540564829894375 15.8183380184732432  0.5773480407019073
  8.2053025103183472 17.4212519135876320  6.3877684393842129
 17.9302282374696951 12.7840384228802009  2.9128951398395970
 -6.0786538543970119 21.0331706167212396  6.3873687098114917
  6.1221845965216213  9.1733817468079284  2.9130023635007030
 -2.0641076392930087  6.8552259046558115  6.3883444461616783
 15.1541405810185861  0.7512817831982985  2.9130969280587724
  7.3679487587159667  1.4049899322183865  5.8104347204990461
  5.7219996580097394 21.2685724342158800  1.1552601565938636
 21.2579322796881343  5.7152702786958507  5.8109542304744357
 -8.1679902805619928 16.9582925649982030  1.1547380689763225
 10.5805843156058188 15.5889251368744155  5.8106048667538559
  2.5093608945188937  7.0846432652055036  1.1550855229300012
 20.4158063328397930  8.9386724854667516  1.1402303594899776
  5.7233165567449884  6.2019468264741642  3.4900892439057034
  8.2107736942136604 13.2482684419347780  1.1397589793229943
 17.9265229047460046  1.8922444814755357  3.4904080906580197
 10.5809701127234277  0.5233795177378154  1.1400394226718016
 15.5570692136078303 14.6149932987658993  3.4898777327747545
  7.3666308806403435 16.4716227233132670  3.4756013304194573
 -7.3258623724000183 13.7348971121465517  5.8254628426952539
 -4.8365733567428135 20.7813268048187538  3.4752873850558350
  4.8791753290899944  9.4252999501137094  5.8259322759489143
 -2.4671166103731288  8.0585731473321296  3.4758174790995620
  2.5089736201746082 22.1501865598478496  5.8256554041399289
  9.8496341961454679  2.9151833998589232  6.5032954401119287
  3.2403099669225925 19.7583762604021729  0.4623838639314115
 18.7079823162721901  7.1117118663961207  6.5047058043967505
 -5.6180341165094676 15.5618589154973357  0.4609775541883870
 10.6480110688967020 12.6831914444878340  6.5023171168111968
  2.4419380391894538  9.9903785516195978  0.4633732149526804
 -3.1969612382701986 10.4498498265109809  1.8310502003609828
  3.2393116911348261  4.6916557529453513  2.7997621156454695
  5.6611888439697315 14.6416094605692351  1.8297498273186068
 20.4761130085048713  0.4977433602051433  2.8011286515530278
 -2.3999437866789752 20.2182261271309649  1.8306456462027054
 15.4896800720865233 17.5196852836341854  2.8004736485405406
  9.8506336434471624 17.9819131663146372  4.1659139425784835
 16.2869091721233730 12.2237160237705194  5.1346395384777246
 -7.3861708926831291 22.1758222501012696  4.1645704552067757
  7.4287577598859293  8.0319567350019998  5.1359490030711648
 -2.3997310501969857  5.1538814557137425  4.1652240078083880
 15.4898884741509093  2.4553388747890557  5.1350514800468350
