# Supplementary material for: Towards universal neural network potential for material discovery applicable to arbitrary combination of 45 elements
Source: Nat Commun. 2022 May 30;13:2991. doi: 10.1038/s41467-022-30687-9 (PMC9151783; doi:10.1038/s41467-022-30687-9)
Supplement: Supplementary file 4 — Supplementary Data 1 [file 41467_2022_30687_MOESM4_ESM.zip › scripts/2_mof/mof_sample_file/structure_files/SABVUN_220476_MIL54Al-dehydrated_pfp001000_d3.POSCAR]

Al  O  C 
 1.0000000000000000
     6.7038809406497180    0.0000001099085752    0.0000007490907116
     0.0000002701369983   17.2146700327316502   -0.0000280568039509
     0.0000014405715345   -0.0000214987702483   13.0449690820107929
   4  20  32
Cartesian
  1.6761922299756840  4.3025732761588804  9.7835820913523364
  5.0276862183115458 12.9120713506782412  3.2613588137834069
  5.0276868126068406  4.3025773226694097  9.7835843733280523
  1.6761975108935776 12.9120794454991703  3.2613563111940649
 -0.0000022785435665  4.3041918547092788  9.1282963544603248
  0.0000041900893555 12.9104466544016550  3.9166386978532866
  3.3519397749427844 12.9109064921446652  2.6046625870798525
  3.3519395470847111  4.3037352863897569 10.4402687285365232
  1.1361096181765911  2.9343359230137578 11.0504035106726484
  5.5677750899477703 14.2803555233813295  1.9945731420521549
  5.5679289054809136  5.6729934626276846 11.0495340841607490
  1.1359494711077247 11.5416816732385001  1.9953698327825231
  5.5679233256858245 11.5415890919869213  1.9954791627659103
  1.1359544318650261  5.6730300224257784 11.0495050474859404
  1.1360960578850905 14.2802532676360219  1.9944592340445586
  5.5677881391244153  2.9343493792826334 11.0504540633963089
  4.4879055587478227 11.5425650629115903  4.5279497230117105
  2.2159943521133583  5.6720552140032083  8.5169596462479245
  2.2157931591049476 14.2800972739811822  4.5285136224820510
  4.4880888894064750  2.9345214055879820  8.5164702112747470
  2.2157842619776424  2.9344936680846327  8.5164989985289203
  4.4881000762398751 14.2801868201496482  4.5283982875161257
  4.4878741256585686  5.6720326688372227  8.5169141473419092
  2.2160272242629260 11.5426405527867537  4.5280555741070714
  5.5720834120786868  0.5254300498601554 12.6973080760220949
  1.1317943746613734 16.6892155754126250  0.3476352688577490
  1.1318098624861714  8.0815596000578171 12.6976187349494758
  5.5720681818106517  9.1330799031648002  0.3473157704132609
  1.1318118477021737  9.1330981225852526  0.3473288277001105
  5.5720771335386843  8.0815743218523739 12.6976275419695721
  5.5720744374593796 16.6892263583372937  0.3476306987819027
  1.1318083493054720  0.5254276282920811 12.6973089939221495
  2.2202193205017045  9.1325194582990381  6.1742830453468862
  4.4836560407007688  8.0821430187058123  6.8706517776846354
  4.4837717270157924 16.6893234403867261  6.1746208158024718
  2.2201218548632431  0.5253113166359885  6.8703096355055271
  4.4837651528083500  0.5253349365584113  6.8703288141832797
  2.2201353679549669 16.6893345099935893  6.1746281070325617
  2.2202103416149264  8.0821404090306412  6.8706526684679083
  4.4836665561608733  9.1325002475103307  6.1742954931878140
  0.0000086240280595  1.2349057569432753 12.2253709222285707
 -0.0000080556672803 15.9797432699717135  0.8195698549791608
  0.0000038128888139  7.3718064697420154 12.2260508303299371
 -0.0000055180321395  9.8428418076720519  0.8188961013853411
  3.3519465597971312  9.8417849163679048  5.7017070489582533
  3.3519351529817381  7.3728623650982055  7.3432325700091505
  3.3519527356609684 15.9800260009517157  5.7025409196058527
  3.3519358407270170  1.2346211341665940  7.3424023413732620
 -0.0000072521921124  2.4694182167410910 11.3747086892903049
 -0.0000171460829171 14.7452294368848396  1.6702340984371642
  0.0000131723537379  6.1378232789068683 11.3744625293059212
 -0.0000217274632628 11.0768211230242848  1.6704816129152416
  3.3519406118289394 11.0770556921646186  4.8518343014081822
  3.3519588927440580  6.1375930770795186  8.1931034535681473
  3.3519460732627957 14.7451545073203079  4.8524012065962996
  3.3519212460449417  2.4694937824880960  8.1925403568122217
