# Supplementary material for: Towards universal neural network potential for material discovery applicable to arbitrary combination of 45 elements
Source: Nat Commun. 2022 May 30;13:2991. doi: 10.1038/s41467-022-30687-9 (PMC9151783; doi:10.1038/s41467-022-30687-9)
Supplement: Supplementary file 4 — Supplementary Data 1 [file 41467_2022_30687_MOESM4_ESM.zip › scripts/2_mof/mof_sample_file/structure_files/FIQCEN_112954_HKSUT-1_dehydrated_pfp001000.POSCAR]

Cu  O  C  H 
 1.0000000000000000
    26.4076178332122637    0.0159021782071637    0.0262242442036132
     0.0158989010431870   26.4190803432147518    0.0142751844212288
     0.0262205750463946    0.0142736729516557   26.4709178015597750
  48 192 288  99
Cartesian
  7.4064063786879411  7.3532814041873564  0.0517457017451794
 18.8765934669085951 18.7374951340498725 -0.1693352314989670
 19.0380535690985226  7.4775208883154010  0.0053095212752097
  7.5992129649226845 18.7906322765038425 -0.1399564716237454
 -0.0224283509505299  7.6503587854209529  7.5625317839676409
  0.0658556932202185 19.0504408440934085 18.9646309334436367
  0.0102252400225761 18.8416061677765931  7.2548754210500901
  0.0855143257073477  7.3110638861556936 18.9428901671719068
  7.2646250736218621  0.0827088899793594  7.7313519854244364
 18.8720575122062790 -0.0503203874064346 19.0612338378824262
  7.6427837076900609 -0.0438570690130089 18.9688485316310356
 19.0717421086998478  0.0918139285010349  7.5936616501933818
  7.3769651721430591 20.5988536968161355 13.2203945438423816
 18.9374073853210945  5.5727790535363315 13.4384772414738940
 19.1072651866147503 20.6953109509244086 13.2084623200900797
  7.6042808936719277  5.8277004424444634 13.2731937151391453
  0.0425394726457146 20.7798712097515086 20.7122183779537536
 -0.0137903645414578  5.8626086323312574  5.8752076752434430
  0.0867162346604401  5.5790705367633810 20.6874323593602547
  0.0533818554554760 20.6100336607755033  5.5472147862383681
  7.3726176095650677 13.1839399540690358 20.8024702496780840
 18.8893721839979065 13.2773754405518627  5.6925961989400395
  7.5741220659442083 13.1835021323384129  5.7094154531134569
 19.1128299961351651 13.1940713010480799 20.7048946239229288
 20.5690813047414984  7.4234911540383397 13.3654441675439308
  5.6208380468919561 18.8795787965424289 13.2304466101954290
  5.8825557016588066  7.5801109642725288 13.3260803871559688
 20.8601351320357082 18.9725068089904951 13.1915101945409443
 13.2298844861296523  7.4687022242302206 20.9046809095877748
 13.2072431004901247 19.0913396038440482  5.9475831566171316
 13.2462825012312315 18.6858454878057998 20.4920823494371760
 13.1790490722433393  7.3731139808538222  5.6216998945007193
 20.5906303253267957 -0.0977394327551908 20.8189644786764774
  5.5498912825980211  0.0614823332967513  5.9698110857490754
 20.7891183245958437  0.0770124282233924  5.8325877087791014
  5.8971082554870575 -0.0649036906360818 20.6995885534618296
 20.4585599909499720 20.6385504007083647 -0.0481677155274852
  5.6562072495377835  5.6285350252838757  0.0578340514915166
  5.9981985158919313 20.6824605238065473 -0.0023083106475393
 20.7805686749983209  5.7446246752478300  0.0250139358471136
 13.1994529829362524 20.7608708887535656  7.7551011403631493
 13.2280120128181160  5.7439394477874393 19.1527691900315702
 13.2056080010747774  5.6626897793610578  7.3897917469618273
 13.2211905771696241 20.4299846933741840 18.7557086186166693
 20.6274284314862122 13.2592755488580067  7.4308856157969405
  5.6332478343242824 13.1264877169052685 19.0669553479747584
 20.8381845521699987 13.1439831097439619 18.9540716287670818
  5.8153743533728299 13.1932147452647861  7.4266026893202461
  8.4328689689026799  6.1780542654082913 25.3514023462551563
 17.0386224918175770 20.9017793638803582  1.0752123430930762
 17.8395758125919599 19.9809182242324965 25.2053910095893734
  8.1332601567570944  6.4539747927141855  1.6025767188746365
 18.2821768918442515  6.5814324708900802  1.5523550911491750
  8.6705463479907383 20.0527288067398253 25.2350773910394821
  9.3515405544240870 20.9822902618438931  1.1265726520626900
 18.0719704905526974  6.3089306122160016 25.2902211477109624
 25.1758683740146694  8.6097183477306114  6.3739931145160194
  1.6102359239193806 18.3196600107213001 19.8563657460157650
 25.3121474983443946 18.0358676844001664 20.1628036700198017
  1.5118652753001307  8.3819679576463848  6.6191213835920353
  1.5500954965349185 18.0757213573164570  6.3573171549789516
 25.2709998748850353  8.3241309286282572 20.1135180955263344
  1.6016450614975393  8.0831729350605652 19.8714754721907561
 25.1938348410774431 17.9187373965678773  6.0822877301396758
  6.3553392658077277 24.9520482048941368  8.4659731320655975
 20.0894999909198049  1.1621535652883104 18.1459805762722723
 19.7906967019010231 24.8495370755332274 18.2659594415590689
  6.0970509428271145  1.2669484435023306  8.7278009198198152
  6.5223920300138412  1.2176169612780239 17.9885089240511249
 20.0461624545473001 24.9848165667516184  8.3452031135560141
 20.1955654317320175  1.3166428027580050  8.5844660865778462
  6.7047672358287356 24.8795145745742978 18.1704973248936277
  6.2470092046939625  8.3860000328278641  1.2274440165158069
 19.9029795864533767 17.9914179664926657 24.8253273205916152
 19.6518163788221685 18.2563381095561859  1.4850506716612633
  6.5462995195108329  8.1173948337806419 24.9734072604979609
  6.6112928113454892 18.0727104291414165 24.8520464467027153
 20.1924597850356733  8.5038086379671203  1.1929538612875221
 19.9772708038821420  8.2363107095583761 24.9361067572796564
  6.8509441945056349 18.2781133732037162  1.5173636551120060
  8.6403214148006686 25.1025448850748809 20.0983508223117013
 18.3097452461065870  1.6130611816346287  6.6376635464352409
 18.0612069176508072 25.3032527405383085  6.4975340508768777
  8.4049178599179672  1.4451502735968678 19.9654300616668436
 18.1168625332135633  1.4526773493184371 20.0264969556729717
  8.3208509208953636 25.3204021910046286  6.6030695610450216
  8.0198835299837103  1.6267981464061951  6.8099004137693626
 17.8355587589658562 25.1183338145860766 20.1542307241334271
 24.9769937595536042  6.3895341078296397 18.2119304036713281
  1.2176409615940640 19.9658755189415871  8.3012778533783749
 24.8938727825706287 19.7728916590954995  8.0579351601845737
  1.3101411489102219  6.1634245743334208 17.9523025990591591
  1.1933260200367632  6.5243745456874658  8.6093836054130684
 24.9229498685069508 19.9323673581951191 18.2439650730353193
  1.2289961453437996 20.2559354320871492 17.9801012252638230
 24.8416213912667452  6.7802072083058746  8.3840725752447547
  8.3704419461353972 19.4238909307070848 12.0477370724379753
 17.9384920364766742  6.8045065417446020 14.5978456038016837
 17.0219946561449866  7.6688884826817967 12.2821194802905023
  8.1047801692869168 19.6795269658370202 14.7729452233644150
 18.3786072503850342 19.7511086448122555 14.7458222755055104
  8.5912382903781186  6.9660161870916921 12.0416914903608685
  8.4161292216416204  6.7357892990653463 14.7926889799331285
 18.1111076153011545 19.5321806184720757 12.0198071510733282
 25.2215194207460556 21.7641945790600602 19.5691399766826919
  1.4890420971587097  5.1266459967450153  6.8348729579833813
 25.1600028572665977  4.9388401960533068  7.0817518790202572
  1.5606846108733532 21.5784515465730138 19.8069803450717288
  1.6286917070756515  4.8303857975953814 19.7728974058792275
 25.2112880646796640 21.5967439550394040  6.7326785696959925
  1.5506285742267281 21.3604445978354107  6.5315929264457644
 25.3013244160561577  4.5798239806936660 19.5604786269218174
  6.4872818954501934 11.6547725882693083 21.6062194543419821
 20.0361012820082252 14.5015244576298024  4.7084344339179589
 19.8202315518932792 11.7507846982977693  4.9189260133546115
  6.1885963684758662 14.3888325579151211 21.7659339771655667
  6.4642704116698813 14.4419242736582376  4.7094884924073916
 20.0048108552554673 11.6460347049094022 21.4627805467706096
 20.3192765970817923 14.3742961020533784 21.6656199537409968
  6.6237644240114788 11.6804509326721799  4.9117226805685625
  6.2601596891408713 21.6576475511982913 14.3989020146176561
 19.6804012781668369  5.1206619646262723 11.7545699542550963
 19.9039420572806485  4.6964720104147801 14.8687120555828454
  6.4483080500558003 21.3242095655517971 11.6758330233057830
  6.6066464580241870  5.1097951356470670 11.7646257231161790
 20.2315504088292037 21.7318859233436790 14.4068298866466762
 20.0253259968803974 21.4564405042000779 11.6729877356659753
  6.4859222406134469  4.8178261029936520 14.5052571995605550
  8.5297914712082878 11.9372615461751543  6.8604352994836804
 18.3844805292632039 14.7311236998269077 19.7699910503546690
 18.0424561470165870 11.9956088561420557 19.5945954804323392
  8.3498368384400337 14.6842154370317584  6.6790917093126367
 18.1316811135830953 14.7989643152080088  6.6462525852076837
  8.4089810263740254 11.9696235560678961 19.6860998866352759
  8.0941034359383419 14.7006066474995212 19.8313304702015039
 17.8904920735428838 12.0553441507618917  6.8313900525213720
 24.9439603280368551 19.7381285974166047  4.7355909247001966
  1.2753496950680729  6.7467428873941939 21.6886869006658394
 24.9494644769037244  6.5126893503188930 21.4574520083893425
  1.3286425568402778 19.4728617080385646  4.5721901783096275
  1.2668201042237484 19.6182649050884308 21.6988580259921875
 24.8855266339793069  6.7601619121417009  5.0754076158367623
  1.2108857956449526  6.9776061307113704  4.8505217931368447
 24.9393653867262195 19.8465774739392131 21.4966259477520296
 21.3067188183992648  6.7118500616842036 11.7819722054261717
  4.8978073460272702 19.8641643908572014 14.7483512026844359
  4.6153269857929908 20.0104363950815589 12.0038347201388031
 21.6213012499905979  6.1544915265470665 14.5504918643242434
  5.1614906152581845  6.6346576934267896 14.8698683215066207
 21.8480525168671882 20.1207490269279958 11.9648634532125158
 21.6028418802952160 19.9368402455201945 14.7090012580236067
  4.8172317538676621  6.4700451947346398 12.1350130337424265
 12.0009032215511784  8.4637242618326169 19.7456056344104702
 14.4202759425056417 18.0455163725925765  7.0670211982901403
 11.6843565086180483 18.2546894670256385  6.7810885253499364
 14.7562701200976054  8.2560590516889611 19.9883770583501175
 14.4781979876285813 17.7245923656338249 19.3110401585946683
 11.9421080823362580  8.3401725248710559  6.7900857845996665
 14.6823994630698085  8.2380345730008777  6.4975072171418242
 11.7307131713995947 17.8966140760839245 19.6012781999144714
 19.6301471094757680 24.7892785476463509 21.5195069216628312
  6.7105607002062593  1.2624929614891787  4.9811612157556953
  6.5301326081858111 24.9471357033919574  5.2420162246168092
 19.4514653093475403  1.1128536586553617 21.8407501992539004
 19.6273999097295864  1.2577170687756605  4.8130802516917726
  6.8191807563015816 24.7829776274393687 21.4303193725725656
  7.0409268250314065  1.0957340477327824 21.7567147708886850
 19.8508808020540215 24.9402505601613562  5.1314555151459595
 19.7322311086154869  8.1655575288979350 14.8910869565708701
  6.5515151018772562 18.0949733642722244 11.7032426441858348
  6.7525934174227302 17.8732764677840983 14.4528830105771426
 19.1296168794265142  8.5257937678312921 12.1146967741292659
 19.9205788458250410 18.1926766277372778 11.6704618434092549
  7.0716537901803935  8.5542351185093448 14.5122360208585395
  6.7880875784504227  8.3340426353977843 11.7761257047066223
 19.7367423434770473 17.9518872383574397 14.4156662303062060
 21.8388715169920253 25.2941132609405415  6.9736167077457587
  5.1754480854397897  1.5031061850555574 19.8037630464772256
  4.9023572063483334 25.2022110622900932 19.5259639299505494
 21.5175242733040619  1.6367421834058518  6.7540936260889772
  4.7754552968271193  1.5860137918754023  6.8978158175294748
 21.5840913372964067 25.1273855043410776 19.6443466848084114
 21.4279357876155743  1.4389956163746935 19.9690116577403103
  4.5530802872465568 25.2580231688392161  7.1043851225069279
 11.6829718174080650  6.4045139239379587  4.8797147543006067
 14.7593646885178913 19.6036914553520134 21.2716363773933601
 12.0220312862048129 19.8577647821208778 21.4866097840907919
 14.4337021383245006  6.2237403720385860  4.6548588962804924
 14.4643244822842583  6.2924614680611421 21.8712763373405679
 11.9983827399794905 20.3309241200712556  5.0362418738162402
 14.7336788216663486 20.0294092015859704  5.2234516030072378
 11.7119741877259713  6.5386937241848226 21.6785072787116952
 21.5896849878472779 19.4697092635786930 25.2085013886200180
  4.8862765264880181  6.5905651594573920  1.5673359824442545
  4.7166834616439699  6.7951009102022786 25.2860069910604111
 21.2470050183604187 19.8788625278380664  1.5058858707031770
  5.2192393667149313 19.8633493342440772  1.5348539792743527
 21.7921971668476964  6.8955740348715118 25.2551892966956046
 21.5522344188510928  6.7059156982742767  1.5266227408932236
  4.9218939702542732 19.5505667451596352 25.2247527859185361
 11.6909242676182785 21.6283293200017894  6.8820514241474813
 14.7662925833375027  4.9742257188958279 20.0374647145595475
 12.0363652360800675  4.7389590204036507 20.3190473760349093
 14.4486247910647148 21.7979646951976207  6.6320043322960496
 14.7185452804572741  4.8839690915424123  6.4755264605244944
 11.7016324155557179 21.2020385831731879 19.6750277637036106
 14.4399030000936133 21.4219678629551602 19.9357659434258210
 11.9767533441144494  4.6265072018969997  6.2748402268688608
 19.7125952096779393 11.6959415414693826  8.1549941436526421
  6.7539512413392879 14.3370736091948725 18.0253220191314405
  6.6007305391510753 11.6017136245909587 18.3500116487071772
 19.4611925047365624 14.4261238164970163  8.4589615950490078
 19.7145793004423417 14.3843425383170445 17.9537036917933932
  6.6926455145947372 11.6313650692058133  8.1742573604419348
  6.9784120007982393 14.3522728713690952  8.4683519345777079
 19.8316788261879324 11.6361430096470180 18.2300944742108300
 19.1595826535685667 21.7359358933589135  1.2116190638023951
  6.6194878824440391  4.8407110141073613 25.0176039351336321
  6.7876137732104320  4.6388900077964577  1.3038359423720141
 19.6019498910657433 21.3788421619512548 24.8970809014005532
 19.8789364140560494  4.9554746273339356 24.9862377140001328
  7.2202676195574673 21.7873244870241685  1.2778871051283582
  6.9084047422414612 21.4545673349621637 24.9469015057213284
 19.6347600511664062  4.7703822136336527  1.2661233030733126
 21.8130438579518184 11.9034763988947674 20.0999090256159114
  5.1123538334327030 14.7591379584877362  6.5172485859245901
  4.8068254358776672 12.0320659424894050  6.2403164089453087
 21.6701712812134843 14.6635396864126530 19.8540251364981657
  4.8324374602863456 14.6610968619932471 19.9544943359426341
 21.6352240433461844 12.0876999088854351  6.2551976977897548
 21.3612620526711581 14.8249844032803555  6.5360661212957840
  4.6697596878091492 11.9237141176617047 20.2568662468966600
 11.9952394496318462 19.2498100895585189 17.7864029238353432
 14.4238078981752960  6.8848280574005276  8.3117992834135084
 11.6840822209311330  6.5577716179818060  8.1853200849457561
 14.7453534228407097 19.5458087167729282 17.9674540032433683
 14.7089292771506912 19.8002246859341682  8.4916935177181241
 11.6971858520120726  6.6519873987793776 18.3981536640523693
 14.4258280913593708  6.9288235744642996 18.1651761952536113
 11.9511705374290234 19.5373573746961142  8.6454084412028251
  8.4913414280369768  4.6129345977566905 23.5630902854634385
 17.6140319358857909 22.0682436201045107  3.0253122692707928
 17.8125566576147278 21.5284671461145507 23.3610312278579819
  8.3691803135911709  4.6269026840274057  3.0892067826528060
 18.0315078877977335  4.7378703892068881  3.0271967107826536
  8.6580569518345811 21.5607182047075980 23.3575378173128883
  8.7658448509693638 22.1125101982770396  3.0932771588850017
 18.0093029688494539  4.7001547885385699 23.5384975649314221
 23.4261379355271799  8.5982285804987928  4.7529542755150711
  3.0114429028499989 17.9965399245312518 21.7329783636335527
 23.5244701956216815 17.9536556656088599 21.7252072227879474
  3.0009057559981982  8.5413260900224213  4.7706766243158869
  3.1713222282599816 17.9478136763828253  4.6315871355612721
 23.4951639488695854  8.3761827856547431 21.6973911633744585
  3.0279481422475554  8.3540522360643372 21.7478953218490290
 23.3300158194830516 17.9905181061209873  4.6016538279375423
  4.5581487473517566 23.4097125050352766  8.6046514804643355
 21.7310330947870938  2.8821315792086257 18.1032219015663500
 21.6624825179422267 23.4082617653794358 18.0031483335749556
  4.5762976859717428  3.0940609438114910  8.7210965223650785
  4.9236574142920384  2.9880857043191447 17.9715416554810297
 21.8583430004233676 23.4617615895210001  8.5015329684600101
 21.6451346394373658  3.1954843885173259  8.5408622946313759
  4.8202916857543334 23.4456306540492356 17.9283338876591145
  4.6887669694226819  8.4626559223612166  3.0226657652129458
 21.7863376646846767 17.8819761533461516 23.4162113505783722
 21.4425399885902834 18.1065138521805373  3.0669958091300464
  4.7045783351012176  8.3776249636050526 23.5047744081602339
  4.7344935102676260 17.9524007051283228 23.4388829299204637
 21.7582788245820886  8.5696552250042384  2.9845371298083045
 21.8149299310430571  8.4499661150905769 23.4511667771783969
  5.0588544831255176 18.0876772472474627  3.0975646009715505
  8.6418305182050368 23.2780121099571176 21.6317495651368574
 18.0305409791879327  3.0241629629696427  4.7504999844512232
 17.9331067421514021 23.5551678622907090  4.9082025645425054
  8.5778894284851930  2.9108183326048431 21.8288954071706129
 17.9143113295760408  2.9343949600456356 21.8700337111377259
  8.4637169982877900 23.5930783013427785  4.9851049906423928
  8.3280606266668258  3.0016793409721023  4.8949237717814986
 17.8159343810860413 23.2711666058598681 21.6619852380769515
 23.4903790148480844  4.5541346815464081 18.0173394407161886
  2.9490500826204737 21.5952507433112153  8.4384835399739213
 23.4854263028178387 21.6576584474728975  8.3810966419107942
  3.1413615319766204  4.6418433645533863 17.9526727452557999
  2.9409804587875206  4.8931032950080136  8.6883963291037976
 23.4459286530659092 21.7604750856074993 17.9810684023467253
  3.0372950601237125 21.7949308181814487 17.9573057997346019
 23.3146435682619568  4.9613114186119454  8.5781300484659457
  8.4277146094918400 17.8677201804863266 10.2564805600351985
 17.9369323411619810  8.3905402083531868 16.4093173864294037
 17.5742533407186308  8.7869688484310604 10.2963278589406055
  8.3585681736445583 17.8110792644600089 16.2116471702554854
 18.1214143372274279 17.8695307022880279 16.1674282692592115
  8.5796999072127935  8.5089921445395404 10.2267010450431730
  8.6110299324265416  8.5407915516798738 16.3262747610168155
 18.0282112874966067 17.9513032982423226 10.2477840363979897
  4.6771586337376050 10.1362453382925359 21.8276546125482156
 21.5648278078087259 16.3205183232630624  4.7066456453924044
 21.6827107610885861 10.2902762861427668  4.6995097434741835
  4.6307632070378384 16.1870968329319354 21.7645846975946426
  4.9283543854250089 16.2644471512038855  4.6971768083330945
 21.8203487523710500 10.1379684154747594 21.7016810912244829
 21.8771732691399095 16.1694312282313817 21.6864641298520127
  4.7553864101483194 10.2227386244622025  4.6985893913484729
  4.7259910856624350 21.7270477501906818 16.2126879558395238
 21.4668327775751706  4.9950262895551987 10.1614475341969914
 21.7458515716431862  4.5501016260366969 16.3307445054804425
  4.5952232492315321 21.6009707817823191 10.2272996675258341
  4.7035850963717705  4.8810155431839730 10.3633634986997389
 21.7758372987467830 21.7626818207929773 16.2171257252242249
 21.8562364295832730 21.7085428623370262 10.1866576726961373
  4.9161740546174819  4.7491100216950706 16.2950024387589671
  8.5358522802200003 10.1639487079876982  8.4473640109615147
 18.1223711416189488 16.1565611577738153 17.8919785225702697
 17.9689393120098693 10.1702334370406646 18.0689724630725230
  8.5355268720479565 16.1484299145816905  8.5427815099380293
 17.9285098408869992 16.2434110409791224  8.5220705605269629
  8.4929521302124176 10.1873540790777675 18.1105368570473395
  8.3606520317782262 16.0953601359028120 17.9325875082246817
 17.8213289749711841 10.2897704042112945  8.4144069738326621
 10.2467537752105411  8.5048521358998492 18.1255229428918732
 16.2258082901291445 17.9751679366911148  8.6160688377235388
 10.1992376559782567 17.9198322628354596  8.5943726743857773
 16.2373064466767083  8.4653726341869415 18.1424991708729912
 16.3087572863398194 17.7715531800662312 17.7853061190350736
 10.2149305088200588  8.4081115319463091  8.4289706781683851
 16.1030337011772318  8.5700906483372137  8.3750691476528072
 10.1720331324533007 17.7136244721352263 17.8261462179997814
 10.1492354151323010  4.6030915814643496  4.7446590618628424
 16.1727790485555332 21.4826343817667826 21.5697232854722181
 10.2863312540525733 21.4880356133750290 21.5565044984182812
 16.2450523288081712  4.6728685115043405  4.6741319634863085
 16.2408618239640923  4.6992852517885675 21.8711346130241573
 10.2525124905182210 21.9454115831733390  5.0100116396915277
 16.1544380174722058 21.9000186029906523  4.9622838484617775
 10.2479109355817712  4.6759180226553614 21.8836766244023728
  7.8012469210310265  5.2490910595926641 24.7309298639376216
 18.0196911050447710 21.5631762488080980  1.6875391283632744
 18.4625356366139073 20.9311722912713591 24.5604458097424292
  7.7194789526458063  5.2781667390472435  1.9085831464229990
 18.6935646450721364  5.4059400765520289  1.8616906483025946
  8.0345246015257334 20.9925207251257255 24.5860627053621954
  8.3637655958382773 21.6214735889616883  1.7495091481515828
 18.6993700471318576  5.3641664445012198 24.6904786754851671
 24.5844820963658641  7.9515461338276365  5.4464831006692309
  1.8755712020230619 18.6920122922498315 21.0559452297951530
 24.6785172240801707 18.6584338126940636 21.0881108301604030
  1.8200165745854751  7.9287486177995481  5.4587853601794274
  1.9206474228358412 18.5388513989441144  5.2193622318391064
 24.6579380610526826  7.6930382449196806 21.0468083324698192
  1.8825400713354057  7.6838589194073039 21.0580605939656778
 24.5841841407600690 18.5877385062151035  5.1734757838104279
  5.1937816079025660 24.6333858269704997  8.0234174049633040
 21.0390501406773112  1.7422737933481496 18.7846957878414145
 20.9660339544725218 24.5462135273597326 18.6817668832029433
  5.1850628635330285  1.8898687884019361  8.0748167315859458
  5.5849939331664675  1.8148664368979313 18.6279663795009185
 21.2092635801642366 24.6720309247991665  7.9022076461533937
 21.0844937324803183  1.9563699323537316  7.9170703978883958
  5.5235027627219448 24.5948031462886796 18.5811986396672282
  5.3124221960802513  7.7669411864241793  1.8517405362458392
 21.0538513541725756 18.4956070154737660 24.5755316323447239
 20.7330318122947119 18.7912009694430431  1.9408688806076608
  5.3625792788907791  7.7200667262810745 24.6770559844688755
  5.4609662940861829 18.5753856462370806 24.5967133987219739
 21.1289997471779678  7.8832213637848803  1.8118039921073399
 21.1542368914745715  7.8209431727502787 24.6380180301559761
  5.7572317236889621 18.7887078135650718  1.9722601358888863
  7.9929405229338757 24.4805362715757724 21.0120640278362139
 18.6993351639900602  1.8788018664012405  5.4444819318556208
 18.6711893796392303 24.6823198514942597  5.5575902959907504
  7.9704991355082608  1.7287197985260419 21.1388430106810183
 18.5326831436564738  1.7424422865511078 21.2054501506956754
  7.7169867533704863 24.7025166690677835  5.6574088167916825
  7.6413412184884439  1.8814896839001871  5.6111130073163471
 18.4671450022557089 24.4860971474139433 21.0712255670883764
 24.6805959861648994  5.2151523028838724 18.6356887600521368
  1.8221865347314257 20.9293267885767413  7.7096008906449365
 24.6139851686732847 20.9663385487143117  7.6758591376337257
  1.9350192519224176  5.2492042396030456 18.5993678230186248
  1.7862125962880735  5.5616757723056143  8.0062163612763690
 24.6201884831022788 21.1145966748420832 18.6423295950384258
  1.8537691249588204 21.1720428973212123 18.6259167554841056
 24.5293604306107902  5.6047210547865802  7.9783359732094832
  7.7347040674741114 18.5010670521650056 11.4217236113951159
 18.5790217952291776  7.7514358809423278 15.2269473595640523
 17.9950583111040423  8.3241256268603045 11.6442509396537996
  7.6938425634786141 18.4982686023579745 15.0596437914964838
 18.7905844212776003 18.5679883237288550 15.0234703135300656
  7.9475573362749543  7.8988017080522388 11.4406226709138465
  7.9968421412577104  7.9033988660031671 15.1180436811007333
 18.7348644267409483 18.5986505596759457 11.3980707475954937
  5.3175879948575480 11.3298411176969775 21.1912402325705429
 20.9471554419472810 15.1248468192773284  5.3604610736338971
 21.0009966884505346 11.4634785361832137  5.3305584949005258
  5.2544609397795821 14.9868743575536865 21.1213191660957555
  5.5428131754846781 15.0626799543077379  5.3479573686677506
 21.1734789199724247 11.3184583550927442 21.0451588553518043
 21.2515826871188978 14.9799874870805940 21.0243099487476144
  5.4410726045625326 11.3995467724518385  5.3212073125424242
  5.3322189542986198 21.0374215369817215 15.0316580207984192
 20.7679418597881345  5.6500826859106956 11.3108903076166438
 21.0541569443789065  5.1822690582149802 15.1570053463028955
  5.2596912548641699 20.9335703007229057 11.3906981289966005
  5.4221528990194701  5.5302410666783306 11.5061257944799955
 21.1660780449803667 21.1024510148750757 15.0197293624498975
 21.2038527102767844 21.0532144950189171 11.3651866773220398
  5.5640092306089981  5.4462384365448209 15.1377716453459428
  7.8779129089269651 11.3325503181423421  7.7841506794000628
 18.7853053923532585 15.0048510696042587 18.5821249725214344
 18.6596665376752426 11.3584624073130254 18.6699485678770216
  7.9178143905555576 14.9722121773194896  7.8523244800512799
 18.5450484814038923 15.0684905142850560  7.8305221288806264
  7.7882471996356344 11.3383064321640390 18.7586052897179414
  7.6913110622444503 14.9584514237202715 18.6405147369563586
 18.5246449375841138 11.4323759207276954  7.7532538286924764
 11.4027907181399559  7.8345409482316706 18.8025258272324081
 15.0288096509472613 18.6492980896044251  8.0209581400165320
 11.3675221631804071 18.6168018895054956  7.9712246805591613
 15.0498095193533015  7.8432933307666559 18.8112914173485315
 15.0835216537789147 18.3823147055072589 18.3919677636546268
 11.3655366699064864  7.7247200813833636  7.7560535771596326
 14.9858312762468131  7.8485379593270874  7.6802699132461436
 11.3933363410535833 18.3249112268133416 18.4387418973569943
 11.3633575663769868  5.2484514175981420  5.3371512711345899
 15.0374253196862853 20.7925514391637698 20.8769957365572552
 11.4227466046665409 20.8014860051441453 20.8609817313517496
 15.0397859773763845  5.2997128009699228  5.3044496828518071
 15.0679378626386047  5.3665632652752002 21.2223055190802867
 11.3989033665710444 21.2561910707412700  5.6913261976855622
 15.0256071167706207 21.2007204848820621  5.6595258456024435
 11.4194421033611349  5.3632688007119942 21.2548681946933087
  9.6316454523011661  5.2229984963435170 23.0181275253628215
 16.5298251277806578 21.4701291419460993  3.6829225574070574
 16.7183581233069312 20.9183681473931671 22.7343105024647301
  9.5701135679165006  5.1482585618413488  3.5904950920081116
 16.8429737821389267  5.2672354372774857  3.5539603050538187
  9.7479122599466361 20.9389748736791077 22.7306606541412748
  9.8584897191865419 21.5142774952368931  3.7381365139828224
 16.8647361590593192  5.2898842213918522 22.9795803073274989
 22.8169327691416761  9.7320652852623670  5.3092302491366885
  3.5149598299818199 16.8063511732903379 21.1865304498549527
 23.0046257990053533 16.7928095166969165 21.1325641025129656
  3.6104440462661671  9.6854541633770914  5.3056813957646476
  3.7176965278441658 16.7784821427940791  5.1831690714606564
 22.9359024813298369  9.5231417416211013 21.1130940598247143
  3.5701977483270455  9.5324408181655862 21.2152058230974454
 22.7762103398599542 16.8399588414160668  5.1841465173181902
  5.1156099836743403 22.8087446591058942  9.7409815828738537
 21.1568251930129421  3.4392943404488987 16.9539050893576295
 21.1407886021710389 22.8585447541325415 16.8219734037053641
  5.2066178776681244  3.6880501826294627  9.8232826504762034
  5.5150434520179195  3.6129621261190636 16.8624511163045128
 21.3185842626546709 22.8935888244838885  9.6642967944885037
 20.9694517624150549  3.8083600468391547  9.6079573008235304
  5.3535415135477553 22.8484354286117970 16.7760132661572712
  5.2965615274342559  9.6078169841621666  3.5598971794675829
 21.2706153956758577 16.7184478679814390 22.8235386262906808
 20.8967248418971572 16.9550852876758817  3.6486474820438217
  5.2442301497840962  9.5575509698916665 22.9718544481733495
  5.2377348967183908 16.7632015212386989 22.8873215516357966
 21.1503739415442595  9.7048342416971405  3.5413509358109261
 21.2612154290806821  9.5993693093269918 22.8695539417762355
  5.5996157974964271 16.9197621557416404  3.6527732270158397
  9.7318517608330755 22.6546706225193368 21.0082124121107476
 16.8405278454678964  3.5519774322734468  5.2708494877111551
 16.8523298008197067 22.9508150176794672  5.5709857565245962
  9.7176826633031368  3.5228283617489611 21.2879807941526060
 16.7674197323973964  3.5227668005533221 21.3177972016073660
  9.5567471706887410 22.9921749477608088  5.6300695463124866
  9.5263015897387948  3.5303177096069240  5.3991663293581658
 16.7239642827810684 22.6551397642688812 21.0318953938661650
 22.9111599188064972  5.1088540873580497 16.8645943457530727
  3.5126975155597893 20.9915913039522444  9.5740122731191857
 22.9385749347131664 21.0903805721609423  9.5438198359952988
  3.7323948107795624  5.2651968820922121 16.8441510619526014
  3.5733468954921710  5.4883449017257862  9.7914975774622697
 22.9279066708540675 21.2159972451400272 16.7978508424233546
  3.5716895985282866 21.1993531664554240 16.8067801570340336
 22.6408642134568865  5.5696818658806677  9.6450966719207418
  9.5699613635473675 18.4777233343455158  9.7154111817313602
 16.7958817304156014  7.8458976139972618 17.0130010991912322
 16.5084116710621629  8.1474445020035304  9.6464556256900647
  9.5649626695930952 18.3191833311724537 16.7180302055873682
 16.9131229535808210 18.3722605511669457 16.6717566451163428
  9.6821086064362252  7.8886836317929037  9.6193432985686211
  9.7397138044740572  7.9703937235712976 16.9305760595422825
 16.8619034667369370 18.5358793080829329  9.7331618727519604
 22.8117758690588346 22.8537414220229707 18.5861187726644026
  3.4450245013109835  3.6963573421591329  8.1565025216162788
 22.8111952665693885  3.7744660516809398  8.0246339822367521
  3.6642316021106498 22.9149196803594322 18.5206508353850374
  3.7383910622107175  3.5050331018054175 18.5149779193494233
 22.9401734878263461 22.8402824817243548  7.8568774765770097
  3.4764684002670601 22.8012187108413720  7.9516902781548957
 22.8995358085855578  3.4443579653642984 18.6402248825866508
  9.6371384413506078  9.5425111803994174  7.8404245974278997
 16.9155375518138342 16.6656081200308357 18.3963487488999426
 16.8266243352681535  9.6226643095140165 18.6721452189253050
  9.6805499569260771 16.7553697283059932  8.0080821084368736
 16.7629980593903873 16.8314238315657327  8.0079089597683417
  9.6203150635137717  9.6122026252712907 18.7179445811685348
  9.5686534548162854 16.6024605967277452 18.4320181827768046
 16.7555593913955647  9.6496323034828198  7.7634352025932376
 22.6587660032553977 18.6234363527216900  3.5456377260375618
  3.5984338048065334  7.7727422379859785 22.8898123413475716
 22.9305402276098498  7.8371624156872555 22.8631683682795774
  3.8466024496754994 18.6021548484504180  3.5915063252200383
  3.6221356864134897 18.5735691812720063 22.8576230396623110
 22.8953260250873996  8.0178412008143329  3.5915122633942222
  3.5435611805080107  7.9280943424213914  3.6315930209491403
 22.9130461185938827 18.5012871101315639 22.8644813642033533
 18.3569448337406200 22.7051697672114017 22.8216591927654662
  7.7455552486316641  3.5549659830816522  3.7437078281901934
  8.0569992624764470 23.1432507214178145  3.7206758051433200
 18.5371964556322339  3.5259983876108127 22.9796168716786298
 18.6284465925946030  3.6196667924011678  3.6290473039449513
  8.1071279937584020 22.7283437344417898 22.8031773870078140
  7.9618253633114566  3.4592833142627928 22.9644522471011747
 18.3269351666917508 23.1028923682809584  3.6418458053699174
 18.5197923057091387  9.5527553956807978 16.9407266337560607
  7.9071263267422891 16.7076478808849309  9.6663861486631966
  7.7526433822694738 16.7021988378617401 16.8223094028273614
 18.2432019120213837  9.8475950164684800  9.6762698806508531
 18.5635449683821534 16.8067338802572515  9.6392811026342446
  7.9869413613565436  9.6476547270654187 16.9190722924473640
  8.0075258072488325  9.6463280404347334  9.6384679036296195
 18.7289063241400235 16.7622091939534705 16.7805278902330990
 10.0288066286017159  6.1320532649690254 23.4655416543760111
 15.9834197013142152 20.6553555174227874  3.2141927202162517
 16.2985371823069087 19.9947175479865855 23.1287824485754214
 10.0383099654524131  5.9984620176536048  3.0993291861258703
 16.3962712515418580  6.1518128619168300  3.1040482026785772
 10.1736315600320566 20.0237365135486058 23.1389183831345413
 10.4045404676832103 20.7038857184339840  3.2614005424409465
 16.4692666563336196  6.2134889316236013 23.3980879042684151
 23.2151578548653603 10.1695940234264217  6.2226343389194732
  3.0557751450059771 16.3801728592211369 20.2970648349001159
 23.4651529525846883 16.3878851363523808 20.2334348568037754
  3.2037554829290413 10.1463385021363504  6.2035944361870818
  3.2118645160511812 16.2806973988648949  6.0078021460762576
 23.3600040325504352  9.9286030841820896 20.1964644433596447
  3.1432414372370205  9.9680975675548442 20.3141590814071904
 23.2810463842219875 16.3581128354782912  6.0191972832270295
  5.9728884037135010 23.2657210678783812 10.2303423774286966
 20.2357447937143498  3.0207777218294796 16.5532377132757205
 20.2332488244951101 23.2713871099322809 16.3856364848722862
  6.1003509773384605  3.2355571223414823 10.2482535308547700
  6.4441515595068584  3.2238321512364139 16.4501557328599262
 20.4616499931390656 23.3585074199447824 10.1468835540850453
 20.0573992407514048  3.3652691314983327 10.0040322582115397
  6.2641346525071286 23.2448926533728546 16.3310348203069857
  6.1989662667291769 10.0096524296147553  3.1033375730046524
 20.3780074619756597 16.2533954078753879 23.2368126447232939
 19.9511990083199855 16.5579024520674807  3.2836695396400328
  6.1202824311584516 10.0098657823994923 23.4318099382791338
  6.1216541945949929 16.2994774892137286 23.3203245464192470
 20.2536377214038765 10.1202929360969307  3.0858169157875759
 20.3802893148639406 10.0598052230391133 23.3116996481634473
  6.5431462141735937 16.5258178665487243  3.2786724670173730
 10.1410963355089887 23.0667032328598260 20.0879809109361531
 16.3927414225322394  3.1068757351683005  6.1566276430340023
 16.5603866739469865 23.2946642380831932  6.5617215782648675
 10.1797168369457705  3.1122627344305074 20.3925745713145901
 16.3010803192199951  3.0795606665974606 20.4406496983655295
  9.8598519114754293 23.3352995568599972  6.6175638467690847
  9.9619085005294874  3.1188928324642560  6.3077215813406875
 16.3101733867362348 23.0783467969592095 20.1184727043360390
 23.3543358870394719  5.9877246820224714 16.3995178630279348
  3.1186057917094772 20.0447597531220900  9.9386728665438486
 23.3446252720325518 20.1600290099742665  9.9362032238540721
  3.2826059967803043  6.1602931873281985 16.4188594061388429
  3.1977145039227883  6.4277979729841412 10.1932437040134776
 23.4036919666335272 20.3490649476309677 16.3446938483953410
  3.1016385783734748 20.3136958826356242 16.3844277868530206
 23.0240196481652077  6.4949341428153051 10.0707160759092282
  9.9595064104369637 19.3925829965295371 10.1576863459524098
 16.3445485273494526  6.9353810131898390 16.6225313510791928
 15.9925694451762244  7.3146180875293547 10.1187572728059347
 10.0184976923264539 19.1971255965627101 16.2621501095389398
 16.4573061747561056 19.2474804982029930 16.2137480198645783
 10.1145334945850571  6.9937570627411629 10.0625832120571559
 10.2073243931948952  7.0942623058448175 16.4863995362318789
 16.4592471988235012 19.4373003511639375 10.1905495472831920
 23.2028754635676187 23.2638437467352119 19.5151832953101305
  2.9742829195880525  3.2508851451122336  7.2829536343576580
 23.3203644663703429  3.3088427265892695  7.1831599204228000
  3.2638780644540337 23.3613369396656125 19.4286660074351971
  3.2945243915486175  3.0369372114145170 19.3909558887611055
 23.3479867983377503 23.2672067323149996  6.9425172212010446
  3.0567170722441732 23.2543518143053625  7.0557440404884151
 23.3355483179230525  3.0318517959968507 19.5482463333909138
 10.0369514809102007  9.9335378792851312  6.9068500224916356
 16.4601803301334186 16.2128744196251660 19.2748999797435978
 16.4051245233737433 10.0860060390011821 19.5620497275720915
 10.1512044897383333 16.3367280522830427  7.1211027135661942
 16.2858477346920374 16.4101558700100547  7.1253881505153940
 10.0003839431756862 10.0154465438996620 19.6548354295171279
 10.0245196301667860 16.1496707480060984 19.3097462885450319
 16.4394708684034683  9.9860421636053864  6.7776963142102531
 23.0748348024298373 19.5260658431849095  3.1026135828950392
  3.1920879606395700  6.8457616600556781 23.2900587554891985
 23.3484949938467317  6.9329650224263100 23.3013416596460026
  3.4349653235441902 19.5163875616085321  3.1682174269559900
  3.2438180239540837 19.5093632392609528 23.2661498347804638
 23.3505630939495639  7.1214118482987745  3.1758401920646562
  3.0857750319499861  7.0264920228211629  3.2294060850468171
 23.3011569626680597 19.4181233611723982 23.3050317174566182
 19.2199319488290783 23.1700529318753823 23.2929822024165745
  6.8037025726428144  3.1606936897811688  3.3670158276071622
  7.1978454522644180 23.5997811628365568  3.2316155435112419
 19.4409610381096876  3.0854325224854335 23.3962604343178207
 19.5617994522748795  3.2229479959249523  3.2340731214089598
  7.2474449037714814 23.2000819141682122 23.2740133505261113
  7.0623580766537692  3.0009331960862773 23.3709412672055414
 19.1795630096580467 23.5599263223757234  3.1419494772764418
 19.4173796906190823  9.9669598070492533 16.4870068526222049
  7.0052389198989493 16.2511238977578216 10.0694675936284455
  6.8053415825917325 16.3221657243779852 16.4440961161457793
 19.0825119849262848 10.3326291980572691 10.1722220320423418
 19.4808721637163487 16.3660007382606025 10.0246473566164713
  7.0968604269932962 10.0777998455631064 16.4643314499322848
  7.1370835233183083 10.1132599554918965 10.0946105840459150
 19.6761864245702185 16.3822809282304966 16.4022486107847207
 17.3262213185668230  7.3642263038208107 13.1990249283227588
 17.3200373775594301 20.5574181068587976  0.1648133630009871
  9.0808979808072117 20.6445551002144612  0.2102653468078549
