# Supplementary material for: Towards universal neural network potential for material discovery applicable to arbitrary combination of 45 elements
Source: Nat Commun. 2022 May 30;13:2991. doi: 10.1038/s41467-022-30687-9 (PMC9151783; doi:10.1038/s41467-022-30687-9)
Supplement: Supplementary file 4 — Supplementary Data 1 [file 41467_2022_30687_MOESM4_ESM.zip › scripts/2_mof/mof_sample_file/structure_files/FIQCEN_112954_HKSUT-1_hydrated_pfp001000_d3.POSCAR]

Cu  O  C  H 
 1.0000000000000000
    26.4203602013588892   -0.0257267757361174    0.0457265410748330
    -0.0257363344311799   26.3410695939400981    0.0011719544746856
     0.0457526015373738    0.0011656361116068   26.3477702319224463
  48 240 288 198
Cartesian
  7.5645087802197368  7.2306424763558867 -0.0074311049802191
 18.8516734113689779 18.7269925910824711  0.1851948772055675
 18.8068693907945281  7.2966666162529421  0.0127038122323686
  7.5039338213292828 18.9065074070895029  0.0537937257585402
  0.0393050660834118  7.5999043629836329  7.2650298675257172
 -0.0680636153745919 18.5799114456335204 18.9928855168087836
  0.0577183546788183 18.9752563633497893  7.4939295267060109
 -0.0408908107282025  7.2714670304701814 18.9072403314664506
  7.5558870955425057  0.0301714317597025  7.4897686890673016
 18.9235062735768764 -0.2565597118498448 18.9256995355542728
  7.3731185652122031 -0.2279305896446250 18.7707056995446635
 19.0457160694364021  0.0555032990772491  7.5696654885111156
  7.4600788235511475 20.5303609588675435 13.1878698848648526
 18.9617859275566545  5.5424376591438307 13.1183261480260640
 19.0307947158178159 20.4857400248309460 13.2833601746439918
  7.3621547287487390  5.4074019865146274 13.0540442158274743
 -0.0334540535584875 20.3658942750405032 20.7535575815420437
  0.0050124418556663  5.8157644852626165  5.5072939067677433
 -0.0603653860619647  5.4721205676763285 20.6493127326454697
  0.0560529080612773 20.7445788527356640  5.7236199814747062
  8.1218334591140486 14.9308016300230850 21.6209971498245501
 19.0523258730367004 13.1885741660269922  5.7040966278795873
  7.5860700441679416 13.1729487795318114  5.7506151798841971
 18.8743588900864019 12.9228119920299953 20.6880849870887857
 20.7561489198491778  7.3651611826599606 13.2640343095958126
  5.7038013006519330 18.6749517630089272 13.0637013069274825
  5.6009432509022536  7.2577141676174799 13.1843660636948918
 20.7947237723805713 18.6926399130793932 13.2398151924769785
 13.1775709685933791  7.1251187464882513 20.6536072971172580
 13.3358252534699240 18.9154641482492210  5.7333369981736313
 13.1908857991724560 18.7344398582356639 20.5833474775605829
 13.2419947200220776  7.5902509779822349  5.9378966975233256
 20.7023310817716855 -0.2310563149798286 20.7061068952578751
  5.8685522190126145  0.0106964347751021  5.7147286820139627
 20.7716916990202947  0.0597309656125212  5.8300702980403480
  5.6246637544654297 -0.2684806957811549 20.5588688449962049
 20.6651965661662018 20.5319102368593640  0.0136504210819579
  5.7699844409825891  5.4053949562061483  0.1738609465131933
  5.7701100874487965 20.6861415097608408  0.0648305728956159
 20.5727175743933444  5.4630076905962781  0.0945738435178907
 13.3352920148028407 20.6617742612881443  7.5255838336810186
 13.2032176519539917  5.3416793139467469 18.8975845392489639
 13.2710732050874167  5.8270631159362001  7.7203892439129573
 13.2729709095775217 20.5021307216554831 18.8511677519435814
 20.8512101574358795 13.1481159081719614  7.4193560852568616
  5.9926590687295871 12.9922713507005376 19.1488953561311597
 20.6572242952052889 12.9401471834838606 18.9075995392458474
  5.7931805746600054 13.1993774042601242  7.4697954169438949
  9.3945871749097147  8.9003280237022082  0.4636970120255384
 17.5219760251042267 17.0501198866800650  1.0270330656899127
 16.9864314219484953  8.7630270961175381 -0.8308164159736219
  7.7907555729976190 15.8346834536367655 -0.9178935245248682
 -0.0394163225045758  9.7704583911083613  8.3668812512387074
  0.2549225874647845 17.0594970931672947 17.1299527335189516
 -0.3828481000752969 18.2540299238136114 10.1826004081090460
  0.6580175624353030  9.1059624610055234 17.4359459454704826
  8.4049054084749883  2.4855682933946288  9.8893431467149728
 17.3068243935024206  0.0205711151208444 17.0912104504311024
  8.9132961809194367  0.5149071908017976 17.0491401835478555
 18.0788148125030652  2.4811065967629156  9.9192452095657746
  9.0321877941714117 22.4286805799040891 12.6697735910398048
 17.7188826508787045  3.7557325415137752 12.3576804196893963
 16.8017639575622262 21.7309293377233281 13.0405550646374113
  8.6584105817728556  3.6409216063680252 12.4005632335773175
  0.1847622941020039 22.4923439550753059 21.9100803785348681
  0.4519126179933155  4.8726611466294232  3.0528168706222409
 -0.0051287612864935  4.3311860462345910 22.8463757714206572
  0.0547097944323679 22.9192840655084282  4.6544232571947832
  9.0513487254995066 15.5634472222916820 23.1524950579655737
 18.0174907133960645 15.6959231048837076  3.4366434362141494
  8.9621695598033426 14.0253281733779538  3.9101400245395812
 17.0892539038040390 13.6012164047477260 22.1921988915137476
 22.0997873782845673  9.3451006375229078 14.3562388728564141
  4.5045956606544033 16.8389918288887621 12.3773770633955333
  4.0305767339568686  9.1419966384977247 12.6522370970875322
 22.8674477872156565 17.5110542698314653 13.1012803651513483
 12.3239046179057308  8.9787273348967229 22.1124540633102313
 13.6986022072492428 18.0062724371640321  3.2679171819344925
  9.6998143399069789 18.0395088311594094 22.9314355595422903
 13.2374082797772239  9.7662936524720507  4.8286085375827614
 22.4701302895786874  0.4247753863625166 22.2130692762044859
  4.9024867350502221  2.4366379671699949  3.4055779459590640
 21.6375153375979110  2.5046040107799641  3.2853981007554713
  4.1097674987964856  0.4042954582009529 22.3685082107248370
 22.4923045386190488 22.1917080751437261  0.5247746858376532
  4.4408862208935878  3.7344674254019732  0.9861021853811699
  4.1077385666303137 22.2181788158808295 -0.6226018892633473
 22.0532576278758441  3.7999509124078861  0.7867008329436472
 13.2455222057659050 22.8356567954759448  8.6434038798341888
 13.2317677001633172  4.2509436398419878 16.6775778732906019
 13.1883883806666002  4.9172385175190474 10.1413822774480824
 13.1382040773207667 21.7026730756648973 16.6935562072123354
 22.2989775795869534 13.9276412986875258  9.2091493363919366
  3.8892992838729650 14.0046997784535030 17.5568415169008532
 22.2788845272359346 12.7948956125859628 17.1200068398132323
  4.8127446751049190 15.6838066501852165  9.8725358350308952
  8.2224653145395727  6.2624320977462036 24.7936060030331831
 17.9975908819974855 20.1288056502748525  1.2817674780307005
 18.1365532963490175 19.5788610185588290 24.9469647426348757
  8.7326568520033394  6.1618103370012189  1.1615146358875372
 18.0355711806007903  6.5442295048919030  1.6068574473137238
  8.5606425429852173 19.9378938439804898 25.0648299012067568
  8.3736634770643317 19.8002727168563410  1.5321688883355784
 17.8579019938418000  6.0271631983642395 25.2251216150647615
 24.9006440837367080  8.2788893429117181  6.3743792970275921
  1.4585362263293045 17.8123393075116780 19.9653335783633388
 25.1128086513792006 17.5942077880384957 20.1951149309646354
  1.2264353599572548  8.5931599334441078  6.0498096873834317
  1.6355064087925195 18.2424700922969620  6.6571384779303120
 24.8526706811940734  7.9720439101256861 19.8727416760335771
  1.1927785213912203  8.2322139371967644 20.1703665661795384
 25.3296647874402971 17.9243250437299402  6.3303369001616367
  6.6201962859485235 24.9014444758772520  8.3311762172697819
 19.8245229411942034  1.2777923901517638 18.1382079438454440
 20.1109379208403993 24.8727158271776645 17.9489949890488312
  6.3303811084793340  1.3267396455514087  8.3683898215743397
  6.1248118557974207  0.9435044904670747 17.8163567137550416
 19.8626687233745187 24.8564789976401599  8.3738744533032783
 20.2494669070273972  1.2804551097016548  8.5660580165240408
  6.4392914484663963 24.5545164653308987 18.0557575576327238
  6.7878905191448942  8.0758937891453861  1.5604242610749928
 20.0890424577655970 17.7000938540186574 25.3291889701056299
 19.9584093375638076 18.2299845940503040  1.6978818053836919
  6.2750476570340261  8.1061448171861397 25.2131153096998375
  6.5776279440930123 18.0885937612442333 24.9081802914214023
 20.0523862434284226  8.3101296066662957  1.1346834639527918
 19.7536940933491998  7.9337646166659681 24.7824392644953662
  6.3590585437978797 17.9243316668099837  1.2967233025273821
  8.3856402030749564 24.9434892560706629 19.9380123067101600
 18.2807010119449593  1.6069942060748661  6.7142730699583018
 18.0477037933331310 25.2117167507120605  6.3330229269516423
  8.0730835904101053  1.3432523459272458 19.7115351993276207
 17.9658180479283374  0.9486011965478364 20.1503743062633944
  8.5262171301067955 25.1106778103648338  6.3471630287033971
  8.3946859361285764  1.5184847378698776  6.6067722810182890
 18.1467422427560656 24.5795789056362501 19.8980300592777439
 25.1871991654870051  6.0324099871796060 17.9676466991934305
  1.1967037071619315 20.2202651593658125  8.5015898373422498
 24.8886499348939871 19.8176150291656619  8.2440251389224848
  1.5153681985283780  6.3939029899706696 18.1572999383963456
  1.5840221900315443  6.6338993947086555  7.9191469942760460
 24.8862867169672199 19.5961140685942716 18.2908740468743929
  1.1938798622152917 19.7000961106855286 17.9851977162306724
 25.2978160707002857  6.3815715831334288  8.3168456687031984
  8.3144431647768204 19.7883783719933781 11.6139331315276468
 18.2037232164142750  6.3813323441159691 14.7174927030562195
 18.0655336805891302  6.9194382978799949 12.0235327900153397
  8.4413666442052655 19.3023639962479159 14.3308005536612857
 18.0005050264864437 19.3067153752575784 14.4645370521545953
  7.9647228462053601  6.4612155049541853 11.5159892422690397
  8.4230640169369995  6.6002233330340863 14.2449857583011905
 18.2458505909699085 19.5977866140007499 11.7379383569790701
 25.2601275186977787 21.4116071924431886 19.6101416755179088
  1.1541395705150943  4.7671854892666135  6.6825133019111016
 24.8526904089039604  5.1152766576485087  6.4759834174927073
  1.5545120886395736 21.0210857023179898 19.8029342116432652
  1.1158296971881529  4.5254346107358687 19.3954882543628848
 25.2580281007421021 21.6938268028154084  7.0197611386432461
  1.5955486752399375 21.4847352801597964  6.6493414511445312
 24.8036579768061038  4.7394359573192748 19.8011313395523381
  6.8686991568651283 11.0130807312943428 21.2415776670254104
 20.2430396025499846 14.4066924660592228  4.6752508245631512
 19.8425828398020627 11.6564971108781652  4.8627088785061234
  6.3050915251762145 14.2009502531006788 21.9481587032482679
  6.3152342892561988 14.3977401510148866  4.7935908325959593
 20.1067016895120290 11.7483631782891607 21.6727338681496349
 19.7556228022389142 14.4730600145462898 21.4497205828286397
  6.7204574749775503 11.6459027993224105  4.9674156847463680
  6.4684896158731275 21.1066396206774876 14.7200645223289843
 20.0296638113426368  5.0565826806630954 11.5830992663928711
 20.1964322695961336  4.5624313494244895 14.3255979549236745
  6.2928050189177673 21.5840485714530388 12.0275376368824585
  5.9550658207003302  4.5816670559336243 11.9661564944314041
 20.0448725124497003 21.2175722124835886 14.7598089489667128
 20.1567506100170917 21.5245746327968668 12.0672322521127935
  6.4742036530259970  4.7333996541688883 14.6617834498146689
  8.4834679838341582 11.9753932898797224  7.0383915614527197
 17.8796836938236723 14.0997885828579275 19.4381431207018700
 18.1486619567537666 11.3630740680441722 19.8092118662817853
  8.3073395985872942 14.7070433622198404  6.6798942506384140
 18.3046543425548904 14.7522350421414146  6.5347682431912855
  8.9163336779486411 11.9859322327564932 18.9199834592222196
  8.2308389824180210 14.6753659155217253 19.7921130520347965
 18.1029727176294699 12.0114746922960762  6.9649607142243735
 24.9453528457820646 19.7853875656505238  5.0705576876690035
  1.5176407219812147  6.3460725198594599 21.4006884949475733
 25.1945952552232306  6.6765152011843174 21.7118115700971330
  1.2552001432312154 19.4887653049664387  4.7893902463265814
  1.1221727195057081 19.1679374380008021 21.7677272171252767
 25.2732029065631316  6.9944920069596055  4.5295941678363993
  1.6020518834440183  6.7185042358647271  4.8217501242753880
 24.8291640474316893 19.4275708170858010 21.5151123184905657
 21.8811948090124631  6.2876799175044429 12.0818476450918979
  4.6347015476585938 19.8365660931607763 14.2630325523745931
  5.0913891154489193 19.7158631704902874 11.5223182845013348
 21.4271358710591926  6.4165288270225735 14.8062999667210882
  4.6277136128587948  6.0252885655215183 14.3249595726436798
 21.5175152895892978 19.7299320903275373 11.7252291691304755
 21.8256577523956175 19.8260814860370722 14.4881497784519855
  4.7765383898924654  6.4990188457781262 11.6019430429448125
 11.9930231028519625  8.0913824923861881 19.3751582888804137
 14.5027429660106773 17.8965792282991885  6.9272416780432380
 11.7733624635211047 18.1591765987112730  6.5875957385998989
 14.7263917102187580  7.8708982276175634 19.7766959296524654
 14.6996641595145547 17.9220520906404595 19.6579185154929661
 12.0730564511096965  8.5795568859507174  7.2074161977055127
 14.8199768450368872  8.3272792436365624  6.7863837401135516
 11.9656751349237123 17.7966135056012185 19.4013227111047790
 19.4953629585452042 24.8984528239584186 21.7007149712932410
  7.0988539833551654  1.2341726142255871  4.7559498123032116
  6.7352659690453773 24.8216350556489154  4.9683041385439060
 19.7848209288919001  1.2957503998802302 21.4752683141100071
 19.6094949637706293  1.3676869496729858  4.8838601560657491
  6.5538635464205095 24.5238496232398049 21.2244372292899008
  6.8363540956539168  0.9226526302827096 21.5717908912743930
 19.8505271921598272 24.9413938672456119  4.9649491815409856
 19.4650464508902203  8.2518913582589928 14.4329382696136310
  7.1286147711060126 17.8772735965048994 11.9812779544992498
  6.6013420404197491 18.0004049878085652 14.6707448939735201
 19.9377075297521813  8.1819392406545699 11.7175088882462326
 19.5989066782435195 17.7813731058042563 11.9735949980907712
  6.5844406273990934  7.8541662215964463 14.7378015284728701
  6.7768897736264666  8.3312019591366688 12.0429139061703747
 19.7630916766787763 17.8875578460746176 14.7094586566864951
 21.6703149445035130 25.1249811015389959  7.0135395064638475
  4.8754169342894969  1.3047965251852272 19.6851540098264657
  4.6004510560691427 24.9054023579120987 19.3508726406808442
 21.5945907620670781  1.5283868091655497  6.7459520439576597
  5.0442511165428545  1.5664459451559398  6.5063146129852845
 21.4574096797423444 24.6192301896010477 19.7694807056739883
 21.6424813065065358  1.0025516396107352 19.4777947676260865
  4.8390995796219443 25.1773467403468416  6.9363324842298928
 11.6775695385738789  6.6947262282101745  5.2611774537969547
 14.3697795037511398 19.8462018090879155 21.6528736997211411
 11.6259885705427717 19.6406001100340148 21.3731346448675907
 14.3832831663034248  6.3074158477140925  4.9860293231511914
 14.3482723422390013  5.9332605299599770 21.6697426672765978
 12.1620291402771414 20.1435688503918620  4.7432279110546522
 14.9037202506305491 19.8400221966565553  5.0455845764539378
 11.6070808763642699  6.2398699552898034 21.3654973333451537
 21.3172251601152247 19.5490836307188225 24.8251545315221165
  4.9166179325086441  6.8099228434103836  1.2697712553019824
  4.9913990226156777  6.2431078275135166 24.9329688104600464
 21.8137590637886909 19.4360108752539276  1.1586976232548232
  5.0151060834883658 19.7430375070209863  1.5778743980278431
 21.6055798562545007  6.6820745008253155 25.2162124309581266
 21.2749540538870505  6.4485830853445734  1.6163247304712278
  4.8049275815543897 19.4811007754832239 25.1488221750858187
 11.7714933767190981 21.3863921067678397  6.6099086249664376
 14.7451571716232479  4.6548382234017209 19.8276995672363050
 11.9931812254982901  4.3763996323487433 20.1171170731250548
 14.5243494037781815 21.6849031908101750  6.3169544912420017
 14.8104740948942357  5.0610734030560378  6.8432837670469500
 12.1049667034689499 21.4730629598893117 20.1124769224023119
 14.7954739318923405 21.1633578720210949 19.8446807349833634
 12.0784326316602630  4.8352185136000871  6.5169145015447665
 19.9753291725580304 11.6257492320655746  8.2035433742249584
  6.9153909608530846 14.2916059248089109 18.0139811780705159
  6.8766708598191526 11.4626276126379150 18.1823343533668371
 19.5917867462924633 14.3700837903807166  8.3744076862356955
 19.6954519225583198 14.4286051864096816 18.1071790134915105
  6.6197818419119843 11.6886574370183460  8.3131913285214178
  6.9580065778592504 14.4498524990321719  8.4916453298563201
 19.4556560386362136 11.6895913428636540 17.9735777257785543
 19.8921525971285647 21.3555757344063828  1.5953206482720610
  6.9971192389876595  4.4059280944325794 25.2731466187134473
  6.8963078260808341  4.9153674553842182  1.6707847957970956
 19.4221797912993139 21.4356801912933683 25.2449407718741909
 19.7132274881554039  4.7548266234246324 24.8833592690812253
  7.0092817376473571 21.6049753745821747  1.2837096612158827
  6.8238573212674751 21.4063542389642585 24.9111693750966552
 19.2065792550063321  4.6255096662201236  1.2347884373765468
 21.4493083601595096 11.4441306516053736 19.8607780902048354
  5.0134821960130047 14.7386487807615882  6.6286935028320846
  4.8565940318047671 11.9889660427380420  6.2320089321572274
 21.5810739907240219 14.2012096306299096 20.1178193109516492
  4.9989258914286712 14.3879695375454251 20.1181867902981431
 21.7197369522595238 11.9632759904405308  6.1131634627517855
 21.5836257539289065 14.6813215073835739  6.4913945371170865
  4.9987265247637849 11.6091790292435384 20.1947199910036623
 11.6804917148863687 19.6409786301027722 18.0931189944929720
 14.4764559925159375  7.0774634132978678  8.6569858028844600
 11.7251037429585612  6.7243258265607970  8.4755056527972599
 14.4366591252711665 19.2625543664912868 17.8346578225097225
 14.8892940568445340 19.7369033481292071  8.2157364549330936
 11.6418439216965801  6.2292784972602080 18.1140300481149197
 14.3859795768280723  6.6023640632914349 17.9192510562963925
 12.1708630999438405 19.3983624786854314  8.4578299992640371
  8.4634835086705280  4.3868246591211166 23.3831403808169540
 18.0461456597701151 21.7070972971065856  3.0442767338662478
 17.8555953992741792 21.4242729960818572 23.4709671002567895
  8.7798166817802628  4.6795922314172609  3.0404868737401141
 17.7924538606491254  4.7433871013905344  3.1264358138020123
  8.6246045006926071 21.6437444778592756 23.4011738421332041
  8.5974621402375622 21.6169307014976404  3.0467096907008151
 17.8721225027035295  4.4539827517984714 23.4334177533031962
 23.4225181143306465  8.4909099830895620  4.5453911259283455
  2.9420891180664808 17.6472683222445035 21.8059095290686784
 23.3810785811626545 17.5751845895288206 21.8252556264763165
  3.1163214463197426  8.5257056105736240  4.6080678047378569
  3.0566747931050817 17.9348272921590102  4.7889789480804374
 23.3866806033059120  8.2318123668080432 21.7075720522796409
  3.0246335814984580  8.1411391751389424 21.6957436642817463
 23.5600603263206558 17.9050580531120360  4.7375990440865445
  4.7881518975580839 23.4100738849303269  8.5292356048083935
 21.6417346457655349  2.7855654963878154 17.9003201797334590
 21.8464588143435670 23.2368476206749612 17.8877335952428389
  4.6648701134521824  3.0364740154285155  8.3254280772314591
  4.5985335490147339  2.7603448123048495 17.8376220340864116
 21.6756671577238649 23.3338212327998811  8.5758320430182078
 21.8920223301475225  3.0208789773181675  8.5519677677182173
  4.5997074135876179 23.0839797349745410 17.8200981486345675
  4.9148853458981794  8.4524747740906232  2.9741628283471577
 21.6217913660362981 17.6257152215840307 23.4962954913609394
 21.8884095753109271 17.8986466624683587  2.9833885063766568
  4.7302757380170704  8.0652818109004016 23.4267115522129785
  4.7040865026466374 17.7790703878770877 23.4780094153186916
 21.6240285912159926  8.3896262840508360  2.9158815321095086
 21.6381090465488413  8.2191841322587624 23.3908512992747148
  4.7797420269670114 17.9330373723055025  3.0804629482331523
  8.4830783434037773 23.1880931398182639 21.5349386102638505
 17.9394909767316513  3.0790974005356708  4.8890501624401255
 18.0355838677752409 23.4376468890050162  4.7454753282430859
  8.3964346382623063  2.7246247558363099 21.6101068148849720
 17.9103853218900824  2.7200979568149384 21.7306372324727377
  8.5714373961427022 23.3380996029151824  4.7582440453697439
  8.7245108341321913  2.9826281691052001  4.7793769211383417
 17.8585812555531653 23.1670259278506769 21.7797593991260783
 23.3748640693746594  4.4901537419095954 17.9305579545916807
  3.0342088582319526 21.7301584663466230  8.5082896467906011
 23.4305560402957660 21.6540125517799673  8.5531630622785588
  2.9160515841528856  4.5112369431585586 17.8450402841477676
  2.9235225747529854  4.7294277666522317  8.2746836795992760
 23.5675771323172860 21.5244771515908830 17.9358441944454903
  2.9583960505661655 21.2941627719935127 17.9134965192914137
 23.5263815612567306  4.8114955611983339  8.4170424500753658
  8.6547779551248620 17.9255624943558836 10.1854706934200880
 17.9230770419754357  8.1824471860722277 16.2400068826312491
 18.0951942679594175  8.5074954372969191 10.2594051301994789
  8.4439267857368385 17.7756143670333024 16.1454427840714061
 17.8412368331046558 17.5471990415208303 16.0678616560553387
  8.3623694291632056  8.4222839751625500 10.2671421832889393
  8.4998391325680114  8.1284974061569972 16.0749572964677583
 18.0182131119004403 17.8178538712240275 10.1973954966106195
  4.8474478341495706  9.7421894949660341 21.6751373884606444
 21.8787925918012789 16.1525232765157831  4.6702825481772354
 21.6661941885959344 10.1680117816284401  4.5624266116562824
  4.6705343088162596 15.9475038880298623 21.8740434882419770
  4.7642856840769401 16.2074195566393620  4.7898862930679007
 21.6864170886991019  9.9678701887802905 21.7018205027574957
 21.6239577693130229 15.8958250246240578 21.7908335712434251
  4.8766136249539080 10.1947635821304132  4.6654261111655906
  4.6021968304116330 21.3439788138992625 16.1262178432412284
 21.9191906124547131  4.7794397710258716 10.2279179384131762
 21.6749321259625098  4.5209600735693751 16.1972079327909526
  4.7784208727867137 21.6436168232256207 10.1950949890155247
  4.5072260307610588  4.6832349656943233 10.1043338997800678
 21.9307707876144455 21.5502271381096477 16.1395356822284874
 21.7175978022819507 21.6036578373182380 10.2808310829244913
  4.6232197316917842  4.4765442448017074 16.1204029429517277
  8.4329211444160581 10.1865886781706898  8.6022569454818889
 17.8113156143602431 15.8270530101510474 17.7897024234543508
 17.9025155531025710  9.8874642763897285 17.9723796002047393
  8.6059837740479814 16.1863112354679188  8.4931335990221157
 18.0386577810885136 16.1681518723016708  8.4142222200979937
  8.6297665800554331  9.9262925383633789 17.6887142010818330
  8.4492411646471677 16.1112261216317840 17.9080727380061155
 18.0983347396021514 10.2281788264638926  8.5464034451810704
 10.2362937841003490  8.1045678359557947 17.7744200335414071
 16.3010357858408987 17.8599107166186073  8.4810612200294049
 10.3515837279018204 17.8777586298372952  8.4606750756726772
 16.1890662150518843  8.1651767276474896 17.9415701278232156
 16.1045119087245787 17.5576112102762636 17.7777125240927987
 10.2019325393765374  8.5247249924110839  8.6802603453577127
 16.3354291005170538  8.5593067416769202  8.5869092926729689
 10.1716331046081603 17.8257618904637205 17.8506872269999342
 10.3549832005461315  4.7766256628132711  4.8805209711306627
 16.1278733730056523 21.4573094573286518 21.7720631128237798
 10.3035545501096291 21.5919930616274236 21.6508268530019379
 16.1862730354947217  4.7643210422352533  4.9363506254726577
 16.1830661581913340  4.4227468813384681 21.6917559673101863
 10.3186995523402167 21.6489171935322737  4.7587771770554861
 16.3402805070110446 21.7005778644251066  4.7762347442641833
 10.1780924527221419  4.3783762010260920 21.6596354540903491
  7.8471254943741222  5.0540110226578259 24.5778880093408034
 18.6864426044204137 21.0179069772416369  1.8810184630401718
 18.5123448568281432 20.7640102208307873 24.6422464449121499
  8.0995240626299694  5.2930585379902686  1.8596726606224745
 18.3832850185907013  5.3449860784637071  1.8940578744496057
  7.9644054481277298 20.9620158995793986 24.5535435832876310
  7.9491918728531603 20.9645620368713246  1.8650495745946440
 18.5220622462438271  5.1213766432919341 24.6041217516454118
 24.6253590832009053  7.8811240092695822  5.1890911961945827
  1.7452013618218589 18.2497738322492005 21.1341984499085846
 24.5347018381655921 18.2402025322664869 21.1372974948870116
  1.8912935695717352  7.9119000836256985  5.1970917423612928
  1.8908721123513412 18.6007046421343318  5.4511249284719208
 24.5670305703162164  7.5828625675167345 21.0568245861774415
  1.8131731371830859  7.5378060703171705 21.0422250114393847
 24.7021276641986915 18.5796247871052742  5.4270362914637964
  5.4570987592621947 24.5851078029937860  7.8889200818796859
 20.9928103331557949  1.5990136850410923 18.5466827833595929
 21.0891550439629292 24.3333941763316339 18.5762594780806829
  5.3903089874148824  1.8969755271557183  7.6935858376685236
  5.2391730365930140  1.5773176770270632 18.4877390086813733
 21.0262669511977478 24.5265811231011810  7.9447739607480647
 21.2062412424599991  1.8572741813999130  7.9196211239516794
  5.2543367982167544 24.2739908704039777 18.4500067292527952
  5.5840015144563955  7.7309814815295530  1.8459036328914258
 20.9590940053963166 18.3312984654298461 24.6399996937279973
 21.1783047022629631 18.5655404035738876  1.8532505680365039
  5.3706781535865185  7.4191258617468332 24.6235564726209937
  5.3875600868355980 18.4986174811731026 24.5961145667868095
 20.9355785057546875  7.6703236632776219  1.7998706031485363
 20.9619829656659249  7.5626981036105354 24.5543862187592872
  5.4290134823004959 18.5769781817912119  1.8954038056257823
  7.7568696752905266 24.3019175754414860 20.8461680261654045
 18.6531891533815397  1.9384565346837206  5.5349713629066031
 18.6832690297012078 24.6202527391810229  5.3921447065552783
  7.7237963253435318  1.5774176679922804 20.9212258589080058
 18.5947460665836388  1.5631938522325579 21.0756006452216837
  7.9030101591644417 24.5118629889868060  5.4029389444634024
  8.0332197708343394  1.8269128823399450  5.4187237482225337
 18.5459484420661305 24.3050550039976763 21.0832344737357964
 24.5458554328821030  5.1303411000303925 18.6079859797347638
  1.8506854580752499 21.1035364428629322  7.8455128040600135
 24.6146633850411050 21.0262118575223731  7.8958253874191691
  1.7583129548552123  5.1834698916756796 18.5102512659330358
  1.7969833458863620  5.4187771921472185  7.5762577520859571
 24.6573623992508253 20.7963522708508251 18.6599318104430090
  1.8174798122510394 20.6257975165560410 18.6131619726805084
 24.6444577847999717  5.4815748846614207  7.6866551114071440
  7.9900063015011700 18.5736413261652302 11.3522097477207424
 18.5696992412727937  7.5598670018383842 15.0440045252911094
 18.7425099892681324  7.8217012287584593 11.4233189777583579
  7.7815564189206841 18.3992475537820042 14.9556795551086559
 18.5846126117323927 18.2894904734655768 14.9896693437992514
  7.6539702931920548  7.6891757162215262 11.3618256100590287
  7.7907640071589253  7.4736269956396706 14.9246722371718707
 18.6677166039257578 18.4355017900860574 11.3953900534280663
  5.5572514095057421 10.8475968805915546 20.9959591483588568
 21.1948195204897338 14.9946426033264597  5.3154969210024401
 21.0359181846878869 11.3513767652563153  5.2229518966204376
  5.3659572165387477 14.7614344933615946 21.2865038909514546
  5.4069302527474719 15.0249787816433109  5.4413389993806840
 21.0382062738108750 11.1449572316253747 21.0362920759269514
 20.9484118757042310 14.7655926938450275 21.0732761690349797
  5.5255667941211577 11.3662621833202220  5.3341162758394933
  5.2688336829305982 20.7134817986927438 14.9426203410044121
 21.2401007374396613  5.4212815228642652 11.3940724823603201
 21.0535079153708828  5.2040150804005316 15.0164685363626731
  5.4294670536126501 20.9321159052627657 11.3382701955788097
  5.1169059241990142  5.2929867318719666 11.3218386035935854
 21.2274636483759700 20.8198756581758957 15.0342300030473321
 21.0885812384659950 20.9057079228996621 11.4485609380783142
  5.2881724442708986  5.1189886670561302 14.9441392217382205
  7.8066220671463755 11.3722231440951767  7.9385561330002394
 18.5046943608392702 14.6942654216193880 18.4897297177160134
 18.5466782961141092 11.0708643301407310 18.6277456011791003
  7.9148565090226981 15.0311454536420737  7.8512150368679796
 18.6892383984253847 15.0088304458284671  7.7330807977517608
  8.0776423323256825 11.1734933321894054 18.2604784721003917
  7.8243500495201062 14.9559811898956454 18.6186419435363497
 18.7675982150454956 11.3772055849704277  7.8588767723914055
 11.3807820484247166  7.4271944719332543 18.4687133084446558
 15.1373659177516764 18.5404711791488275  7.8333643504674573
 11.5238574430142595 18.5195440825938427  7.7915042960925129
 15.0124727859667271  7.5014287205412762 18.5860357924855002
 14.9898632446808353 18.2909211530999087 18.4648062395360029
 11.4266455857747768  7.9107120478264337  8.0822707518143435
 15.1193646643157145  7.9468581904112581  7.9733923419598627
 11.3624680346516325 18.4649189816315662 18.4894437906511619
 11.4576682778731627  5.4806925801450408  5.6040952600270790
 15.0079719879091584 20.7795556011568721 21.0462398093428895
 11.4345052271032976 20.8666646607967650 21.0044686141181032
 15.0377451915171640  5.4208181446734507  5.6338351563534799
 15.0019173396390482  5.0458471469915223 21.0199334263158768
 11.5074005616073265 21.0173081105778898  5.4111710848279477
 15.1690239226043673 21.0393804275902596  5.4233955805486449
 11.3535036117872572  5.0338463592811351 21.0039158903921610
  9.6271562540083107  4.9311658933791742 22.8230602855233045
 16.9171640401931676 21.1277144294909789  3.6353389039193078
 16.7087506179996872 20.8582223152599653 22.8971193789429677
  9.8378154218802631  5.3187833286833204  3.6923712736668555
 16.6824710325057630  5.3201557141197036  3.7493311925367094
  9.8310892954767919 21.1539046466816956 22.8925836658489281
  9.7493078749669753 21.0619821746735205  3.6200906520550489
 16.7354431791013667  5.0151096577986127 22.8349914379187169
 22.8454674446961974  9.6413444299594317  5.0996153375825370
  3.5111443267568485 16.4753600757864263 21.2937199739945520
 22.8070610148748898 16.4279830595717193 21.2666951892097522
  3.6956938074556027  9.6592756380474274  5.1948167310936304
  3.6187562201187387 16.7832838648896612  5.3556104867142533
 22.8341835566808697  9.3899530819580068 21.1434105079254202
  3.6669932906248910  9.2347991333917250 21.1072627782243742
 22.9946581017068361 16.7482358176195305  5.2828803687384749
  5.3672385834061522 22.7891193894200406  9.6453990502943032
 21.0813108959325959  3.3803814548823947 16.7576098941589393
 21.3479562500207862 22.6951195674854524 16.7004337424123506
  5.1303950034887196  3.5678248910565356  9.5324660861939279
  5.1753724407581325  3.3236860543297166 16.6922244677670371
 21.1167916530728412 22.7384632986027064  9.7158647961533351
 21.3814813959633945  3.5866417699716542  9.7234771984810138
  5.1450736599909828 22.5208281746186358 16.6614107755588954
  5.4890789346392452  9.5888452731421001  3.5578071286856474
 21.0293005578863621 16.4976013807044168 22.9119496618106773
 21.3399937750141042 16.7227514253813894  3.5144969680395950
  5.3663510662189013  9.1645111563701889 22.8423144376820062
  5.2611580935942568 16.5998456235053595 22.9628454741899226
 21.0490905153923364  9.5392622697290790  3.4720712898392896
 21.0887429551851682  9.3800855415587012 22.8240861161273756
  5.3452303397486709 16.7876328391541136  3.6534245124757168
  9.6356727189135238 22.6225955549744882 20.9724377043023829
 16.8160625214865078  3.6506654170229678  5.5078253858274939
 16.9069354944102166 22.8539462943476472  5.3361717065420962
  9.5607524027679638  3.2770433862361106 21.0540892672797781
 16.7746154572315902  3.2818812838530653 21.1349070952085114
  9.7240540146433343 22.7851436669464391  5.3289439982626670
  9.7920105491446918  3.6207775222264642  5.4304616584737406
 16.6941204192404200 22.6187052220052820 21.2314847762212757
 22.8212369677904547  5.0752309782159761 16.7868970776058255
  3.6146048854910053 21.1123694649536908  9.6221029439856238
 22.8710901053257878 21.0664016486529988  9.6968413649754517
  3.4965929184968672  5.0730408744242723 16.6991505004556728
  3.4079980468203237  5.2679132486335902  9.4750490054808427
 23.0504228398534359 20.9822175775088944 16.7506456045454115
  3.5119289916444094 20.7282281708790137 16.7541836295752660
 22.9898885469463536  5.3969005038777169  9.5749539108852932
  9.7933300840151052 18.4800793745437950  9.5966024286536520
 16.7760505651985454  7.6023062186164356 16.8001253870572285
 16.9242375081845040  7.9670314050859563  9.7105700652246814
  9.5876030497361242 18.3682075165568612 16.6984082823517141
 16.6822217518460754 18.1027448466955256 16.6246790093237919
  9.5633902343802628  7.9057024564351943  9.7627120105879435
  9.6132648072253239  7.5174951045249063 16.6656238524655080
 16.8672724403433101 18.3946550186004636  9.6449683115787170
 22.9539048299914370 22.6420564837527891 18.5149882918498960
  3.5522800109615491  3.6198388033160103  7.6959694124858506
 22.9726182239287837  3.6354863937936992  7.9005158126523645
  3.5094797188683646 22.4690063645498164 18.4474787765798567
  3.4704860487317242  3.3588582869143337 18.4157523168334940
 22.8261692058031791 22.7865109358591695  7.9908571683390495
  3.6265268308038032 22.8767413693104444  7.9591585724818801
 22.7832282358023015  3.3482174276757122 18.4865539871037221
  9.6292357054275879  9.6624526120800205  8.0959877890687100
 16.6769480919042827 16.4188799642259688 18.3648611059077531
 16.7561135754234343  9.3060869605026930 18.5293293496166811
  9.7546061843610126 16.7398532377854536  7.9047618807803692
 16.8855334208701819 16.7462948036139636  7.8666141704241141
  9.7396180225244766  9.3078425810513146 18.2861252541578310
  9.5948811678765100 16.7024977187001298 18.4548782909879527
 16.9283554087093009  9.6871357137274199  8.0012260091789855
 22.9956791716303570 18.4913334232019544  3.5936785927550976
  3.5655143176891730  7.5519691491125069 22.8506115321637076
 22.7837080857458751  7.6420500118512154 22.8275895213142412
  3.6387832189872986 18.5114550098954886  3.6538655151797004
  3.5424245142664472 18.3023721123042442 22.8908382060977580
 22.8075975947688079  7.8641862779748086  3.4557198414635946
  3.7318425345939241  7.9236506904411366  3.5041289825383646
 22.7883757285486936 18.1742633019313615 22.9420874525142970
 18.4432015407767231 22.5653720332003900 22.9026184651609732
  8.2364019168718787  3.5047612125975802  3.5791252960144173
  8.0066594785293077 22.7503001587050626  3.6188479176762232
 18.4575087061629901  3.3073408548474865 22.8788296407468756
 18.4190306209794130  3.6268029906188142  3.6931632583821896
  7.9574265166609388 22.6716045486902509 22.7240718581014747
  7.8458993211028396  3.2849865447394260 22.7738667974886191
 18.6074424363757984 22.8619883931141779  3.6017857012281227
 18.4869997602255580  9.3211589292751569 16.8326249136816060
  8.0651963217545681 16.7796176046603698  9.6378080754046938
  7.8739293706531681 16.6474654929282160 16.7495137488494983
 18.6853636149511537  9.6354988793796217  9.6751531011462450
 18.6067581180372912 16.7087882555332783  9.5758206429437731
  7.9996901402361162  9.3274563786868434 16.5912815169277081
  7.7960906208004346  9.5637259688416183  9.6843675966815574
 18.3952763812134599 16.4007692832763681 16.6498970881089470
 10.0882972434230922  5.8033715210350874 23.2799951063619126
 16.5027507271604215 20.2168574002383288  3.2080847931972252
 16.2907702791493527 19.9423514753091098 23.3099959265697194
 10.2505505690569763  6.2466496667937630  3.3003727464743826
 16.2097878977693775  6.2041854588222654  3.3252696595201989
 10.3910374580191398 20.4123142242219338 23.4529688002208765
 10.1904923126537383 20.1642300698869654  3.1914884894662952
 16.2888512965666337  5.9177785021657883 23.2479752629518579
 23.3001895600145765 10.1177401830910423  5.9650394258617396
  3.0575216931466977 15.9914492816299916 20.4313054770466351
 23.2561122282073889 15.9759941384480619 20.3861786335574102
  3.2417840640338609 10.1170893010962288  6.0710475184054333
  3.1732640922340165 16.3449585060135583  6.2459170310997063
 23.2816303463711627  9.8258328996100062 20.2529732869712014
  3.2637467048949769  9.6741362247026803 20.1968334023211646
 23.4106098611592870 16.3221002160683959  6.1929942743349597
  6.2854393831588613 23.1892121328076577 10.0700695462823067
 20.1767445059004693  2.9662519475589373 16.3155156801509591
 20.4548036072499677 23.1215496560147997 16.2512452868844512
  5.9901259115278194  3.1428217646682244 10.0406598857026594
  6.0651725754432206  2.8788531379096134 16.2521723286548436
 20.2100904835529676 23.1500397111668654 10.1547353638250009
 20.5383722433557843  3.1373875768167436 10.2390486468702360
  6.0134590067443554 22.9791819958040620 16.1941282276786218
  6.4210753905566893  9.9933750760582001  3.1690849678219384
 20.0986908985464794 16.1049703282646242 23.3174552421370791
 20.4680402588664911 16.2921396382731416  3.0323952658940807
  6.2485977997996960  9.5465819726805634 23.3596976440858661
  6.1696438766841526 16.1872041186208726 23.3951894190008751
 20.1172409455356380  9.9321084057763827  3.0700836871496366
 20.1855432138935811  9.8160308167447319 23.2457315299371494
  6.2468989410596603 16.3564217023786860  3.2222130535130789
 10.0017812821767027 22.9748039302575897 20.0097696115459662
 16.4377474348927990  3.2366449382215854  6.4398682243431828
 16.4846662124752008 23.2896277123398292  6.2390560290545212
  9.9774489577366214  2.8592186155961872 20.1400385304181313
 16.3629237988054363  2.8446052013489207 20.2276306343912182
 10.1459699335489617 23.2301635454566586  6.2275230462481153
 10.1782922492546355  3.2253588837349914  6.3674356081461339
 16.2633852075807859 23.0584230102541063 20.3359510221349140
 23.2718755335147236  5.9711786872557049 16.3656842081042377
  3.1772817893814334 20.2039642114451787 10.0317549519248939
 23.3179380859985415 20.1723168287537753 10.1263721883284727
  3.0832543153631726  5.9812944751923540 16.2662239417323562
  2.9385038050172110  6.1533599309729050  9.8973829940436122
 22.9568858336932529 16.4842354476733526 16.7847693578275994
  3.1056195567490597 19.8029729301202444 16.3503602872854437
 23.3974701231929672  6.3345797752461284  9.9488446165075040
 10.2420846152116933 19.3829830272455226 10.0057595319434398
 16.3518003541072154  6.7046320631874643 16.3554629156028462
 16.4833227864339129  7.0766798981585604 10.1547291012495808
 10.0093921089132163 19.2575973061312418 16.2348810225759586
 16.2653764619063672 19.0099968372302257 16.2004687258455249
  9.9822834894532999  7.0023371406248600 10.2001552119332253
  9.9809808719972306  6.5718300585544620 16.2721492671155019
 16.4253121707786178 19.2748817901798262 10.1061474141534937
 23.3058294117149636 23.0292887075926807 19.4686736348550582
  3.1794002436378856  3.2175160889197572  6.7562311691023069
 23.3702666143777869  3.2097193332605842  6.9819990849151541
  3.1027123629284170 22.8954031135166503 19.3621274285893357
  3.0324093051278087  2.9377392494313730 19.3182000360892765
 23.2393305839958053 23.2373473033177902  7.0912727574723657
  3.1992905145217985 23.3436038847654004  7.0747079064635399
 23.2053858622850804  2.9076625909507037 19.3870303745430590
 10.1019107628205518 10.1332343285066102  7.2367322471821325
 16.2589772092719862 16.0174235085623735 19.2855163174832036
 16.3177803381582898  9.7273834721685315 19.4317134259825757
 10.1728451367786086 16.2976397678347880  7.0037084414443500
 16.4470779105708509 16.3376570602963618  6.9585186554495344
 10.2192916558971536  9.7037482869354061 19.1830334748134135
 10.0415645637113933 16.2912941710891701 19.3579113224556494
 16.4934787928853801 10.1343323431066832  7.1100006044567383
 23.4101727343165535 19.4192709637546699  3.2044212973238633
  3.0857037656174975  6.6805507342968831 23.2911005258765940
 23.1935936295562470  6.7273140366570026 23.2516432492764267
  3.2143642916628576 19.4180901050892309  3.2272883205289409
  3.1074266982515897 19.2262725656513105 23.2664009374691751
 23.2332459612866522  6.9532017632809291  3.0400801606827499
  3.3041292837479448  7.0282574367439343  3.0583987904271219
 23.2107284685897710 19.0848942356982469 23.3610833491646623
 19.3622595401767086 22.9685895096274244 23.3241402437349805
  7.4044253102203585  3.0340495912027796  3.0656169476689814
  7.0988916038242929 23.1650530434967585  3.1863639009381868
 19.3553122868533798  2.8901159485819972 23.3290868460089307
 19.2887870634229444  3.2163562881970544  3.1887659709728973
  7.0171771937509835 23.0587557671571197 23.1095648334424801
  6.9315640557026388  2.8755007709223106 23.1996834997776276
 19.5000729632336451 23.3019094317919411  3.1630924992312242
 19.3884086496793877  9.7657593473988644 16.4157623970445457
  7.1726997314688736 16.3828968150839387 10.1125033687194748
  6.9735433913820746 16.2084847790419353 16.3247699725394213
 19.6106265556838579 10.0381349273308693 10.0820616272593924
 19.5128599088679557 16.2732611599572401  9.9927339314750245
  7.1179727971287763  9.7806445134287792 16.1433490799252475
  6.8532111978205634  9.9590462575868823 10.0567437505204040
 19.3235461249596909 15.9908615168492538 16.2569114227409877
  5.6120683615879914 15.2514407129429959  9.4872041695276170
  4.3567245621624933 16.0875836878698202  9.1136963031278455
  4.6409917958070244 14.4283896047589106 17.1003181080636608
  3.9316375063452820 14.3779693372956956 18.4626476426240593
  9.3694052485503434 16.5268286609845987 23.0501370680399340
  8.5801831544937599 15.5185988337070402 24.0429087559374501
  9.3405363720231733 18.6531620433079794 23.6061909213042682
 10.3341678979526250 18.5432647498969061 22.3702852159734711
 18.8546301265570868 15.2749846060968864  3.7409490818209585
 17.5677848210990213 15.9562069508402526  4.2595288975332446
 14.0482478093319187  9.9257266028486875  5.3507760644046902
 12.5089522231556067  9.9949333127315718  5.4387538235967616
  0.6566952670797854 10.0214369020695617  7.7283463649178392
 -0.8759772855377290  9.9228707319822238  7.8852895075158358
  1.2753152581709450  8.4889790462134780 16.9972451907739668
  1.1372199273531198  9.4051952972206543 18.2337731585376694
  0.4078741578389717 18.8067632118884340 10.3302907175415619
 -0.9939339520938048 18.8631440232958347  9.7128950703325696
  0.7585716339399253 16.3139531639000204 17.5043777374639937
  0.9177981057304007 17.6746291968174667 16.7645115383761691
  0.8727129142198662 23.0982979489098845  5.1583120920313350
 -0.6651205344937603 23.1284492506818644  5.2822515815097129
 13.9749569829646543 23.0792996747706525  8.0401646640875697
 12.4382767852512810 22.9651487836128041  8.1072886362056025
 12.1987551722460594 21.4476026239621262 16.6155201131410983
 13.6208877118625278 20.9181224910104824 16.3687613626783346
 17.7177585148945731 14.2353554800119646 22.5887160955067934
 16.7340687339106786 14.0657044418827422 21.4085164093858964
 13.9733046849183111  4.8646370343942191 16.5052743118039373
 12.4336922123657594  4.7929198783470373 16.5195356538216807
 18.9154357717574726  2.0946176869427591  9.5668987621293713
 17.6300031037435012  2.8464013321611743  9.1368850917595505
 17.6977104884725556 -0.1746703616467630 16.2220350274165384
 16.3472098966564658 -0.1210860979695544 17.0258149838839863
  5.7512580518680778  2.0651292021675571  3.7404125997943054
  4.4168194866508665  2.6849624587988590  4.2114297960768177
  4.9058629354769669  0.8905914462424865 22.6634019497166221
  3.6754182002738185  1.0096280122951280 21.7369367608246016
 23.2487077098840409 12.7988294913703164 17.1788760879947944
 22.0338585494457817 12.9267777774364028 16.1883637856301661
  1.1455230966792163  5.5107295882336436  3.3248957111744954
 -0.2995567200373334  5.4488415956387080  2.8151244883875952
  0.8047994069696297  4.8625676866237573 22.9768007997116186
 -0.7320451038069929  4.9422227791150313 23.0781428604346566
 13.9725656028748642  5.4890305471495857 10.2583655241265355
 12.4526455902594027  5.5574523618943079 10.0475368567755918
 14.3524711071120485 18.7005729089047037  3.4953493326628360
 12.8919533106514628 18.5111383786951151  3.0496967226439122
  9.4403155414274238 14.6286696095983579  4.5105422287412731
  8.1063118497571462 14.4747417540638033  3.7488849917524969
 11.8683040073277599  9.1223568126516010 21.2589942888523993
 11.7665499789055996  8.3218082734421657 22.5732336190530347
  8.9238389738592350  2.8684055827897188  9.1608944262020469
  7.6083390537657944  2.0971254286739427  9.4544377360482752
  9.2809529428146398  1.1450651614336103 17.6986288097069071
  8.1639410310959857  0.9902874825593615 16.6402846381896943
  0.9815910550354732 22.6326851196916046 21.3615037220570407
 -0.5502278583521530 22.8334654589986421 21.3647287150097078
 22.1646599230911576  2.9203452435398214  3.9895265053524245
 20.8666588046371437  2.1039876359686236  3.7553943501785074
 22.8506568711730971  0.9305920577448190 21.4683247845263523
 21.8641449153757357  1.0508872977405819 22.6541683638659066
 22.7097083956538128 14.5566331196270813  8.5852373134245425
 21.4797423920057788 14.3756070752959886  9.5022357726994962
 22.5132546207615221  8.6702479466300044 14.9282146134879596
 21.1660837134465289  9.3671163553825796 14.6542345266005256
  9.4323247707859803 21.7959551192833807 12.0420118568951917
  8.2453763214555771 22.7704422351381943 12.2009475302834502
 17.9216450265836436  3.3610752574463452 11.4686881832957024
 16.7932999746906013  3.5359214344081238 12.5569752559061065
  4.6960328645519240 16.4811029991379741 11.4697491909428564
  3.5360675497406939 16.8343260875072041 12.4704686968783918
  4.6817451709272451  3.3401309848667933  1.8656962130379484
  3.4717822466035990  3.8280470577921966  0.9847519660415114
  9.7216732378083606  8.1248813078116484  0.9631992235356208
  8.7612261386486985  9.3283899721248957  1.0719187259830256
 17.7892380902376104 16.6459709787867993  1.8929553355139732
 16.5516221311049527 17.1243651385516529  1.0520293227086412
 22.8402515947876452 21.4101569558147524  0.9990423892610264
 21.8393398356289019 22.5764735858606258  1.1412827586165311
 23.2977678096380885 18.2291282147300855 13.6038162694175142
 23.1112779320463630 17.6850778204691395 12.1720953612235441
  4.8189369325353759  9.4867755301222196 12.1878176192382490
  3.6262235524475637  8.5215228874259026 12.0149944111754454
  9.6217899657695511  3.7653976917356022 12.4644298440783494
  8.4883933770301407  3.2747393667473061 11.4917065997402847
 16.8111936208788393 21.4831533058848585 12.0959647751327477
 16.5058117267509594 20.9171663844323241 13.4919048157938271
 17.6136494616809678  9.1743519298831462 -1.4560962667111585
 16.7445917414085805  7.9128383856543749 -1.2520105687169516
  9.8349734871967360 11.6630027600175055 18.8204039131454905
  7.1884538421694515 10.3150512234207756 21.8487117552598811
 22.4775683974905220 16.8929906372968475 17.2007617621495825
 23.4833615083183318 20.0697306942404587 16.3519193077716594
 22.7820121501244870  4.3865593630445190  1.0585180804774685
 21.7677428545769729  3.3518078915737415  1.6241921235005656
  4.7086595420654707 22.6924465894088563 -1.2287342582368705
  3.7120665119113605 21.5087354352978437 -1.1663089966595568
 16.8515090679156074 22.6063045255528721 16.7496570570986805
 17.2750722350695227 22.1440005570711911 17.1550677606368467
  7.4016006377969488 15.2553137648946038 -0.2420524091885448
  7.1734730015962951 16.6047185543326243 -1.0547870431183488
