# Supplementary material for: Towards universal neural network potential for material discovery applicable to arbitrary combination of 45 elements
Source: Nat Commun. 2022 May 30;13:2991. doi: 10.1038/s41467-022-30687-9 (PMC9151783; doi:10.1038/s41467-022-30687-9)
Supplement: Supplementary file 4 — Supplementary Data 1 [file 41467_2022_30687_MOESM4_ESM.zip › scripts/2_mof/mof_sample_file/structure_files/VOGTIV_668974_MOF74Mg_dehydrated_cleaned_pfp001000.POSCAR]

 H Mg  C  O 
 1.0000000000000000
    26.2090832120842698   -0.0001299849395737    0.0002733838696881
   -13.1046542178999896   22.6987966960150267   -0.0000091143979518
     0.0000697065134446    0.0000403762843780    6.9450462861511175
  18  18  72  54
Cartesian
  6.1227251381715195  3.2670660492286712  6.9739672632441394
  7.0241350853246445 19.5050153081899005 -0.0692639423102434
 20.3797122943401732  3.7066167228161766  6.9757613719799139
 -7.2328514128498123 19.0654650515787516 -0.0710542470773810
 12.8756919226487696 15.8358951990912882  6.9758238018469987
  0.2711670961033382  6.9361860982145780 -0.0711194153182427
 19.2074520755380540 10.8263167639627209  2.3403601158136929
  7.0454319107510974  4.3822634640328406  2.2496284635907875
  7.2888521602222314 11.2629503441756551  2.3417673713428075
 18.9561266912397706  3.9462820668317247  2.2498351559968950
 12.8741806293601524  0.7225430421215054  2.3405596626366827
 13.3770764085000522 14.4782073540279850  2.2514101464997327
  6.1014281640480927 18.3898190371475287  4.6550699231482469
 -6.0605929685724194 11.9457654858961249  4.5643391187504418
 -5.8092706319623266 18.8258009207544710  4.6548556585804057
  5.8580070565272813 11.5091320489625755  4.5629320717651511
 -0.2302161083190130  8.2938739626406424  4.6532867352436735
  0.2726792243851427 22.0495391046420579  4.5641386645564683
  8.8707982820575442  1.0934191438625618  0.2261507248473243
  4.2760611096977845 21.6786616979939240  6.6785487756342752
 20.8893197057957885  7.1726058795944239  0.2271009107110043
 -7.7424606140510273 15.5994757898981220  6.6775976085395854
  9.6161882758229851 14.5427065832551659  0.2271591980491971
  3.5306708239504938  8.2293754144495725  6.6775410184746384
 -4.2373405932413677  8.6611204688950245  2.5410723224348932
  4.2769547260321303  6.5464085390983380  2.0482199099931413
  7.7855695861823531 14.7369677658234615  2.5411403129714767
 18.4640723866387653  0.4674161060638795  2.0493087463698756
 -3.4862511737101762 22.1091926499133145  2.5406842120725339
 16.6357580128583997 15.7936634647334824  2.0492021540984320
  8.8699049900063756 16.2256738803462390  4.8564802884508556
 17.3841999306467194 14.1109607914394566  4.3636281872702618
 -5.3172145180688553 22.3046670087119381  4.8553931168966988
  5.3612899575460204  8.0351149343289183  4.3635597028284838
 -3.4888997385932456  6.9784191713445169  4.8554981009395428
 16.6331110489307328  0.6628888973671134  4.3640166465967800
 -5.6856784936143194 21.1091924769450721  0.5487428802758668
 18.8325274204491429  1.6628839310783710  6.3559378141315994
 -2.2705476085574787  7.2577639952097925  0.5492973780078545
 15.4174084278278993 15.5143165077107170  6.3553997659603372
  8.0167991596491408 17.1414689341428463  0.5491975384357596
  5.1300595275480392  5.6306169359837455  6.3554979210536979
 20.5165783551856578  5.9805019030434785  2.8659104352311764
  5.7305067885244068  9.2279928664526789  1.7245512735114945
 10.8349096761905734 14.8161519983191088  2.8666216860475839
 15.4156773525839395  0.3886677276599684  1.7247863600740505
  8.0258695409161724  2.0125072082311299  2.8652052426364047
 18.2287732189845357 13.1941896588990737  1.7238996573737257
  7.4163555776129515 13.5440906746938303  5.1801513005802704
 -7.3697043148062082 16.7915867378034172  4.0388164664361392
 -2.2688203286526361 22.3834137846333689  5.1799161427156264
  2.3119460374443292  7.9559313834894514  4.0380866949402039
 -5.0819141835573198  9.5778919712346919  5.1807973035681893
  5.1209882088767289 20.7595616536220042  4.0395169496317189
  7.2911743458032605  2.9106751695106072  3.7989356385130786
  5.8556860776513542 19.8614118254824525  3.1057568673847920
 20.1058547684744404  4.8956376028911803  3.7998804658950993
 -6.9590064336188693 17.8764366274738116  3.1048023922086596
 11.9800417631191181 15.0026709689583626  3.8007474644438308
  1.1668241806543427  7.7694091517133383  3.1039459291963105
 -5.8182611143689078 10.4744371365682056  6.1142331833493566
  5.8699194999157038  4.7358451314083574  5.4227320783801618
  7.0084106844900136 12.4577850750208885  6.1134575798203281
 19.2369820659241668  2.7517075055432141  5.4234970227159032
 -1.1244099312209939 22.5728794735527885  6.1137905660367311
 14.2719559630261301 15.3210785041896678  5.4234730718504558
  7.2769391775467156 18.0362340612005099  1.4819736207384333
 18.9651201102893410 12.2976461167794131  0.7904670757544165
 -6.0901147897644545 20.0203825110565639  1.4812187689947101
  6.1384476876819329 10.3142972513052644  0.7912425250487626
 -1.1251016699516496  7.4510052773514310  1.4812328890612847
 14.2712717551267243  0.1992023562065306  0.7909079547701799
  7.0375568404660251  2.5678221140927731  5.1757503897300188
  6.1093022097921512 20.2042585042888376  1.7289556952181764
 20.5287736484597367  4.8481420403439675  5.1769721248503018
 -7.3819142477834845 17.9239376489599032  1.7277406857834210
 11.8102972794752912 15.3944641104987383  5.1776378754250469
  1.3365606437343713  7.3776182932916514  1.7270678810393818
 20.1333340089406967 10.1303477837926525  0.5455403982141444
  6.1216012916166092  5.0780833283845368  4.0451165025380869
  7.4318210615845430 12.4092801083687956  0.5454995356270181
 18.8148878865024578  2.7985177591720101  4.0457458369526931
 11.8103252914092174  0.2677511260277743  0.5451131029266029
 14.4420317268830694 14.9314121649411842  4.0461037252385301
  7.0252593395073850 17.6939988587068200  2.8595791860930468
 -6.9864744170241435 12.6417346512622029  6.3591593566963525
 -5.6680297601226979 19.9735677335294213  2.8589423601482555
  5.7150385492679447 10.3628011945836889  6.3591999790033009
 -1.2951743814077950  7.8406684256924262  2.8585921118296440
  1.3365341776387119 22.5043306912040961  6.3595849978210195
  6.3276539306341979  3.5129053828382037  5.9325496117909138
  6.8192072171535667 19.2591786685222033  0.9721442716115524
 20.0656650204362919  3.7605605106025393  5.9338464077111910
 -6.9188108827065733 19.0115170402654137  0.9708346767198545
 12.9842877906025080 15.5362306729799826  5.9339714742953067
  0.1625773285329908  7.2358494340092658  0.9707197035093930
 19.4185692051204057 11.0731879482826212  1.3002980666916535
  6.8362203337930687  4.1350774402165786  3.2898800455401815
  6.9707880635441253 11.3202538763550304  1.3012153429488640
 19.2739229447087901  3.8889220657730799  3.2904372852251242
 12.9837879667971148  0.4169211167481907  1.3004092787100976
 13.2677303157749140 14.7833956776870821  3.2915674275847744
  6.3106377679075916 18.6370010811023441  3.6148281190725453
 -6.2717123226882103 11.6988918073018322  5.6044034787194779
 -6.1270556383696606 18.8831641086090052  3.6142830580335632
  6.1760710652858002 11.4518288934236949  5.6034859967567101
 -0.1208751346146796  7.9886887196097867  3.6131419476277986
  0.1630694448138964 22.3551616365864447  5.6042939576476725
 -4.8546973456544968 22.0017000844141677  0.9839736840360221
 18.0015616793783160  0.7703869388220078  5.9207305370248058
 -3.4584542318484828  7.5342442257138034  0.9839578189013420
 16.6053121281376974 15.2378372595544800  5.9207436383782470
  8.3740591276491951 15.9752970345545577  0.9840182584811857
  4.7728005559219415  6.7967829270593185  5.9206832882217331
 21.3515664916248653  6.8702207962049293  3.2995651496869138
  4.8975317810130230  8.3371018795393628  1.2899322506882933
  9.6470415767094906 15.0952622236077740  3.3001195793160596
 16.6035936705587659  0.1118567160985130  1.2905959884926592
  8.3783018552507009  0.8444224163369639  3.2989118407836369
 17.8729014623855456 14.3605038466097259  1.2889901779235429
  8.2493255988452692 14.4349783313982449  5.6147671221545448
 -8.2047135200676475 15.9018553084309300  3.6051309147944073
 -3.4567318853418354 22.6602257444251549  5.6141042198080813
  3.4998190416561048  7.6768201050286269  3.6045794404902760
 -4.7260414674600630  8.4115782455201629  5.6157107808889499
  4.7685555751501640 21.9276668803485002  3.6057841841593206
  8.2734775030242211  2.3827842561268460  1.6725314928746902
  4.8733858265879739 20.3893030071456351  5.2321538374282746
 20.0727098470164300  6.0089913374398112  1.6730135837455558
 -6.9258573156555379 16.7630907511318910  5.2316681694684162
 11.0318711282073636 14.4168453833458639  1.6738700088687162
  2.1149895103649183  8.3552368472717671  5.2308255037935494
 -4.8358585844284461  9.9482702048034941  3.9877809140635296
  4.8815456327661453  5.2592186398281351  0.6026189264224348
  6.9716774921817342 13.5729013682300419  3.9875351129342160
 19.2782184136569121  1.6329001993454537  0.6030926779324693
 -2.0712191258338728 21.9835481025803468  3.9873704538768315
 15.2211353092280302 15.9176946048165391  0.6018588760230880
  8.2653134855737136 17.5128629581101229  6.3020829593756247
 17.9827169060372114 12.8238107985073650  2.9169207449679244
 -6.1313548654906507 21.1391810182751421  6.3016206241283808
  6.1751810988741864  9.1991806609593088  2.9171633294098305
 -2.0742775400862135  6.8543871147093256  6.3028422191519544
 15.2180795151610440  0.7885337206540736  2.9173285692428612
  7.4247440782940073  1.4144435145851435  5.7602107266148188
  5.7221155657917109 21.3576408966217528  1.1444901274292558
 21.3334454463276906  5.7607609968988802  5.7610717878441431
 -8.1865841409741265 17.0113219891167944  1.1436292250209033
 10.6180004807470887 15.6366633962944377  5.7623339798311601
  2.5288587666979092  7.1354188169754975  1.1423649175764843
 20.5214580988176962  8.9783223196665443  1.1320567544705711
  5.7268297300699729  6.2277510440059753  3.4584470415464286
  8.2342236367364912 13.3226286356619230  1.1317511169164587
 18.0162764766429682  1.8820621461460616  3.4592142825058647
 10.6178948959951303  0.5053482723200193  1.1309084954219024
 15.6348659027626837 14.6986427416055658  3.4590146664666874
  7.4200300624291549 16.5443301439489616  3.4462536281187739
 -7.3745979339106951 13.7937578741530622  5.7726451167106001
 -4.8694175239171091 20.8900180709078853  3.4454856306037991
  4.9126360473944528  9.4494526578297098  5.7729488512043883
 -2.4880055247032660  8.0734388424199928  3.4456847593075768
  2.5289639577949705 22.2667338439493427  5.7737924474317666
