# Supplementary material for: Towards universal neural network potential for material discovery applicable to arbitrary combination of 45 elements
Source: Nat Commun. 2022 May 30;13:2991. doi: 10.1038/s41467-022-30687-9 (PMC9151783; doi:10.1038/s41467-022-30687-9)
Supplement: Supplementary file 4 — Supplementary Data 1 [file 41467_2022_30687_MOESM4_ESM.zip › scripts/2_mof/mof_sample_file/structure_files/LECQEQ_288477_MOF74Ni_dehydrated.cif]

####################################################################### 
# 
# This file contains crystal structure data downloaded from the 
# Cambridge Structural Database (CSD) hosted by the Cambridge 
# Crystallographic Data Centre (CCDC).
# 
# Full information about CCDC data access policies and citation 
# guidelines are available at http://www.ccdc.cam.ac.uk/access/V1 
# 
# Audit and citation data items may have been added by the CCDC. 
# Please retain this information to preserve the provenance of 
# this file and to allow appropriate attribution of the data. 
# 
#######################################################################

data_Ni2(dhtp)
_audit_block_doi                 10.5517/cc9p5qv
_database_code_depnum_ccdc_archive 'CCDC 288477'
loop_
_citation_id
_citation_doi
_citation_year
1 10.1039/b515434k 2006
_audit_update_record             
;
2005-11-02 deposited with the CCDC.	2021-05-27 downloaded from the CCDC.
;
#=======================================================================

# 5. CHEMICAL DATA

_chemical_name_systematic        
; ?
;
_chemical_name_common            ?
_chemical_formula_moiety         'C4 H1 Ni1 O3'
_chemical_formula_structural     ?
_chemical_formula_analytical     ?
_chemical_formula_iupac          ?
_chemical_formula_sum            'C4 H1 Ni1 O3'
_chemical_formula_weight         155.7
_chemical_melting_point          ?
_chemical_compound_source        ?

#=======================================================================

# 6. POWDER SPECIMEN AND CRYSTAL DATA

_symmetry_cell_setting           trigonal
_symmetry_space_group_name_H-M   'R -3'
_symmetry_space_group_name_Hall  '-R 3'
loop_
_symmetry_equiv_pos_site_id
_symmetry_equiv_pos_as_xyz
1 x,y,z
2 -y,x-y,z
3 -x+y,-x,z
4 -x,-y,-z
5 y,-x+y,-z
6 x-y,x,-z
7 2/3+x,1/3+y,1/3+z
8 2/3-y,1/3+x-y,1/3+z
9 2/3-x+y,1/3-x,1/3+z
10 2/3-x,1/3-y,1/3-z
11 2/3+y,1/3-x+y,1/3-z
12 2/3+x-y,1/3+x,1/3-z
13 1/3+x,2/3+y,2/3+z
14 1/3-y,2/3+x-y,2/3+z
15 1/3-x+y,2/3-x,2/3+z
16 1/3-x,2/3-y,2/3-z
17 1/3+y,2/3-x+y,2/3-z
18 1/3+x-y,2/3+x,2/3-z
_cell_length_a                   25.7856(12)
_cell_length_b                   25.7856(12)
_cell_length_c                   6.7701(10)
_cell_angle_alpha                90
_cell_angle_beta                 90
_cell_angle_gamma                120
_cell_volume                     3898.339
_cell_formula_units_Z            18
_cell_measurement_temperature    295
_pd_calibration_special_details  
; ?
;
_cell_special_details            
; ?
;

_exptl_crystal_density_diffrn    1.1937
_exptl_crystal_density_meas      ?
_exptl_crystal_density_method    ?
_exptl_crystal_F_000             1386

_pd_spec_size_axial              2
_pd_spec_size_equat              0.7
_pd_spec_size_thick              0.7
_pd_spec_mounting                
;0.7 mm capillary of lithium borate glass
;

_pd_spec_mount_mode              transmission
_pd_spec_shape                   cylinder
_pd_char_particle_morphology     ?
_pd_char_colour                  green-yellow
_pd_prep_cool_rate               ?
_pd_prep_pressure                ?
_pd_prep_temperature             ?

_exptl_absorpt_coefficient_mu    179.3
_exptl_absorpt_correction_type   ?
_exptl_absorpt_process_details   '(Jana2000; Petricek and Dusek, 2000)'
_exptl_absorpt_correction_T_min  ?
_exptl_absorpt_correction_T_max  ?

#=======================================================================

# 7. EXPERIMENTAL DATA

_exptl_special_details           
; ?
;
_pd_instr_location               
; ?
;

_diffrn_ambient_temperature      295
_diffrn_source                   synchrotron
_diffrn_source_target            ?
_diffrn_source_type              'SNBL (BM01), ESRF'
_diffrn_radiation_type           X-ray
_diffrn_radiation_wavelength     0.50134
_diffrn_radiation_monochromator  ?
_diffrn_measurement_device_type  ?
_diffrn_detector                 ?
_diffrn_detector_type            ?

_pd_meas_scan_method             cont
_pd_meas_special_details         
; ?
;
_pd_meas_number_of_points        8618
_pd_meas_2theta_range_min        1.024
_pd_meas_2theta_range_max        35.492
_pd_meas_2theta_range_inc        0.004

#=======================================================================

# 8. REFINEMENT DATA

_pd_proc_ls_special_details      
; ?
;
_pd_proc_ls_profile_function     Lorentzian
_pd_proc_ls_background_function  ?
_pd_proc_ls_pref_orient_corr     none
_pd_proc_ls_prof_R_factor        0.0629
_pd_proc_ls_prof_wR_factor       0.0847
_pd_proc_ls_prof_wR_expected     0.0357

_refine_special_details          
; ?
;

_refine_ls_R_factor_gt           0.0304
_refine_ls_wR_factor_gt          0.0357
_refine_ls_R_factor_all          0.0304
_refine_ls_wR_factor_ref         0.0357
_refine_ls_number_parameters     36
_refine_ls_number_restraints     ?
_refine_ls_number_constraints    ?
_refine_ls_weighting_scheme      sigma
_refine_ls_weighting_details     ?
_refine_ls_hydrogen_treatment    ?
_refine_ls_shift/su_max          0.2455
_refine_ls_shift/su_mean         0.0459
_refine_ls_extinction_method     none
_refine_ls_extinction_coef       ?

_pd_proc_2theta_range_min        1.024
_pd_proc_2theta_range_max        27.996
_pd_proc_2theta_range_inc        0.004
_pd_proc_wavelength              ?

_pd_block_diffractogram_id       ?

_pd_proc_info_excluded_regions   'from 28 to 40.000'

loop_
_atom_type_symbol
_atom_type_scat_dispersion_real
_atom_type_scat_dispersion_imag
_atom_type_scat_source
_atom_type_scat_Cromer_Mann_a1
_atom_type_scat_Cromer_Mann_b1
_atom_type_scat_Cromer_Mann_a2
_atom_type_scat_Cromer_Mann_b2
_atom_type_scat_Cromer_Mann_a3
_atom_type_scat_Cromer_Mann_b3
_atom_type_scat_Cromer_Mann_a4
_atom_type_scat_Cromer_Mann_b4
_atom_type_scat_Cromer_Mann_c
C 0.003 0.002 'International Tables Vol C Tables 4.2.6.8 and 6.1.1.4' 2.31
20.843901 1.02 10.2075 1.5886 0.5687 0.865 51.651199 0.2156
H 0.000 0.000 'International Tables Vol C Tables 4.2.6.8 and 6.1.1.4' 0.493002
10.5109 0.322912 26.1257 0.140191 3.14236 0.04081 57.799702 0.003038
Ni 0.344 1.121 'International Tables Vol C Tables 4.2.6.8 and 6.1.1.4' 12.8376
3.8785 7.292 0.2565 4.4438 12.1763 2.38 66.342102 1.0341
O 0.011 0.006 'International Tables Vol C Tables 4.2.6.8 and 6.1.1.4' 3.0485
13.2771 2.2868 5.7011 1.5463 0.3239 0.867 32.908901 0.2508

_computing_data_collection       ?
_computing_cell_refinement       ?
_computing_structure_solution    ?
_computing_structure_refinement  '(Jana2000; Petricek and Dusek, 2000)'
_computing_molecular_graphics    ?
_computing_publication_material  '(Jana2000; Petricek and Dusek, 2000)'

#=======================================================================

# 9. ATOMIC COORDINATES AND DISPLACEMENT PARAMETERS

loop_
_atom_site_label
_atom_site_type_symbol
_atom_site_fract_x
_atom_site_fract_y
_atom_site_fract_z
_atom_site_adp_type
_atom_site_U_iso_or_equiv
_atom_site_symmetry_multiplicity
_atom_site_occupancy
_atom_site_calc_flag
_atom_site_refinement_flags
_atom_site_disorder_assembly
_atom_site_disorder_group
C1 C 0.4066(14) 0.4186(15) 0.748(3) Uiso 0.03(3) 18 1 d . . .
C2 C 0.4541(15) 0.4583(10) 0.873(3) Uiso 0.004 18 1 d . . .
C3 C 0.5434(10) 0.5578(6) 0.923(3) Uiso 0.00(3) 18 1 d . . .
C4 C 0.4985(16) 0.5166(13) 0.798(3) Uiso 0.00(3) 18 1 d . . .
H4 H 0.496(2) 0.529(3) 0.64(3) Uiso 0.00(3) 18 1 d . . .
Ni1 Ni 0.6485(6) 0.6198(5) 0.6452(17) Uiso 0.0054(17) 18 1 d . . .
O1 O 0.4038(15) 0.4342(14) 0.568(5) Uiso 0.00(2) 18 1 d . . .
O2 O 0.3664(15) 0.3691(15) 0.813(4) Uiso 0.02(2) 18 1 d . . .
O3 O 0.5838(16) 0.6122(14) 0.854(4) Uiso 0.001(16) 18 1 d . . .

#=======================================================================

# 10. MOLECULAR GEOMETRY

loop_
_geom_bond_atom_site_label_1
_geom_bond_atom_site_label_2
_geom_bond_site_symmetry_1
_geom_bond_site_symmetry_2
_geom_bond_distance
_geom_bond_publ_flag
C1 C2 . . 1.42(3) yes
C1 C3 . 4_667 2.49(3) yes
C1 C4 . . 2.48(4) yes
C1 H4 . . 2.72(8) yes
C1 Ni1 . 4_666 2.95(2) yes
C1 Ni1 . 18_546 2.97(3) yes
C1 O1 . . 1.30(4) yes
C1 O2 . . 1.25(4) yes
C1 O3 . 4_667 2.85(4) yes
C2 C2 . 4_667 2.85(3) yes
C2 C3 . . 2.47(3) yes
C2 C3 . 4_667 1.46(3) yes
C2 C4 . . 1.45(3) yes
C2 C4 . 4_667 2.47(3) yes
C2 H4 . . 2.23(16) yes
C2 O1 . . 2.35(4) yes
C2 O2 . . 2.32(4) yes
C2 O3 . 4_667 2.43(3) yes
C3 C3 . 4_667 2.885(19) yes
C3 C4 . . 1.40(3) yes
C3 C4 . 4_667 2.52(3) yes
C3 H4 . . 2.18(19) yes
C3 Ni1 . 9_565 2.973(17) yes
C3 O2 . 4_667 2.79(3) yes
C3 O3 . . 1.35(3) yes
C4 C4 . 4_667 2.88(3) yes
C4 H4 . . 1.1(2) yes
C4 O1 . . 2.78(4) yes
C4 O3 . . 2.37(4) yes
H4 H4 . 4_666 2.5(2) yes
H4 O1 . . 2.46(7) yes
H4 O1 . 4_666 2.66(13) yes
H4 O3 . . 2.63(13) yes
Ni1 Ni1 . 14_654 2.903(16) yes
Ni1 Ni1 . 9_565 2.90(2) yes
Ni1 O1 . 4_666 1.99(3) yes
Ni1 O2 . 17_556 1.94(3) yes
Ni1 O2 . 12_556 2.07(4) yes
Ni1 O3 . . 2.12(4) yes
Ni1 O3 . 14_654 1.88(4) yes
O1 O2 . . 2.21(4) yes
O1 O3 . 11_456 2.87(4) yes
O2 O2 . 8_555 2.73(4) yes
O2 O2 . 15_554 2.73(4) yes
O2 O3 . 4_667 2.52(4) yes
O2 O3 . 18_546 2.65(5) yes
