# Supplementary material for: Towards universal neural network potential for material discovery applicable to arbitrary combination of 45 elements
Source: Nat Commun. 2022 May 30;13:2991. doi: 10.1038/s41467-022-30687-9 (PMC9151783; doi:10.1038/s41467-022-30687-9)
Supplement: Supplementary file 4 — Supplementary Data 1 [file 41467_2022_30687_MOESM4_ESM.zip › scripts/2_mof/mof_sample_file/structure_files/NAVJAW_270292_MOF74Co_hydrated.POSCAR]

(C4 H3 Co O4), 4(O)
1.0
       26.1102008820         0.0000000000         0.0000000000
      -13.0551004410        22.6120972617         0.0000000000
        0.0000000000         0.0000000000         6.7192001343
    H   Co    C    O
   54   18   72  162
Direct
     0.453000009         0.123000003         0.750999987
     0.546999991         0.876999974         0.249000013
     0.876999974         0.330000013         0.750999987
     0.123000003         0.670000017         0.249000013
     0.670000017         0.546999991         0.750999987
     0.330000013         0.453000009         0.249000013
     0.119666673         0.456333339         0.084333323
     0.213666663         0.210333332         0.582333326
     0.543666661         0.663333356         0.084333323
     0.789666653         0.003333328         0.582333326
     0.336666673         0.880333304         0.084333323
     0.996666670         0.786333323         0.582333326
     0.786333323         0.789666653         0.417666644
     0.880333304         0.543666661         0.915666699
     0.210333332         0.996666670         0.417666644
     0.456333339         0.336666673         0.915666699
     0.003333328         0.213666663         0.417666644
     0.663333356         0.119666673         0.915666699
     0.453000009         0.147000000         0.967999995
     0.546999991         0.852999985         0.032000005
     0.852999985         0.305999994         0.967999995
     0.147000000         0.694000006         0.032000005
     0.694000006         0.546999991         0.967999995
     0.305999994         0.453000009         0.032000005
     0.119666673         0.480333328         0.301333338
     0.213666663         0.186333328         0.365333349
     0.519666672         0.639333367         0.301333338
     0.813666642         0.027333325         0.365333349
     0.360666662         0.880333304         0.301333338
     0.972666681         0.786333323         0.365333349
     0.786333323         0.813666642         0.634666681
     0.880333304         0.519666672         0.698666692
     0.186333328         0.972666681         0.634666681
     0.480333328         0.360666662         0.698666692
     0.027333325         0.213666663         0.634666681
     0.639333367         0.119666673         0.698666692
     0.307000011         0.145199999         0.995100021
     0.692999959         0.854799986         0.004899979
     0.854799986         0.161800012         0.995100021
     0.145199999         0.838199973         0.004899979
     0.838199973         0.692999959         0.995100021
     0.161800012         0.307000011         0.004899979
     0.973666668         0.478533328         0.328433365
     0.359666646         0.188133329         0.338233322
     0.521466672         0.495133340         0.328433365
     0.811866641         0.171533316         0.338233322
     0.504866660         0.026333323         0.328433365
     0.828466654         0.640333354         0.338233322
     0.640333354         0.811866641         0.661766708
     0.026333323         0.521466672         0.671566665
     0.188133329         0.828466654         0.661766708
     0.478533328         0.504866660         0.671566665
     0.171533316         0.359666646         0.661766708
     0.495133340         0.973666668         0.671566665
     0.368919998         0.052040000         0.014889956
     0.631080031         0.947960019         0.985110044
     0.947960019         0.316879988         0.014889956
     0.052040000         0.683120012         0.985110044
     0.683120012         0.631080031         0.014889956
     0.316879988         0.368919998         0.985110044
     0.035586666         0.385373324         0.348223299
     0.297746658         0.281293333         0.318443388
     0.614626646         0.650213361         0.348223299
     0.718706667         0.016453335         0.318443388
     0.349786669         0.964413345         0.348223299
     0.983546674         0.702253342         0.318443388
     0.702253342         0.718706667         0.681556642
     0.964413345         0.614626646         0.651776731
     0.281293333         0.983546674         0.681556642
     0.385373324         0.349786669         0.651776731
     0.016453335         0.297746658         0.681556642
     0.650213361         0.035586666         0.651776731
     0.246000007         0.929399967         0.076699972
     0.754000008         0.070600003         0.923300028
     0.070600003         0.316600025         0.076699972
     0.929399967         0.683399975         0.923300028
     0.683399975         0.754000008         0.076699972
     0.316600025         0.246000007         0.923300028
     0.912666678         0.262733340         0.410033315
     0.420666665         0.403933346         0.256633371
     0.737266660         0.649933338         0.410033315
     0.596066654         0.016733324         0.256633371
     0.350066662         0.087333329         0.410033315
     0.983266652         0.579333365         0.256633371
     0.579333365         0.596066654         0.743366659
     0.087333329         0.737266660         0.589966714
     0.403933346         0.983266652         0.743366659
     0.262733340         0.350066662         0.589966714
     0.016733324         0.420666665         0.743366659
     0.649933338         0.912666678         0.589966714
     0.339500010         0.126100004         0.546899974
     0.660499990         0.873899996         0.453100026
     0.873899996         0.213400006         0.546899974
     0.126100004         0.786599994         0.453100026
     0.786599994         0.660499990         0.546899974
     0.213400006         0.339500010         0.453100026
     0.006166677         0.459433347         0.880233288
     0.327166647         0.207233325         0.786433339
     0.540566683         0.546733320         0.880233288
     0.792766690         0.119933330         0.786433339
     0.453266650         0.993833303         0.880233288
     0.880066693         0.672833323         0.786433339
     0.672833323         0.792766690         0.213566646
     0.993833303         0.540566683         0.119766690
     0.207233325         0.880066693         0.213566646
     0.459433347         0.453266650         0.119766690
     0.119933330         0.327166647         0.213566646
     0.546733320         0.006166677         0.119766690
     0.322200000         0.111500002         0.748899996
     0.677800000         0.888499975         0.251100004
     0.888499975         0.210700005         0.748899996
     0.111500002         0.789300025         0.251100004
     0.789300025         0.677800000         0.748899996
     0.210700005         0.322200000         0.251100004
     0.988866687         0.444833338         0.082233332
     0.344466656         0.221833333         0.584433317
     0.555166662         0.544033349         0.082233332
     0.778166652         0.122633338         0.584433317
     0.455966681         0.011133333         0.082233332
     0.877366662         0.655533314         0.584433317
     0.655533314         0.778166652         0.415566653
     0.011133333         0.555166662         0.917766690
     0.221833333         0.877366662         0.415566653
     0.444833338         0.455966681         0.917766690
     0.122633338         0.344466656         0.415566653
     0.544033349         0.988866687         0.917766690
     0.317400008         0.153500006         0.861599982
     0.682600021         0.846499979         0.138400018
     0.846499979         0.163900003         0.861599982
     0.153500006         0.836099982         0.138400018
     0.836099982         0.682600021         0.861599982
     0.163900003         0.317400008         0.138400018
     0.984066665         0.486833334         0.194933310
     0.349266648         0.179833323         0.471733361
     0.513166666         0.497233331         0.194933310
     0.820166647         0.169433326         0.471733361
     0.502766669         0.015933326         0.194933310
     0.830566645         0.650733352         0.471733361
     0.650733352         0.820166647         0.528266668
     0.015933326         0.513166666         0.805066705
     0.179833323         0.830566645         0.528266668
     0.486833334         0.502766669         0.805066705
     0.169433326         0.349266648         0.528266668
     0.497233331         0.984066665         0.805066705
     0.295599997         0.970700026         0.138399959
     0.704400003         0.029300001         0.861600041
     0.029300001         0.324900001         0.138399959
     0.970700026         0.675100029         0.861600041
     0.675100029         0.704400003         0.138399959
     0.324900001         0.295599997         0.861600041
     0.962266684         0.304033339         0.471733302
     0.371066660         0.362633348         0.194933370
     0.695966661         0.658233345         0.471733302
     0.637366652         0.008433335         0.194933370
     0.341766655         0.037733335         0.471733302
     0.991566658         0.628933311         0.194933370
     0.628933311         0.637366652         0.805066645
     0.037733335         0.695966661         0.528266728
     0.362633348         0.991566658         0.805066645
     0.304033339         0.341766655         0.528266728
     0.008433335         0.371066660         0.805066645
     0.658233345         0.962266684         0.528266728
     0.368900001         0.105599999         0.235200047
     0.631099999         0.894400001         0.764799953
     0.894400001         0.263300002         0.235200047
     0.105599999         0.736699998         0.764799953
     0.736699998         0.631099999         0.235200047
     0.263300002         0.368900001         0.764799953
     0.035566669         0.438933343         0.568533361
     0.297766656         0.227733329         0.098133288
     0.561066687         0.596633315         0.568533361
     0.772266686         0.070033334         0.098133288
     0.403366655         0.964433312         0.568533361
     0.929966688         0.702233315         0.098133288
     0.702233315         0.772266686         0.901866734
     0.964433312         0.561066687         0.431466609
     0.227733329         0.929966688         0.901866734
     0.438933343         0.403366655         0.431466609
     0.070033334         0.297766656         0.901866734
     0.596633315         0.035566669         0.431466609
     0.309599996         0.060199998         0.837400019
     0.690400004         0.939800024         0.162599981
     0.939800024         0.249399990         0.837400019
     0.060199998         0.750599980         0.162599981
     0.750599980         0.690400004         0.837400019
     0.249399990         0.309599996         0.162599981
     0.976266682         0.393533319         0.170733348
     0.357066661         0.273133337         0.495933324
     0.606466651         0.582733333         0.170733348
     0.726866663         0.083933339         0.495933324
     0.417266667         0.023733338         0.170733348
     0.916066647         0.642933309         0.495933324
     0.642933309         0.726866663         0.504066706
     0.023733338         0.606466651         0.829266667
     0.273133337         0.916066647         0.504066706
     0.393533319         0.417266667         0.829266667
     0.083933339         0.357066661         0.504066706
     0.582733333         0.976266682         0.829266667
     0.446399987         0.123099998         0.875500023
     0.553600013         0.876900017         0.124499977
     0.876900017         0.323300004         0.875500023
     0.123099998         0.676699996         0.124499977
     0.676699996         0.553600013         0.875500023
     0.323300004         0.446399987         0.124499977
     0.113066651         0.456433326         0.208833352
     0.220266685         0.210233331         0.457833320
     0.543566644         0.656633317         0.208833352
     0.789766669         0.010033344         0.457833320
     0.343366683         0.886933327         0.208833352
     0.989966631         0.779733300         0.457833320
     0.779733300         0.789766669         0.542166710
     0.886933327         0.543566644         0.791166663
     0.210233331         0.989966631         0.542166710
     0.456433326         0.343366683         0.791166663
     0.010033344         0.220266685         0.542166710
     0.656633317         0.113066651         0.791166663
     0.481599987         0.119000003         0.473899990
     0.518400013         0.880999982         0.526100039
     0.880999982         0.362599969         0.473899990
     0.119000003         0.637400031         0.526100039
     0.637400031         0.518400013         0.473899990
     0.362599969         0.481599987         0.526100039
     0.148266658         0.452333331         0.807233334
     0.185066685         0.214333326         0.859433353
     0.547666669         0.695933342         0.807233334
     0.785666645         0.970733345         0.859433353
     0.304066688         0.851733327         0.807233334
     0.029266650         0.814933300         0.859433353
     0.814933300         0.785666645         0.140566662
     0.851733327         0.547666669         0.192766681
     0.214333326         0.029266650         0.140566662
     0.452333331         0.304066688         0.192766681
     0.970733345         0.185066685         0.140566662
     0.695933342         0.148266658         0.192766681
     0.490000010         0.220599994         0.238000005
     0.509999990         0.779399991         0.761999965
     0.779399991         0.269400001         0.238000005
     0.220599994         0.730599999         0.761999965
     0.730599999         0.509999990         0.238000005
     0.269400001         0.490000010         0.761999965
     0.156666681         0.553933322         0.571333349
     0.176666662         0.112733342         0.095333330
     0.446066678         0.602733374         0.571333349
     0.887266636         0.063933320         0.095333330
     0.397266656         0.843333304         0.571333349
     0.936066687         0.823333323         0.095333330
     0.823333323         0.887266636         0.904666662
     0.843333304         0.446066678         0.428666651
     0.112733342         0.936066687         0.904666662
     0.553933322         0.397266656         0.428666651
     0.063933320         0.176666662         0.904666662
     0.602733374         0.156666681         0.428666651
     0.568799973         0.152300000         0.921999991
     0.431200027         0.847700000         0.078000009
     0.847700000         0.416499972         0.921999991
     0.152300000         0.583500028         0.078000009
     0.583500028         0.431200027         0.921999991
     0.416499972         0.568799973         0.078000009
     0.235466644         0.485633343         0.255333334
     0.097866692         0.181033328         0.411333352
     0.514366686         0.749833286         0.255333334
     0.818966687         0.916833341         0.411333352
     0.250166684         0.764533341         0.255333334
     0.083166637         0.902133286         0.411333352
     0.902133286         0.818966687         0.588666677
     0.764533341         0.514366686         0.744666696
     0.181033328         0.083166637         0.588666677
     0.485633343         0.250166684         0.744666696
     0.916833341         0.097866692         0.588666677
     0.749833286         0.235466644         0.744666696
     0.591000021         0.277000010         0.935000002
     0.408999979         0.722999990         0.064999998
     0.722999990         0.314000010         0.935000002
     0.277000010         0.685999990         0.064999998
     0.685999990         0.408999979         0.935000002
     0.314000010         0.591000021         0.064999998
     0.257666677         0.610333323         0.268333346
     0.075666644         0.056333322         0.398333341
     0.389666647         0.647333324         0.268333346
     0.943666697         0.019333323         0.398333341
     0.352666646         0.742333293         0.268333346
     0.980666697         0.924333334         0.398333341
     0.924333334         0.943666697         0.601666689
     0.742333293         0.389666647         0.731666684
     0.056333322         0.980666697         0.601666689
     0.610333323         0.352666646         0.731666684
     0.019333323         0.075666644         0.601666689
     0.647333324         0.257666677         0.731666684
     0.621999979         0.259000003         0.208000004
     0.378000021         0.740999997         0.791999996
     0.740999997         0.362999976         0.208000004
     0.259000003         0.637000024         0.791999996
     0.637000024         0.378000021         0.208000004
     0.362999976         0.621999979         0.791999996
     0.288666636         0.592333317         0.541333318
     0.044666689         0.074333332         0.125333324
     0.407666653         0.696333289         0.541333318
     0.925666690         0.970333338         0.125333324
     0.303666681         0.711333334         0.541333318
     0.029666642         0.955333292         0.125333324
     0.955333292         0.925666690         0.874666691
     0.711333334         0.407666653         0.458666652
     0.074333332         0.029666642         0.874666691
     0.592333317         0.303666681         0.458666652
     0.970333338         0.044666689         0.874666691
     0.696333289         0.288666636         0.458666652
