# Supplementary material for: Towards universal neural network potential for material discovery applicable to arbitrary combination of 45 elements
Source: Nat Commun. 2022 May 30;13:2991. doi: 10.1038/s41467-022-30687-9 (PMC9151783; doi:10.1038/s41467-022-30687-9)
Supplement: Supplementary file 4 — Supplementary Data 1 [file 41467_2022_30687_MOESM4_ESM.zip › scripts/2_mof/mof_sample_file/structure_files/NAVJAW_270292_MOF74Co_hydrated_cleaned_pfp001000_d3.POSCAR]

 H Co  C  O 
 1.0000000000000000
    26.0066913749515400   -0.0000033655190619    0.0000008157435565
   -13.0033486021204805   22.5224627693882447   -0.0000021080698388
     0.0000000917397518   -0.0000004046498719    6.9390828536803504
  54  18  72  72
Cartesian
  9.5917404173466352  3.2046486946305084  5.5314797185857314
  3.4116228707778524 19.3170113869945581  1.4077313298237593
 18.4362137948878875  6.7047202398786903  5.5318735048731638
 -5.4313179803634846 15.8183310590698927  1.4078890634695038
 10.9825326664094653 12.6137010146375470  5.5318161927665539
  2.0208680748455028  9.9089489576147560  1.4073928671984677
 -3.4114704617689831 10.7124942872621212  0.9053247831273727
  3.4115776662173816  4.3033814336115670  3.7202300591530584
  5.4304726257895712 14.2115079561204762  0.9049021442137978
 20.5747997645397227  0.8031627060992469  3.7206044980839503
 -2.0197868808554578 20.1202824796084592  0.9053284096335796
 15.0249847853087655 17.4156598023879639  3.7198726601651697
  9.5919978774174712 18.2197538857427261  3.2186670447067942
 16.4147751467422545 11.8098642332415000  6.0334786984594917
 -7.5702131275691791 21.7195599595833357  3.2190160587329664
  7.5712603284664226  8.3106400551213540  6.0336431604422742
 -2.0205829720491066  5.1061023511332326  3.2187771687837055
 15.0235088386959479  2.4018589482257768  6.0335625818640333
  9.7168206633028440  3.4806558494899602  7.0659305546747886
  3.2869877967702692 19.0428126426211577 -0.1270554120293056
 18.1334508257682927  6.6749408792743434  7.0664816909011670
 -5.1315697755563399 15.8476064546010846 -0.1267794571847871
 11.1595088303511449 12.3672219158399752  7.0659333313031540
  1.8438462021752768 10.1560196113761592 -0.1272165578470958
 -3.2866566644308537 10.9879501827461166  2.4401361726352184
  3.2865845984589623  4.0273282550835034  2.1855347011839750
  5.1321660205432069 14.1825146346021604  2.4401734262235930
 20.8759282414186096  0.8329442679673423  2.1859836897462550
 -1.8448301516836867 19.8752944706744401  2.4400327629324643
 14.8464498816232293 17.6637810881241428  2.1860198203477177
  9.7170902756245479 18.4958848513761325  4.7533621039933784
 16.2899637061730509 11.5351741374226897  4.4988381719507737
 -7.8733672309733596 21.6895422020815474  4.7533656845484193
  7.8716163063543005  8.3400417020383042  4.4986697180752726
 -1.8447679655717408  4.8606786720810407  4.7532080426125356
 14.8476499624911344  2.6477712981201549  4.4988740226124566
  6.0358837667691034  3.1927385629385547  6.9855153180198917
  6.9672503207190202 19.3312470832750840 -0.0465334631166229
 20.2242141337241286  3.6334975271276693  6.9847015943977997
 -7.2211417856041216 18.8907195528921150 -0.0466124121484252
 12.7493219478084843 15.6984502184612023  6.9861673547818466
  0.2540178300462572  6.8245449771951545 -0.0461347979477170
 19.0413176975754830 10.6994149803228531  2.3596675114361751
  6.9652953776108193  4.3159013016033256  2.2668029852519096
  7.2205320648121933 11.1393015595269791  2.3590475487398708
 18.7865311382551781  3.8753180834586223  2.2659739636457510
 12.7488539094284636  0.6843649864404663  2.3592743253284820
 13.2587167296457711 14.3320250267188580  2.2672995515836427
  6.0396433433608303 18.2067868860510451  4.6723018239923002
 -6.0372092279939240 11.8238664122893429  4.5802623361645196
 -5.7828756273743691 18.6489840658496995  4.6716903864637755
  5.7831482183043361 11.3813551594605968  4.5796624543622455
 -0.2540667149896180  8.1904667232390604  4.6727250209622238
  0.2558285415228353 21.8404025341985175  4.5800548665491041
  8.8442935843672696  1.0729846902085478  0.1456318766297010
  4.1588720597648390 21.4491067328635516  6.7933077684595622
 20.6557036888526504  7.1221281602911048  0.1453089592738114
 -7.6518566591057722 15.3993150123579330  6.7933785130076343
  9.5102667509531820 14.3265243864415410  0.1462516877909769
  3.4926005422327671  8.1952862082807094  6.7936496129738941
 -4.1589939485505205  8.5807363487769415  2.4588600172590986
  4.1595244210599782  6.4342615811993777  2.1675647923312451
  7.6519008430015063 14.6303338325873167  2.4584817962772347
 18.3548783040920931  0.3844269938463820  2.1675797693431558
 -3.4933163124018209 21.8342209271677845  2.4586329273343042
 16.4958309690114469 15.7025275133326883  2.1667408105663806
  8.8436325955562207 16.0879932232234530  4.7716503014722775
 17.1627604694823219 13.9419347649269163  4.4800429470085827
 -5.3513711435873113 22.1376294179098743  4.7720786074760753
  5.3516835308841157  7.8920244210251393  4.4803421429024777
 -3.4928575768958110  6.8187930957322287  4.7718897277470553
 16.4963786245645743  0.6884378219944152  4.4803373050017736
 -5.6959440268575197 20.9572853702312223  0.5742914703394053
 18.6986172952409007  1.5664937313348604  6.3648532841146341
 -2.2980367679814857  7.1111682629401072  0.5748757034774920
 15.3017840929175097 15.4109133353341647  6.3644674503404612
  7.9939615287024086 16.9763806899114016  0.5739074465536618
  5.0097987825841939  5.5461976406716502  6.3645149445974960
 20.3112386071030713  5.9423806157843444  2.8876297378553897
  5.6957045348123563  9.0728123712125264  1.7387654449206464
 10.7059782697050263 14.6195685364317036  2.8875484136963174
 15.3018031193603239  0.3959296933112151  1.7391282977378861
  7.9926288892675865  1.9612933787724627  2.8875567206489139
 18.0123646685852918 13.0528202218386404  1.7381825149630930
  7.3069139792460609 13.4496030288603645  5.2010973723810769
 -7.3080826057004939 16.5813824851507192  4.0516603868979697
 -2.2973409730583669 22.1256493606023383  5.2006202497229346
  2.2979633966966095  7.9034208489656930  4.0515192646887108
 -5.0103053031059366  9.4688712133600408  5.1998686103293119
  5.0087857002173957 20.5598632693028129  4.0512295333726174
  7.2140281238567274  2.8330275702313585  3.8104633958145655
  5.7881712213528278 19.6885963931410899  3.1283318608744759
 19.9461264206695432  4.8316356652342733  3.8098105459600231
 -6.9422745559863888 17.6911932925060178  3.1283015936937160
 11.8499924878183958 14.8584685237740963  3.8107799118047900
  1.1537777206705746  7.6648629082032862  3.1287061477790257
 -5.7889893138615660 10.3401618369969928  6.1231250009483729
  5.7896061588294092  4.6752206858897729  5.4420484997841774
  6.9417312349627647 12.3388977715510020  6.1235138860980260
 19.0632441411822526  2.6770317764946649  5.4417529833053795
 -1.1531469006255601 22.3651727470203170  6.1234782267758288
 14.1573758480656586 15.1720940776304101  5.4421734133961106
  7.2142532168794196 17.8474831897290009  1.4962807920766978
 18.7917299679135006 12.1814280232555223  0.8157196386140939
 -6.0603956532917325 19.8463988053350313  1.4965619770833032
  6.0602352317438060 10.1834639011503221  0.8160210674375694
 -1.1536766498988176  7.3510938560878634  1.4973762978396659
 14.1574889061649003  0.1562535592109586  0.8167860176466818
  6.9340988717870600  2.4960609666939564  5.1819462430940657
  6.0685182390627492 20.0259625966665169  1.7569619463109181
 20.3786160367694897  4.7575142573523275  5.1810204596289555
 -7.3744633628202552 17.7649890023862973  1.7569015023135075
 11.6977930643908543 15.2699107176456845  5.1822257847684972
  1.3059220992155272  7.2533516736366046  1.7574332684219034
 19.9375716973196049 10.0028935287380492  0.5554743007949505
  6.0702904016580375  5.0125581093383644  4.0708286770707227
  7.3740820310464885 12.2650106948497086  0.5557228933212699
 18.6312866408289537  2.7507658967158788  4.0701765700638655
 11.6980187485758282  0.2539679407388051  0.5557856603234540
 14.3094672262025924 14.7603470347311987  4.0710113972491655
  6.9340832689950220 17.5103009865244879  2.8676745935805243
 -6.9345414403531525 12.5188216740186746  6.3835618313772819
 -5.6280205948871354 19.7723856021393694  2.8677415948539915
  5.6282329112084488 10.2571956922839860  6.3837788468121186
 -1.3057556337167977  7.7620615314286177  2.8688590774873348
  1.3062692352592205 22.2679990035488089  6.3843878553617177
  6.2412834357245766  3.4489366537001263  5.9476709410453728
  6.7617947154718641 19.0736596489731731  0.9909494932027253
 19.8994256737108017  3.6815490708512897  5.9469009700695699
 -6.8957658441847132 18.8413366972013527  0.9909708168379679
 12.8693879762848908 15.3933198543378662  5.9481050812995164
  0.1342927541875953  7.1300897214703864  0.9917136828498057
 19.2451679721399351 10.9558580285456273  1.3215638308955633
  6.7619869088489466  4.0592315877966394  3.3048883064622965
  6.8955709497127398 11.1885357826059408  1.3214180950467431
 19.1104485669074400  3.8268202380065981  3.3041307127500952
 12.8693607200774540  0.3776748929553256  1.3218666744029774
 13.1379731064215122 14.6368703138908582  3.3052771619213135
  6.2419159577972971 18.4631269087002359  3.6339244823005132
 -6.2413073133525447 11.5663763854969233  5.6179440692416529
 -6.1068308899636712 18.6962204027773531  3.6336227270266401
  6.1071862754620581 11.3332993674626490  5.6177144273578898
 -0.1342305433594322  7.8857067851429301  3.6345909935520559
  0.1350347741813047 22.1448283881863759  5.6181220547377846
 -5.0218632871676414 21.9515418594550020  1.0595670200390617
 18.0226386673505345  0.5731446938044245  5.8803742526807197
 -3.4960461869451391  7.1982857437357612  1.0602760397915807
 16.4998188234551861 15.3235705599157228  5.8792647083708882
  8.5168755226185748 15.8950728954668659  1.0593336469038643
  4.4869401294521207  6.6276371079222516  5.8793584185013632
 20.9855817650142029  6.9361952659673500  3.3734333555381144
  5.0205042423376467  8.0790669077001205  1.2540827401363035
  9.5075762578632563 14.7082190909921469  3.3717155179624370
 16.4997007137701601  0.3087266755940511  1.2534925433156634
  8.5148481708937354  0.8791762607373835  3.3720158553783386
 17.4890188516699290 14.1339794072964366  1.2527884189493821
  7.9811004314320915 14.4436123655869277  5.6868443462681757
 -7.9843497305179385 15.5881539172701480  3.5673804968478744
 -3.4954601969321821 22.2129337288634545  5.6858775908071957
  3.4960726912918387  7.8150422170553089  3.5665980589831610
 -4.4884863862673035  8.3864861960817763  5.6840062956980200
  4.4845925322219777 21.6406042123837210  3.5657238218762011
  8.1488540413304857  2.3230385025921150  1.6801084526271968
  4.8542697811557094 20.1992096225201081  5.2592701958324950
 19.9206449730209840  5.8970954521695162  1.6799586739514472
 -6.9172986826849563 16.6276518159507987  5.2593141176833660
 10.9414727156508675 14.3036435561711208  1.6800570734249589
  2.0629435431703080  8.2191784341820622  5.2590818687835563
 -4.8541687747312130  9.8310212330588502  3.9924765623646747
  4.8532457621490792  5.1846856949158866  0.6329139298593572
  6.9172497533536141 13.4036719110117453  3.9930929613466946
 19.0905800954362803  1.6117138217067524  0.6330876360233257
 -2.0622712465691060 21.8106909713710202  3.9928269949380746
 15.0666298395601643 15.7261965353254372  0.6330467714949065
  8.1503515262186887 17.3378602316927122  6.3055019474478611
 17.8570160573541834 12.6919442505559577  2.9459935091882139
 -6.0867203139933030 20.9112623428392510  6.3057553652155587
  6.0868739589267218  9.1188058468057278  2.9462934164716330
 -2.0632582497198482  6.7956832410878478  6.3062253941890587
 15.0669588320686927  0.7117243170587425  2.9467303922001991
  7.2670895875877370  1.3394711214743225  5.7665138854471536
  5.7355726038638100 21.1827013172875489  1.1725459835637910
 21.2148969959417322  5.6228476995426462  5.7661160318932581
 -8.2088839489574994 16.8976704663801556  1.1723430514928272
 10.5295022100422333 15.5592164704507283  5.7668911049163061
  2.4737450150243059  6.9621878322580084  1.1727426749036507
 20.2708710182765053  8.8464916611444053  1.1401301510684114
  5.7375266878017683  6.1689103643573970  3.4855491268424275
  8.2095034916510947 13.1314187335832120  1.1403947049733243
 17.7968830052194313  1.8835636511031497  3.4851451272422156
 10.5298493030350500  0.5434793390828354  1.1405761026893355
 15.4771837032261281 14.4692850289118891  3.4861214238186378
  7.2663603438641946 16.3537816160407168  3.4527740922357624
 -7.2673659921093829 13.6753141677251744  5.7985484689448743
 -4.7924128329485187 20.6383942338382020  3.4526180295125739
  4.7935083700138597  9.3902014437933605  5.7992442146914778
 -2.4739986884062795  8.0510581856966290  3.4537691556690868
  2.4741619101079269 21.9780835339877925  5.7994667620305886
  9.9036885347430186  2.8195560651047566  6.3712771173616582
  3.0986918064214963 19.7025905493478000  0.5685206278861341
 18.6137288165118555  7.1665553452007300  6.3720732242578579
 -5.6098535304932549 15.3553165461541301  0.5684865040583882
 10.4931309698673996 12.5356040578538792  6.3715808715249862
  2.5096643194670931  9.9856302700815558  0.5671716113210469
 -3.1002043450735108 10.3270388202550318  1.7451957449602642
  3.0994522928263306  4.6881656009162862  2.8803950501392941
  5.6095866250443622 14.6746115622629727  1.7441474658666480
 20.3972482777990969  0.3404088739008457  2.8808545099988856
 -2.5102210378308452 20.0430733951403504  1.7445879070834678
 15.5131360791820310 17.4926032227943011  2.8793386826917255
  9.9023248020652659 17.8342486648390164  4.0587934446266045
 16.1030313371792140 12.1957216430008142  5.1940061297799494
 -7.3930604705861969 22.1815025004685538  4.0592380253341798
  7.3935379907015308  7.8476742156525923  5.1940640705117396
 -2.5107837098794423  5.0270070200987949  4.0580011768911319
 15.5131400841138269  2.4784271438433794  5.1938132873367771
