# Supplementary material for: Towards universal neural network potential for material discovery applicable to arbitrary combination of 45 elements
Source: Nat Commun. 2022 May 30;13:2991. doi: 10.1038/s41467-022-30687-9 (PMC9151783; doi:10.1038/s41467-022-30687-9)
Supplement: Supplementary file 4 — Supplementary Data 1 [file 41467_2022_30687_MOESM4_ESM.zip › scripts/2_mof/mof_sample_file/structure_files/LEJRIC_288478_MOF74Ni_hydrated_pfp001000.POSCAR]

 C Ni  O  H 
 1.0000000000000000
    26.0517006332243319    0.0037905539098261    0.0023483953492036
   -13.0225675918553510   22.5527366999936767   -0.0001399648214093
     0.0006019139637202    0.0003059943644853    6.9663034457081814
  72  18  72  54
Cartesian
  5.0137805078664890  9.5204179286710922  5.2639977385762569
  8.0011907183374582 13.1817463206047769  1.7132231954953039
  2.3438218227082941 22.2286725718435214  5.2645860941127500
 10.7005997023241655  0.4300363088248211  1.7143094320966343
 -7.3343163435547192 13.5552437636373764  5.2763299668498975
 20.3953473317533458  9.1420547960602860  1.7268269472081572
 -8.0116028225467186 17.0366728485509142  0.6190881418506213
 -5.0232851324369028 20.6977834111064425  4.0343088743463440
  2.3410941829312852  7.1921061616887290  0.6196140254408522
 -2.3238560213742510  7.9462783654533844  4.0354951492575317
  5.6920222988994817 21.0753126088618750  0.6333102907931544
  7.3710133369415285 16.6585482261346627  4.0482339015820417
 18.0380861755458675  2.0039907250968976  2.9427182749243483
 21.0263540622038150  5.6653556274631800  6.3583087167150421
 15.3680867270025843 14.7125091179140277  2.9432134059869242
 10.7032584423038788 15.4665298054767906  6.3592296594908966
  5.6903448963022427  6.0390636311666377  2.9551565748219182
  7.3693394508198740  1.6225769098366134  6.3696835652716155
  5.7846032975939998 10.4226793336551591  6.1744936816418310
  7.2181248856280762 12.2938915327043468  0.8051566430120491
  1.1798278911490823 22.4399047669738323  6.1776072544757632
 11.8635327972877249  0.1905043601426031  0.8093813336694557
 -6.9512954904721012 12.4345223712677004  6.1839024410886196
 20.0033327957844662 10.2603792779129268  0.8158319734228611
 -7.2403129691271175 17.9385834813392648  1.5292413958380688
 -5.8065483432207392 19.8100501843274195  3.1263866080366371
  1.1771921635809703  7.4028605273614998  1.5329875528519987
 -1.1611621942209658  7.7067937880823196  3.1305541285240022
  6.0750964170016166 19.9546470601184147  1.5410604534345618
  6.9786396279389376 17.7766742758195981  3.1370767676610258
 18.8092624643800512  2.9060723758395404  3.8528184048439797
 20.2434726338324609  4.7774589086971959  5.4501959961782953
 14.2041014992723227 14.9228785145281098  3.8565143052984192
 11.8660706929391875 15.2268680585436744  5.4543910149976913
  6.0729270667072752  4.9181496685484900  3.8626995348314437
  6.9766902559323087  2.7404069468416017  5.4583928578739762
  6.9454296922180854 12.6087679866166766  6.3902840607918057
  6.0619520865237213 10.1053465536291291  0.5908487889426460
 -1.2947924099796360 22.3525623523144539  6.3923246293134142
 14.3370479714888930  0.2875664291193450  0.5927408146391384
 -5.6362679894137546 10.3372313883752227  6.3965891751191188
 18.6915614541953765 12.3588109445851444  0.6012746060958563
 -6.0800620372354848 20.1248213242402620  1.7454605839996400
 -6.9628170868156829 17.6217075479660039  2.9118876516721683
 -1.2976980198017201  7.3158443946664722  1.7474068182367926
  1.3124475460911125  7.8039882045602198  2.9140945600389561
  7.3906131183994885 17.8574427701755667  1.7539362140623684
  5.6671679245096040 19.8752306526813065  2.9225728603738590
 19.9700698537374493  5.0920785744528523  4.0691546189683185
 19.0869339677595562  2.5892705270802217  5.2355187865658683
 11.7295347165757224 14.8360870971227143  4.0710972967466121
 14.3394247381096065 15.3240253322241049  5.2377160872481223
  7.3885040113717038  2.8209652327031836  4.0752624889292948
  5.6648953798709520  4.8388127055269852  5.2441003816284555
  6.2356072584697033 11.6415847379229884  5.6491103111147849
  6.7636208045618433 11.0770171981606858  1.3316432984759974
 -0.1014957007294561 22.2220994376369951  5.6523388509010921
 13.1449423526432660  0.4052271726456410  1.3355269169521142
 -6.1271232298760809 11.4316532833929028  5.6561030237816023
 19.1741800537137870 11.2610336215260354  1.3417352352794656
 -6.7898579319296051 19.1577654211159185  1.0043141230049144
 -6.2607403956697079 18.5930765756234671  3.6523949010672374
 -0.1041881033064789  7.1857252102928770  1.0076863618834544
  0.1202038370818253  7.9218504544296620  3.6565804256882863
  6.8992006640379548 18.9515867071872819  1.0132983338724846
  6.1497210448661397 18.7774602584203691  3.6632665212129694
 19.2600219106166222  4.1252026947503513  3.3278847917048013
 19.7888382453082592  3.5606699865221758  5.9762802755161974
 12.9228413757267511 14.7057893967615261  3.3310384215456805
 13.1473472200946926 15.4418703338412868  5.9804951689230608
  6.8974643801577784  3.9154418517071323  3.3349968394447633
  6.1475988889897257  3.7410325011649799  5.9845333869365005
  8.8902639160331098 14.0144611789811933  4.4359410805295703
  4.1267002288617016  8.6641091007381785  2.5479701117031155
  9.5334279826410437  0.7815467154808544  4.4348155345184894
  3.5298754859792751 21.8866780650018846  2.5493170259705735
 20.6712211164989341  7.9430762907645205  4.4414457095049187
 -7.6318448708270248 14.7402707765446142  2.5527806920330693
 -4.1340608236016161 21.5310360266482448  6.7575435641678467
 -8.8976579085663374 16.1805955287997527  4.8692410199458429
 -3.4914289727234973  8.2980208681946674  6.7558727908109892
  3.5278180802705337  6.8505665474507094  4.8701815600225489
  7.6461630831353817 15.4596374991065701  6.7625471935994925
  5.3952617517768884 22.2605894898476677  4.8767069621085497
 21.9147158107422797  6.4979370940038130  2.1149341638706498
 17.1511242576459573  1.1479521873854630  0.2272231241648378
  9.5353090165053462 15.8180435036511877  2.1133045539007571
 16.5548877297891472 14.3702045183405893  0.2273747263936174
  7.6440242887503080  0.4223860354682732  2.1179775479414507
  5.3921955330211171  7.2237043813203963  0.2315620919673667
  4.7993092220591986  9.8947754239611001  4.0676613996334394
  8.2084567576040914 12.8011513618576007  2.9100316179590999
  2.1243415167532147 21.8654044896504800  4.0651889755931734
 10.9236418085196689  0.8089003067701873  2.9089698160847077
 -6.9008521821568927 13.5475405476641484  4.0788818142622416
 19.9628955400860484  9.1459953766439561  2.9225566990101313
 -8.2250423051790023 17.4110178472452226  6.3888896661706935
 -4.8159725017022721 20.3178345972171250  5.2312861095955228
  2.1225185428363953  6.8290320334495593  6.3865121472767417
 -2.1007804838913460  8.3254607735193105  5.2301119043689805
  6.1263318996006335 21.0675426669379107  6.4022098431541705
  6.9381545259267492 16.6624552358975286  5.2438530760495556
 17.8239066110931219  2.3781014711200212  1.7462294056444001
 21.2331086881738749  5.2848983031790606  0.5889537725385172
 15.1490398755575217 14.3491899857009582  1.7437984857128757
 10.9256958655488461 15.8453643646680487  0.5875419925653889
  6.1237570705106412  6.0309176477946513  1.7577076445676565
  6.9356083582396533  1.6259521663989775  0.5988752545610714
  4.5782219941094082  8.4029271799585139  5.7423992660272720
  8.4596344376397354 14.2947531441324216  1.2432208587948699
  3.5323443110683450 22.4002576355095755  5.7419591691165603
  9.5105811819429249  0.2576297553297265  1.2439721812414377
 -8.0740536072822149 14.5036996267865881  5.7469088385775748
 21.1465794243957710  8.2047423208131622  1.2521494488464397
 -8.4466896031534748 15.9190316329098263  1.0975594069472394
 -4.5650356170175446 21.8108259335831818  3.5642560962888759
  3.5295853389628218  7.3635964878806721  1.0970391077626556
 -3.5137224627634591  7.7738127203034910  3.5648731454413669
  4.9519866132912504 22.0235115570830224  1.1038397892171339
  8.1219753650558228 15.7209729254512833  3.5736557395280313
 17.6031587915966696  0.8863093048719243  3.4212142771723228
 21.4841641076885068  6.7785463521388740  5.8882764166906050
 16.5564868492701471 14.8839418052311245  3.4210143590912128
  9.5134220361586816 15.2938607639761930  5.8886321757102209
  4.9501006446882734  6.9872792298620459  3.4255101084340738
  8.1201402285745417  0.6848461912192533  5.8949910408339088
  7.2878224096644111 13.7413092794793172  5.7793558118436108
  5.7250928917121682  8.9648812412067826  1.2010140563960654
 -2.4482102644732779 22.0734733021164260  5.7837904331019763
 15.4903610630971418  0.5618356143206945  1.2046634871691719
 -4.8206991257333947  9.4731382003397950  5.7859106624488996
 17.8799491786862532 13.2202150741667790  1.2117714553216909
 -5.7375289659993607 21.2572920989158440  1.1346132048292819
 -7.2995363257615962 16.4813951532214951  3.5223715419907360
 -2.4511199140928621  7.0369440803342505  1.1388077797005329
  2.4659116207115210  8.0781211622866653  3.5257216863211722
  8.2061918931314057 16.9933026931452922  1.1432748093040357
  4.8555377859262512 20.7365527307547524  3.5331423467570837
 20.3120028450284629  6.2248456003105854  3.4584480773523540
 18.7501672192168023  1.4489924451823972  5.8459205243613752
 10.5761947072971854 14.5571163723617687  3.4625012595877531
 15.4926942462211841 15.5983871065748954  5.8495688299944035
  8.2036625635134683  1.9566377881827313  3.4642307601392979
  4.8535516206119826  5.7002661357926039  5.8548751912779879
  9.7905719454790177 12.1353055912295869  5.0472119328688594
  3.0689872155771849 10.4180128006877695  1.8770663048505685
 10.7019270109782436  2.5041757124327724  5.0549041911391530
  2.5533227441611626 20.0829333179553835  1.8815883370855382
 18.6177122303751723  7.9226950199823181  5.1108666703404726
 -5.5487082418303624 14.6246713134909090  1.9548928296461565
 -3.2346211704631553 19.6514436444657363  0.4021145693990913
 -9.9557957953970178 17.9344926357345820  4.1983964353342351
 -2.3234226639597026 10.0202887751936860  0.4097569368028832
  2.5512654077211585  5.0467228774525505  4.2031998939540891
  5.5924728574056166 15.4387734307029998  0.4658410640924812
  7.4784702067800595 22.1448410873146990  4.2784834590515226
 22.8152723750751960  4.6190155557204369  2.7261507958459248
 16.0943271207101404  2.9017635419629566  6.5220610020426850
 10.7040464248271796 17.5405290273373993  2.7333992457375311
 15.5783913854167650 12.5670026225783324  6.5268433283767688
  5.5907012136062981  0.4026735040692610  2.7871915911376557
  7.4764780969249900  7.1084519540674975  6.5998744131926701
  6.0262190257487918 11.8769829998882770  4.6067551457372895
  6.9805506257373366 10.8405013393258063  2.3712436188199693
 -0.1987228872847533 21.9271535706016358  4.6090026108078712
 13.2429427262740322  0.7118431826194526  2.3751750338781257
 -5.8175208478119629 11.5011063161552514  4.6153199343901106
 18.8655757438995053 11.1954864142635113  2.3838207385337586
 -6.9981872785814145 19.3931845850803839  6.9282216157933068
 -6.0438984759012087 18.3571011488050466  4.6919835185884127
 -0.2007054053645678  6.8907844186852678  6.9308193874858439
  0.2185370257066723  8.2283433843335771  4.6961553163980314
  7.2094732505588004 19.0210239726470824  6.9388445469109996
  5.8408241656436877 18.7119648264250209  4.7054391620981155
 19.0510878029378325  4.3606711458264460  2.2855449639230327
 20.0052574047570886  3.3245460314971225  0.0496191375001469
 12.8262534360293063 14.4109269141444347  2.2876081101080219
 13.2447972917050301 15.7483578472948302  0.0537866805501600
  7.2070738918657158  3.9840909515202267  2.2942541871139008
  5.8382908517443388  3.6755787647995311  0.0603872196451827
 -5.1508128206007493 14.3882816057357896  2.8163617729032264
 -5.1288037406416995 15.4584817613546885  1.6761507001939724
 -3.1659841733755605 19.2062687804196273  6.5010921835982085
 -2.3320251825628842 19.6931007230600947  0.7656465483558511
  2.0107854487050658 20.1700204513365868  1.0757362166169624
  1.9319557992936398 19.9124609673792143  2.6160058486029922
  5.3937959002125684 15.9650288195425372  1.2626995935934573
  5.1314377198168604 15.8780724543374276  6.6914548833388574
  3.4013056975680671 10.8391212353959911  1.0625127295103498
  3.2323857822192945 11.0531232955001109  2.6011011429109319
 -1.8875095703773668 10.2553053533352418  6.5329011442908085
 -2.8158474677922332 10.8100226197026448  0.6973466308880736
  2.0089091900771812  5.1334398483804220  3.3972561529231249
  1.9297715221818494  4.8760175443188052  4.9374821911999813
  5.3917158969035066  0.9286437734488645  3.5841519657312300
  5.1288735278922406  0.8414044728181946  2.0464656143938220
  7.8739346176559435  6.8720340107233353  0.4950306123816015
  7.8962719488915534  7.9423444334403470  6.3211859901087166
  9.8582383329162120 11.6899753066845804  4.1798023074418280
 10.6933643096948447 12.1768110100083007  5.4102742426871391
 15.0360413946478744 12.6539110051606176  5.7208964629572439
 14.9564253251816890 12.3958086593090702  0.2948840315738377
 18.4189958166779277  8.4488122402901276  5.9077782166225870
 18.1561205800480252  8.3615870560764716  4.3700744948264987
 16.4261728384313024  3.3231670212798350  5.7074826479506040
 16.2569152259877114  3.5365698497533935  0.2798186547244540
 11.1370690809352801  2.7391018145053136  4.2117035841757176
 10.2092995436688749  3.2937852588542609  5.3424190878328757
 11.1392104008205841 17.7757458217342403  1.8902809446015578
 10.2111171729623322 18.3298966717392950  3.0210192401267979
  7.8764031239653409 21.9086182455296914  5.1399706229989741
 20.9208173194429072  0.4259198371680145  3.9996939667779978
 -9.6234762052886804 18.3555076930640233  3.3837947640794481
 -9.7921434720585090 18.5695423178094003  4.9224386566351388
 22.8830496125847738  4.1735844244735194  1.8587773792536153
 -2.3337658665364902  4.6565647780824673  3.0872255179811812
