# Supplementary material for: Towards universal neural network potential for material discovery applicable to arbitrary combination of 45 elements
Source: Nat Commun. 2022 May 30;13:2991. doi: 10.1038/s41467-022-30687-9 (PMC9151783; doi:10.1038/s41467-022-30687-9)
Supplement: Supplementary file 4 — Supplementary Data 1 [file 41467_2022_30687_MOESM4_ESM.zip › scripts/2_mof/mof_sample_file/structure_files/SAHYIK_256965_MOF5_pfp001000_d3.POSCAR]

Cu  O  C  H 
 1.0000000000000000
    26.3448093459895212    0.0128486186771876    0.0179746021109710
     0.0128407578365622   26.3548071842333798    0.0140048884663821
     0.0179672110675998    0.0140136103810965   26.3902747602907688
  48 192 288  99
Cartesian
  7.3734116356655743  7.3461598608688616  0.0500832443040003
 18.8356605980050347 18.6730357732313088 -0.1720458172271378
 19.0109294006589273  7.4846518720378343 -0.0061237596614548
  7.5733777955819797 18.7371037382455405 -0.1280912435518827
 -0.0180230439176036  7.6342276169186123  7.5537870155730582
  0.0574117851717463 18.9933692184029397 18.8998812979260684
 -0.0019354832259091 18.8156371577817012  7.2559284847859775
  0.0860936650857868  7.2945160109656770 18.8640790787363883
  7.2525107943852776  0.0839307571124792  7.7011378120307796
 18.8294262017871965 -0.0507820015841578 19.0064485587855430
  7.6191380059246328 -0.0478556044256528 18.9153942290499764
 19.0120998475204814  0.1036674983435117  7.5432540252463669
  7.3526870697487094 20.5544995625359412 13.1877034008512997
 18.8747087389146593  5.5370672276476300 13.3725634176388581
 19.0524327090160597 20.6570227287960684 13.1702446007357956
  7.5952753629186782  5.8033022075240117 13.2242451918910096
  0.0366276316830971 20.7121677003425759 20.6533136803888731
 -0.0107943462518092  5.8549723969080549  5.8623308943223202
  0.0832635666076781  5.5695039267486326 20.6105480682029487
  0.0433729320520357 20.5766549609404876  5.5460174333188945
  7.3641588164810710 13.1427437324484462 20.7246112257476547
 18.8406359143533102 13.2463562589453137  5.6808564443800993
  7.5450723458569273 13.1636539225170193  5.6931423267172869
 19.0412886218366246 13.1476793555523592 20.6139701931625616
 20.5075570571076966  7.3869715410894541 13.3131590479226638
  5.5998365497005302 18.8366032018698562 13.1938972683903160
  5.8759637140589840  7.5535297750846437 13.2818743894734208
 20.8053093415153754 18.9396417295226378 13.1477556881276065
 13.1900739179049307  7.4315577348538495 20.8541624951911650
 13.1725070932362716 19.0452908173185520  5.9352175896446315
 13.2109444264878579 18.6469026084499347 20.4312406302854264
 13.1357667480523901  7.3668927396516102  5.5859413559196733
 20.5467062237970239 -0.0952054466015657 20.7612191083654984
  5.5369433298772162  0.0581433224459543  5.9444386067891370
 20.7286257972785108  0.0855929513001892  5.7857770401554420
  5.8727140136153393 -0.0674451351075600 20.6410886039371668
 20.4232517411737078 20.5679880083819526 -0.0573324430371247
  5.6228742527303384  5.6265155221652954  0.0545180613652041
  5.9673316355394421 20.6240284122882542 -0.0058101803658640
 20.7485868244148968  5.7514543659754711  0.0164087228779827
 13.1668579566141393 20.7152012981499212  7.7381966737993793
 13.1843003159300771  5.7023552594483000 19.1107494383639143
 13.1611907637454344  5.6571838462014989  7.3492814571167022
 13.1822256668622764 20.3902630026225111 18.6986213184808108
 20.5728255234926500 13.2271765964437868  7.4212278211844813
  5.6294314869366175 13.0863121456049374 18.9885456487278681
 20.7564347313776132 13.0993462545864876 18.8578524651072676
  5.7929482013847693 13.1689919966761941  7.4124597218775756
  8.3919267420853032  6.1481554428390028 25.2993571557835324
 17.0230759839933583 20.7897552443863241  1.0879368804235312
 17.7927471509790216 19.9217470678640822 25.1249446216799974
  8.0730389091640031  6.4676459787587861  1.6149461723768948
 18.2666270312318559  6.6168124068333789  1.5544587068235336
  8.6406078896748735 19.9945044994980350 25.1634086584040908
  9.3032199561362017 20.8858667241249378  1.1429815478216923
 18.0381272610034351  6.2961844602495383 25.2217523387011227
 25.1246089395404226  8.5907791908732509  6.3599630719151277
  1.6133262662771690 18.2749492889137102 19.7687983478910070
 25.2590892744694493 17.9623617425069462 20.0916960174436703
  1.5172504266945028  8.3594551306431182  6.6212633205314688
  1.5559847803411824 18.0721151866493130  6.3851747218591814
 25.2319493699548154  8.3131581104602787 20.0398047077915784
  1.6189569033590843  8.0457039685605931 19.7692255018310910
 25.1539809641100689 17.8748671791351121  6.0586762890249855
  6.3609830255605546 24.8798187960638302  8.4248828851041679
 20.0614174126349916  1.1328770690607832 18.0827336457907180
 19.7227417149975643 24.7683592544429239 18.2357893917673586
  6.0684486481510502  1.2447094809001462  8.6965399490777529
  6.4887444666118501  1.1900784483257558 17.9262362202695442
 19.9553344579425413 24.9176876335958397  8.2805284932766305
 20.1610896791018313  1.3001223248926057  8.5321303490405640
  6.6989577345277516 24.7968226093190935 18.1351388843272829
  6.1971859997161465  8.3866935671550493  1.1968537025076080
 19.8296916105949030 17.9377348181679537 24.7264127437902772
 19.6071296329053908 18.1968523923052707  1.4800238783229203
  6.5341419750608853  8.0891353808680595 24.8748834704467896
  6.5990058204311577 18.0242255701456706 24.7715718428930920
 20.1815417515509985  8.5115383361490853  1.1604982977486027
 19.9239590409152498  8.2207945841966570 24.8324219138276341
  6.8250066963040918 18.2433911895197767  1.5297115412118794
  8.6158267678037408 25.0586652143946971 20.0610860685111554
 18.2696089386051668  1.6388870616137423  6.6106812618908792
 17.9970429552350133 25.2710773670792719  6.4302559901809513
  8.3589301270878291  1.4531821749348877 19.8970639429102398
 18.0988057055871820  1.4668030600336355 19.9520788365803163
  8.3050085006005432 25.2746032179632252  6.5611546064680883
  7.9841299531799841  1.6390004530943583  6.7943544963347398
 17.7850883193098497 25.0811082635326414 20.1170221412933508
 24.8990148281672212  6.3918016725079543 18.1455904859239183
  1.1746142980769025 19.9600761560446038  8.3066254876598560
 24.7978957345739595 19.7234916193821874  8.0153978483882433
  1.2846264913101233  6.1241576285551202 17.8738238558861973
  1.1882420509788345  6.4998859450520117  8.5907073212384581
 24.8418281905106610 19.8651868950323092 18.1985903645704568
  1.1989043489419613 20.2205088042137753 17.9228461008130111
 24.7847145515048126  6.7637910265164400  8.3562017923487666
  8.3498286732992391 19.3614485016130438 12.0427763634612628
 17.8682246979208728  6.7565234422757605 14.5393158767571471
 16.9969253518138999  7.5798741381464225 12.2041242056662878
  8.0580491293018373 19.6589351682636959 14.7545061548712830
 18.3466362335090984 19.7308661741126130 14.7195879196868926
  8.5816251482386292  6.9650177003697742 12.0152031728703736
  8.3917599713255022  6.6826579832196904 14.7562619112375870
 18.0590583459401479 19.4704232231426992 12.0073679730389706
 25.1764891836876110 21.7100716050399640 19.4983209245312814
  1.5225496352752024  5.1521692737362530  6.7828454309764385
 25.1484401259297421  4.9062733484790169  7.0876039352485272
  1.5675451826466560 21.5000410892264320 19.7740110852201276
  1.6361611000101071  4.8327214957287223 19.7192912406695093
 25.1612281204280350 21.5698168089209155  6.7321094821392986
  1.5546224320577966 21.3070891034930874  6.5082872453566942
 25.2581168765478203  4.5638399259677938 19.4619436712270186
  6.4902896322189729 11.6084315556588606 21.5116415868290964
 20.0093912742953357 14.4473551074642295  4.7030388052739855
 19.7527481303411250 11.7086461945085443  4.9268563419846956
  6.1689665302002803 14.3313123367359498 21.6852973490802121
  6.4141530286223611 14.3992804344032610  4.6971657845943406
 19.9232196275731361 11.5875962046419083 21.3418470561050135
 20.2660102535686129 14.3037980721401681 21.5728876431123062
  6.6172942426283630 11.6476852648141698  4.9110952923429307
  6.2160798332386538 21.6143130864878934 14.3384965532388140
 19.6214161776138063  5.0999767825424813 11.6921832565266701
 19.8343627882311750  4.6781257784134835 14.8133665625609225
  6.4475734971142318 21.2576975340890790 11.6282544757738950
  6.6203960338813292  5.1059368085657431 11.7032848292310998
 20.1918289233292612 21.6973308566699679 14.3458520366969999
 19.9420777508735618 21.4057945422974676 11.6208077558903558
  6.4576382150412810  4.7909089385026196 14.4354263934194122
  8.5085600316446683 11.9396770042120455  6.8556873821695792
 18.3270127131729446 14.6983214220110359 19.7026823311863986
 17.9606782935125402 11.9726881640246852 19.4958437579514801
  8.3035867541924819 14.6768867214525471  6.6417773559350906
 18.0962311596702357 14.7793820236943407  6.6121481768656452
  8.3987552422489777 11.9430308969122141 19.6000848913334451
  8.0725085497736302 14.6653043042559279 19.7689557833533023
 17.8346974613992799 12.0435253744865225  6.8290266558852117
 24.8599313273858264 19.7163646880675145  4.7501309245175038
  1.2510501859800054  6.7520524569096745 21.6106461026458412
 24.8716030626868765  6.4834707147824711 21.3497167771947218
  1.2935987887156359 19.4220889500998517  4.5685610977911670
  1.2393151876060748 19.5330595034873618 21.6344598648316762
 24.7936863734739745  6.7192091487478107  5.1008365627655810
  1.1676385400100315  7.0011431902887544  4.8243655272280961
 24.8577685432132434 19.7868040128946916 21.3996452461647451
 21.2516241741836183  6.6880218433929768 11.7305582601702305
  4.8922302915610514 19.7978745011715169 14.7230201579515096
  4.5922133747863718 19.9833603091451124 11.9906257738068973
 21.5628994018156703  6.1208588352493889 14.4814007700061804
  5.1762176457248366  6.6311008048075495 14.8392671862253831
 21.7894914961144863 20.1112689560857092 11.9454466960799124
 21.5295812408478575 19.8810191178325191 14.6772633323727977
  4.8096343050831321  6.4276723167283745 12.1148851139468174
 11.9769024865374529  8.4234809678013054 19.6848814212515535
 14.3470234540565400 17.9876181469779333  7.0795035744799391
 11.6233064733682827 18.2479786982490886  6.7423240321740652
 14.7217285409507372  8.1993242649883129 19.9442118814645326
 14.4100467484069377 17.6782745290370435 19.2277297786297261
 11.9257580583623373  8.3384008967372836  6.7716569148041792
 14.6596015223222427  8.2031761261812211  6.4414757196895671
 11.6765426933089778 17.8812223112169733 19.5680026391493094
 19.6047750499317779 24.7126277834845851 21.4401408416289136
  6.7135486142481113  1.2315745778490241  4.9465921680029536
  6.4888187991346191 24.8613441131199657  5.2446113875133591
 19.3913376273681308  1.0865334824983970 21.7898370121254601
 19.5526878616270103  1.2506065164911380  4.7675227023526494
  6.7692212193443391 24.7005843783132590 21.3489099226765369
  7.0290819197093652  1.0643911352670024 21.7071652591174100
 19.8096557143042347 24.8748280427479074  5.1024970942935388
 19.6689115640091359  8.1077585253884425 14.8431009955283368
  6.5092862414662305 18.0728196742224512 11.6548044163270639
  6.7469655720572890 17.8286958445748702 14.3932176306254664
 19.0895921692261545  8.4789834072340362 12.0714288407793955
 19.8919356836046965 18.1742487141599476 11.6132785142938637
  7.0864175514112846  8.5252700232436549 14.4400192354087888
  6.7529655586309802  8.2938648513152362 11.7195027387776065
 19.6686866015188215 17.9114074558641896 14.3484253074303982
 21.7725981195911231 25.2586285150002823  6.9477810102874447
  5.1794383377308257  1.5156606240073174 19.7632065948763120
  4.8723389313372953 25.1660377392898518 19.4474556565749452
 21.4496535408178168  1.6528627627425938  6.6828121897158583
  4.7854366787036193  1.6000306731321505  6.8444476822704381
 21.5426145108460716 25.0935764393433516 19.5703684070153265
 21.3567675947669606  1.4581648742756663 19.9297512494907565
  4.5335540721408361 25.2226887515281959  7.1043995526371431
 11.6229772162775085  6.4178838403679253  4.8696729169853779
 14.7428081645908851 19.5422564523855051 21.1812011314484359
 12.0178618146218703 19.8369690627565198 21.4366622769282955
 14.3627629011783711  6.2030194197720849  4.6075680232212974
 14.4087787584078288  6.2482515850678775 21.8213574124228771
 12.0049312072988155 20.3112409524609454  5.0120304728607259
 14.7244705101527149 19.9479169456006318  5.2402811811707863
 11.6647234308454504  6.5222289945147374 21.6196087297318158
 21.5323635691342972 19.3966190963166234 25.1148445171239558
  4.8732512750092640  6.5704833452292890  1.5759949101382955
  4.6783580257922095  6.8104809689783332 25.2232440670569886
 21.2129553380235407 19.8098001316895349  1.4899286993041405
  5.1735689535136373 19.8091855167851278  1.5208987455643719
 21.7592571438127429  6.9156612677276197 25.1867324416382949
 21.5000289536110785  6.6890177609054851  1.5309185535975243
  4.8983381759498146 19.4922153992934923 25.1361872883362096
 11.6476047657837043 21.5639813359229855  6.8804919033395677
 14.7453443344622084  4.9662506584962012 19.9666168990091002
 12.0291526900800623  4.6955212424795700 20.3054575523594032
 14.4035816482117411 21.7479967865546051  6.6018804307701595
 14.6984947614754375  4.9169906206545972  6.4586659616242672
 11.6535387214673136 21.1439244441186673 19.6052236292936435
 14.3847079389083987 21.3845605065388185 19.8865810663983886
 11.9682350685176448  4.6091352000178647  6.2141735798929760
 19.6745178912760501 11.6533201985745887  8.1208442990111820
  6.7755433118540518 14.2595050580434446 17.9390521165039942
  6.5670004567130258 11.5369789076897913 18.3055732831646338
 19.3874684733809275 14.3710353883275221  8.4461310069856630
 19.6102019894909212 14.3119433958940636 17.8591951982253327
  6.6533812713327469 11.5964234972899742  8.1362810708776863
  6.9728853784216618 14.3045708655982011  8.4549716809859898
 19.7669966224755171 11.5767432739934488 18.1626914223113864
 19.1338100124476753 21.6528852890027714  1.2024272646613208
  6.5557265129646183  4.8525864950684978 24.9216954017844046
  6.7661342934654396  4.6296472018378401  1.2773592907615847
 19.5621893902122537 21.3122565803675919 24.8156451735955130
 19.8658395401872667  4.9774981466767052 24.8836838249057166
  7.1784387264105707 21.7110589054540100  1.2784388498935573
  6.8759233006851641 21.3935692227427197 24.8733998745676388
 19.5780732217120210  4.7805775795247669  1.2332140431488625
 21.7496525972297619 11.8871809328978770 20.0111324268246484
  5.1033633543946246 14.7472064917170655  6.5305548250326595
  4.7830799673943822 12.0324681548337313  6.2078897704049929
 21.5678425604639088 14.6363796927321044 19.7324175321301816
  4.8587116101180969 14.6438120803185043 19.8451255560407169
 21.5851649209531935 12.0782389840867399  6.2318559089045600
 21.2945586476514990 14.8047178986991117  6.5534598105757578
  4.6512512139584699 11.9223354596333504 20.1991979711239011
 11.9766279111591079 19.1964931793506146 17.7297131231583833
 14.3396013815804579  6.9015355708916832  8.2841981274478478
 11.6168199609992779  6.5236405412936733  8.1152802171984710
 14.7125442152688013 19.5220808150509519 17.9215982135943364
 14.6817807650523573 19.7687698451438543  8.4624194815636891
 11.6317163324281250  6.5823107244536665 18.3861525201589622
 14.3448047562855958  6.9051165027082320 18.1054282200713814
 11.9349442555270713 19.4827786643557630  8.6331201063422043
  8.4411090981864341  4.6061240694685832 23.4948957088019554
 17.6020372480949909 21.9653233142825215  3.0290047798362614
 17.7763290788366994 21.4667529531548595 23.2834760090047297
  8.3265072744429318  4.6293883180551854  3.0768166480456425
 17.9985223911370227  4.7658951430356131  3.0117081521383482
  8.6224739603419920 21.4981891812424450 23.2869119310540249
  8.7115080009909924 22.0154956870861582  3.1050075420607732
 17.9891712929411689  4.7071376737764474 23.4553711123923705
 23.3550966632853623  8.5653049274796089  4.7668535120314015
  3.0104063148942131 17.9453528001325537 21.6425538649936833
 23.4447605937127115 17.8974573328158755 21.6215463227759983
  2.9849617032815470  8.5304199131486698  4.7634344848507055
  3.1518237467456967 17.9222725938561247  4.6434452324787587
 23.4334140684636090  8.3530494277801388 21.5958473994517242
  3.0268510347922679  8.3288823478051075 21.6526809044762416
 23.2716929805760948 17.9532804240077581  4.6065166618233757
  4.5518499843442157 23.3594558346941987  8.5803055694015260
 21.6672388620779266  2.8809188844858289 18.0539679943349611
 21.6024784059928585 23.3485900444649523 17.9606533137125659
  4.5816744147953816  3.0941528981366178  8.6720581256192073
  4.9174051679641906  2.9801418943669291 17.9208838192057307
 21.7744663072597753 23.4113794746809631  8.4528044308807466
 21.5961113367371418  3.1850471175867785  8.4851191456873316
  4.8061886975918018 23.3828981720088187 17.8841462447780195
  4.6703669998907849  8.4473981633308313  3.0166009814606936
 21.7031347535139858 17.8278288846951476 23.3075109593558345
 21.3943627600178061 18.0527718895909146  3.0626149626521881
  4.6910489778111764  8.3584758614836900 23.4173380009685417
  4.7365745326091293 17.9061330335352729 23.3427824398012476
 21.7061276560263430  8.5495568904384722  2.9845771512234842
 21.7623099629605683  8.4351190086233316 23.3554445894563791
  5.0289204451424787 18.0525850101205734  3.1003721802920503
  8.6028018880482104 23.2158760535800539 21.5654828875362234
 17.9882337273222745  3.0437273770344482  4.7240141511637788
 17.9039205296342878 23.4794150333311791  4.8909756272858163
  8.5368781397146645  2.9008095324635916 21.7677609697691246
 17.8870008528428741  2.9321343066495449 21.8007173281358106
  8.4207212471874993 23.5122391357371718  4.9836263441215909
  8.2957946566247447  3.0003345785061906  4.8754649675592514
 17.7843402869645715 23.2091093985054897 21.5881474681559382
 23.4227062573184739  4.5526661814629614 17.9537111083119854
  2.9378402068322971 21.5522625022622236  8.4181088175998884
 23.4051744641788098 21.6138308827889247  8.3433609903424522
  3.1348954918940044  4.6294671353585670 17.8953880307578181
  2.9559249272174757  4.8968393197205957  8.6412580221148279
 23.3824065759843691 21.7015544708479773 17.9348530442984995
  3.0271986479618698 21.7314621587170578 17.9182338480081995
 23.2754853688950547  4.9365850978994814  8.5463702167314786
  8.3911030942077041 17.8401085555336358 10.2250192943594680
 17.8702918621885800  8.3387843278855645 16.3499499206365364
 17.5537967932373924  8.7193330005774392 10.2353185487786238
  8.3293914129901747 17.7794319245238803 16.1682872926195635
 18.0692596792429683 17.8355958693891026 16.1112332533282760
  8.5480946603803947  8.4845770623553989 10.1837269850072278
  8.5852360442898501  8.4877673726915042 16.2821558174313914
 17.9886425383623987 17.9153435326746333 10.2157798552230243
  4.6691095632026354 10.1132747335260120 21.7403066722756542
 21.5111665034708643 16.2832554093411055  4.7161479970649101
 21.6184443053448732 10.2598320051769427  4.7053581360103021
  4.6408063975632574 16.1498272589827465 21.6633586417816772
  4.9031170633554639 16.2370158748981268  4.7047032754023022
 21.7553778937173732 10.1085586280723412 21.5946676194836193
 21.7896477161867246 16.1245373245650434 21.5722177823354038
  4.7431833892714570 10.2048778372149158  4.6915646332013976
  4.7095568221899660 21.6654631415499423 16.1715848318596684
 21.4164941234685458  4.9734003876169801 10.1135448901836824
 21.6730768178756250  4.5388716284818367 16.2762546403397472
  4.5877404975529457 21.5506936930720521 10.1987542352688489
  4.7142802839164357  4.8751953133955164 10.3155200371763129
 21.7126456389699847 21.7084039782325817 16.1734516244631337
 21.7762431560999410 21.6689860449026810 10.1455530867379302
  4.9148036056532671  4.7394822793202938 16.2461146522931479
  8.5018263010458224 10.1432770918133706  8.4112398282453089
 18.0565256383931505 16.1128735928338784 17.8225436966366360
 17.8991249220349360 10.1253288977590543 17.9998199562064407
  8.4999643426110438 16.1237564470918322  8.5118885015517982
 17.8831065787239609 16.2080521735185066  8.4934024393723710
  8.4592491005888402 10.1303563316365377 18.0654682823551660
  8.3451720273795029 16.0489601825952128 17.8703264577537873
 17.7859399056401024 10.2489121466430699  8.3749544947102326
 10.2046890886030823  8.4441120991657694 18.0914085773376456
 16.1808597209660405 17.9364528084224339  8.5931163066638412
 10.1590167862443188 17.8968104053126993  8.5636176324830693
 16.1749640913203656  8.4168977178265756 18.0837788379514706
 16.2535922441909726 17.7358531247704931 17.7223307203367888
 10.1740495057789246  8.3851535293725536  8.3812473848765485
 16.0669974362064707  8.5344680133393442  8.3245570673068059
 10.1407789973263647 17.6814596368922139 17.7808572599513575
 10.1114726107738431  4.6048552982681121  4.7231509906559292
 16.1418342200195255 21.4239050024691409 21.4906540928869703
 10.2538564024419223 21.4347357602643598 21.4916457493283524
 16.2075615889494529  4.6950299659124779  4.6499322126422431
 16.2125744246413603  4.6922357887784232 21.8007242146607325
 10.2134353284708919 21.8728048028980702  5.0097358943547361
 16.1362756131104597 21.8176892777658971  4.9616649214804784
 10.2108888811480032  4.6582795004133377 21.8322511566907309
  7.7492181920728234  5.2415585852714894 24.6580892214201306
 18.0017967044976892 21.4622801640085825  1.6902724697424616
 18.4209742191465971 20.8683368345146718 24.4814658156175220
  7.6774158568721980  5.2803400171144981  1.9000323411256059
 18.6589819084971325  5.4305375681759713  1.8466993400378100
  8.0021722667811979 20.9313767982089765 24.5143428019556069
  8.3156258857433762 21.5296200427330042  1.7595593594837584
 18.6768776526988987  5.3705782888645803 24.6051942447540100
 24.5124087033383056  7.9202218101377024  5.4558112778196959
  1.8669872258154339 18.6315808837168717 20.9754450629586806
 24.6074937968601617 18.5943770525451733 20.9975499260708673
  1.8020833500358395  7.9252292722250024  5.4479881658931770
  1.9051727458893410 18.5127234717032643  5.2317380210382023
 24.5982630181053743  7.6725050364202696 20.9520134613255031
  1.8804928161741907  7.6641026936621941 20.9658506456296152
 24.5227151900862097 18.5535732763295833  5.1725039515861502
  5.1871934481984878 24.5806281308367147  8.0015887026550558
 20.9851704837496804  1.7388402078944964 18.7346251352424282
 20.9099829324188882 24.4879531038726093 18.6332448945702218
  5.1805077750265101  1.8872881439630997  8.0303882929042381
  5.5729608107030773  1.8074444580659859 18.5769978294439220
 21.1290338280242764 24.6204363740847576  7.8549662096345587
 21.0333950387301201  1.9534511925866436  7.8567178509637454
  5.5068554923178246 24.5341761640995415 18.5284077433994270
  5.2855789557087540  7.7558432771595571  1.8424705425206436
 20.9827455960531672 18.4351413538117299 24.4750572014572718
 20.6907967278082623 18.7291632190190640  1.9315357554025230
  5.3408141992244262  7.7095203743428415 24.5945449101404954
  5.4497037197417173 18.5241682948405710 24.5083360130447545
 21.0909624664959949  7.8746023295451790  1.8018693006693487
 21.1089993389234962  7.8178473241534769 24.5493277403417451
  5.7231908390261994 18.7467632638620074  1.9720423801773863
  7.9546547350416903 24.4174556059433350 20.9508330868333026
 18.6467696119195523  1.8910622672730601  5.4105294427556228
 18.6246573044347876 24.6259446902712291  5.5191613378065432
  7.9373201068181860  1.7176943805560896 21.0793768010370428
 18.4976295768969443  1.7374027908870715 21.1412905186225117
  7.6843095392714762 24.6322409525877504  5.6435011661594565
  7.6197996215891886  1.8745325605801921  5.5873702798426281
 18.4312123141717414 24.4275393068119868 21.0081770891647537
 24.6176165427402687  5.2102802997963877 18.5589993080915434
  1.8051168114802496 20.8951997623444861  7.6974809442037984
 24.5387020701430956 20.9264909419052962  7.6493018471074814
  1.9266375053122156  5.2330226845759560 18.5354052015392945
  1.8008527151958011  5.5636334989537568  7.9670878490024402
 24.5570643673156717 21.0547383379319619 18.5880902681258000
  1.8429172962741922 21.1126926291894854 18.5826110800768660
 24.4939442604395516  5.5792609193627740  7.9612209977676178
  7.7019446113983241 18.4640810283247419 11.3933805003840032
 18.5120210736093753  7.6983513923423086 15.1711502541710495
 17.9667035397772317  8.2545437385884082 11.5830183066314856
  7.6661886064817608 18.4662289426231503 15.0195604343728064
 18.7405150667510370 18.5363126288303732 14.9738259857134395
  7.9230726412296741  7.8763928258555209 11.3986342810450285
  7.9854845594027504  7.8587864484904157 15.0669164253414714
 18.6947100721760613 18.5604570396962529 11.3637709026753697
  5.3094774609262494 11.3064175197836523 21.1111967658210560
 20.8980166321909131 15.0883041204644677  5.3680252751097939
 20.9405734838448438 11.4360166889181407  5.3275649336332815
  5.2607256961995628 14.9500387041460865 21.0241071225552929
  5.5145033785626119 15.0353840054638326  5.3505990540637871
 21.1031914872640236 11.2831275964932534 20.9389951463234070
 21.1701554275435839 14.9331606149099017 20.9147898945097133
  5.4268824260314830 11.3823941835322611  5.3082724814099320
  5.3103461719199778 20.9807794551946181 14.9894156343194229
 20.7129248043385559  5.6277501089119459 11.2571292152902327
 20.9863578394006112  5.1602427616169964 15.0976667305464343
  5.2491658222290063 20.8853077557018985 11.3605080533576643
  5.4275049961959194  5.5128254036700932 11.4631784792941058
 21.1066399098286794 21.0551305529956672 14.9743383931359944
 21.1300924110413000 21.0203484196560204 11.3274976537477148
  5.5597527246951941  5.4322626484705170 15.0881377533453858
  7.8467314273209370 11.3151733836481903  7.7582279165438139
 18.7087547445171083 14.9546340021504154 18.5048288867810058
 18.5868751336741553 11.3164750873872606 18.5911505247412485
  7.8883576968856719 14.9457080620631331  7.8254455049316842
 18.4937422110648662 15.0318583751329164  7.8054177845083412
  7.7624214221934622 11.2890363534742164 18.6998919948240250
  7.6865072621819124 14.9043189746441485 18.5687505132489825
 18.4808174799027185 11.4016345902295040  7.7288587304708427
 11.3584576928175061  7.7773657673058585 18.7674033366173099
 14.9802133497348837 18.6059183374960853  8.0075516864309861
 11.3283776385729720 18.5889424457823011  7.9443882841749298
 14.9907607395692466  7.7999483208080038 18.7567195175740018
 15.0316868675612394 18.3469084419540422 18.3279847476535771
 11.3237073816372611  7.7056210216739718  7.7100172619131895
 14.9379911192561323  7.8314803680429828  7.6359723545220559
 11.3581798335004454 18.2917645901010886 18.3939417990578526
 11.3278161979154994  5.2475382370444148  5.3063800049392036
 15.0032487321114409 20.7405268022836111 20.8035782385863897
 11.3947941177549268 20.7574465795128802 20.8003030795495576
 14.9970446231188266  5.3112034827848706  5.2742163068094374
 15.0326948905242723  5.3463531680785268 21.1588648521668929
 11.3739535065163508 21.2044445009624987  5.6816028742129072
 15.0013464828095806 21.1305300942344516  5.6553619304864542
 11.3893254219898115  5.3366028055390275 21.2138997173229065
  9.5868792713121813  5.2114698363569119 22.9587102799084732
 16.5192529201575624 21.3707632012273692  3.6908422139475405
 16.6834288070520991 20.8582069774958860 22.6556128554707215
  9.5270415882797970  5.1527993029292523  3.5741884992730792
 16.8102540141937418  5.2960916229947799  3.5368163559715131
  9.7161787825276633 20.8816768543773037 22.6633187528235673
  9.8104956067317168 21.4269238616051609  3.7466442908699409
 16.8418693640057029  5.2927104492105563 22.8998038132704202
 22.7445817364101543  9.6970068569135464  5.3238769820266043
  3.5201490857494502 16.7621230168923852 21.0895020510939268
 22.9207202348172174 16.7433016965107626 21.0218829156364357
  3.5976510629725338  9.6718895219704102  5.2991196398732132
  3.6984745892511444 16.7554236542794897  5.1976915917111555
 22.8691678316896088  9.4932045158635798 21.0045197693336121
  3.5690900251470139  9.5067272225561208 21.1203302317018569
 22.7167909363096712 16.8092352958890920  5.1984391343370691
  5.1112084802462032 22.7564021896999371  9.7134273758378598
 21.0861676057082441  3.4319030283857881 16.9058730189922919
 21.0786544053769624 22.8022282474364317 16.7797737297324545
  5.2141105386960849  3.6824282543170361  9.7746126849575887
  5.5131427034893443  3.6046208988906430 16.8146280459851489
 21.2345093182513303 22.8482826065627798  9.6171012887997414
 20.9150188632199914  3.7949414265200976  9.5492643489956635
  5.3371502320100834 22.7871009243286231 16.7312743631342187
  5.2832050153110570  9.5887381285894548  3.5537307017372863
 21.1813460695466453 16.6709601932716502 22.7089418724005654
 20.8476324779267230 16.9056729515405628  3.6491916013256493
  5.2303114592232802  9.5388513117926461 22.8883124655051695
  5.2488083534004142 16.7247883778921071 22.7851934547973372
 21.0952938946049748  9.6824600684182549  3.5399155449672826
 21.2032166411868133  9.5782578397474776 22.7686354223483640
  5.5700713890140587 16.8857096700537070  3.6547493087199583
  9.6963999293704468 22.5993147297666326 20.9432191918461719
 16.7982597602169363  3.5706949392037242  5.2434215958690684
 16.8240926471434342 22.8807295473353385  5.5586294684321311
  9.6829312344822949  3.5064527508591579 21.2345562555434100
 16.7360809900602625  3.5136567597038297 21.2518849655883990
  9.5207851018966387 22.9232151629799041  5.6257088999843221
  9.4936367983805336  3.5305304525515648  5.3779906279512568
 16.6943866146363931 22.5953418309211429 20.9539450372242015
 22.8392283799713205  5.1018121973770834 16.8017789867459086
  3.5021304452967605 20.9444380921181903  9.5497649956169539
 22.8607521097964543 21.0510423387504133  9.5083170552530429
  3.7288544204186262  5.2544202595525302 16.7905371956059177
  3.5880416398121899  5.4884578050634456  9.7449873212588454
 22.8637597039799161 21.1593278272958969 16.7518024661637135
  3.5588660155761827 21.1349162788175740 16.7681322143302225
 22.5985895516120721  5.5419671083764364  9.6121408034435287
  9.5313555626215400 18.4531648926325751  9.6854357142295857
 16.7321660575846494  7.7930219037884774 16.9569054969459536
 16.4827032064582895  8.0909089648546892  9.5845524853037691
  9.5295072544010377 18.2941944912319947 16.6802188654094152
 16.8627826668569440 18.3412007140639552 16.6149950476895931
  9.6449240644214189  7.8622875292605041  9.5710852689496448
  9.7066785745520132  7.9126406823076243 16.8927032900871552
 16.8205792981620164 18.4987467545444382  9.7066429123819375
 22.7511109359005417 22.7939459171436702 18.5428698428447802
  3.4547316396865733  3.7007519516621445  8.1062138444228040
 22.7695342930068740  3.7578106679884398  7.9801199858962892
  3.6533804174707267 22.8517955060992008 18.4804675984828819
  3.7300056735479563  3.4938905494500956 18.4602765644023279
 22.8579771070571880 22.7911896224589512  7.8115054163258595
  3.4668954767383058 22.7562156897831152  7.9299412790660408
 22.8366123069952778  3.4456255997964331 18.5840337079517965
  9.5986719605862216  9.5222780090433172  7.7976241904426633
 16.8520495436199091 16.6237533617243898 18.3281473550612759
 16.7601845563364158  9.5785204450422796 18.6074911748780458
  9.6426863275944434 16.7327107332256233  7.9763782380528205
 16.7156026678336680 16.7939215831181450  7.9828183898653133
  9.5792772271235531  9.5522196086833997 18.6812586408656536
  9.5482228858565534 16.5598851551517470 18.3756024524225197
 16.7143854721302141  9.6217353828538972  7.7227684848590830
 22.6069297494501988 18.5752656996298171  3.5413979643295206
  3.5912098039366125  7.7492423874574472 22.7974553663582213
 22.8759853984423671  7.8205792488196479 22.7677638652792531
  3.8205170323985245 18.5712821491059579  3.5970855522646255
  3.6182640871046861 18.5211153514184339 22.7681130066392114
 22.8348621328129227  7.9913203490531988  3.5986856824880027
  3.5240853771106901  7.9156638760905444  3.6247330450945783
 22.8343336358077416 18.4425516782984609 22.7618172306584441
 18.3232447408343440 22.6427220136762770 22.7474799129173704
  7.7075677272614938  3.5537490568267711  3.7280933293693126
  8.0042821903389054 23.0492711995560065  3.7277812512664541
 18.5163204500975382  3.5308162805127687 22.9016213477423349
 18.5912519458277927  3.6433808149624838  3.6083024383346505
  8.0667926414194344 22.6629064860421359 22.7335950027960365
  7.9124650536013990  3.4530623470536423 22.8958224072449639
 18.3066988046045935 23.0116071870260051  3.6337716841157039
 18.4506602758041502  9.5043184069440745 16.8746365501100399
  7.8709391822552979 16.6805942109961123  9.6349577598276674
  7.7324954997370074 16.6596916775038117 16.7659512366543666
 18.2178926963799022  9.7885693772818527  9.6261747195560563
 18.5231385896847520 16.7715786085277792  9.6064916129882665
  7.9589332485001094  9.5939995592281395 16.8711973905543680
  7.9766411118881857  9.6246436125044532  9.6021394434343499
 18.6696026752112942 16.7214808934020382 16.7171474352149687
  9.9817984040980665  6.1207735493462891 23.4068703663373761
 15.9762489015989093 20.5489400356073801  3.2313106800206648
 16.2622099617213536 19.9355824397298385 23.0503368531883730
  9.9908536930294751  6.0057084218982748  3.0842531555525672
 16.3671253897650644  6.1840202757473852  3.0904529490047579
 10.1450872926815610 19.9689550551243400 23.0732176904572057
 10.3586616594767342 20.6166118216034029  3.2730314214963192
 16.4486650026094914  6.2189804212697073 23.3139245674661346
 23.1356812048840474 10.1298866487854120  6.2422906232466122
  3.0613213064218718 16.3355587295582190 20.2003231183840626
 23.3812444186362427 16.3396530111714746 20.1223577795191808
  3.1926416700180380 10.1341726919057464  6.1967630031473986
  3.1968086278815964 16.2636429737247354  6.0280790844305825
 23.2876612811211459  9.8922943580239338 20.0827217772912228
  3.1470894401336014  9.9391698174712051 20.2155955108872583
 23.2164513169698985 16.3377137344979815  6.0421811786138049
  5.9714747471176377 23.2097951088910044 10.2002850692510876
 20.1643236534765897  3.0096112093833924 16.5111947697851633
 20.1714777487164660 23.2166967844461070 16.3449973326901770
  6.1054701800886173  3.2252537277752409 10.1989689116375200
  6.4438908885214570  3.2158567361993358 16.4061346395755585
 20.3757883395723027 23.3128628301713476 10.0962517052091432
 19.9965248910436664  3.3553493322746029  9.9335182043362646
  6.2451326735213861 23.1848245189784379 16.2828862277297368
  6.1872382741558898  9.9868384145346702  3.0976268884647200
 20.2863996961669031 16.2064921409498588 23.1176824758565616
 19.9062057470813691 16.5022822591754199  3.2812319848385711
  6.1015021170026094  9.9946195748007920 23.3532676295838684
  6.1369742205384945 16.2642230888510433 23.2126213133313364
 20.2047246616273704 10.1023150235131229  3.0769888109211863
 20.3234600591093049 10.0399212947037348 23.2110859410110706
  6.5100255746343958 16.4879752110704736  3.2764941852779459
 10.1060609022269894 23.0139832576859362 20.0245182070994119
 16.3455453898808045  3.1225989669576935  6.1249209653646322
 16.5255616715241409 23.2396784751833891  6.5418402599284180
 10.1512737008500569  3.0928101618014234 20.3440046355062414
 16.2645448631353986  3.0641570537316745 20.3810882151535573
  9.8312541053191360 23.2788820265756229  6.6063001206479086
  9.9327925789764961  3.1191543117233476  6.2845846869560686
 16.2840023613797023 23.0197765392537832 20.0397679996686691
 23.2796107411558708  5.9777463250624923 16.3292216690412211
  3.1072370593729164 19.9979894985133839  9.9140746414910197
 23.2699900901245265 20.1247331281648911  9.9061693568326685
  3.2789825456000461  6.1488698867789608 16.3647278035809443
  3.2149145822252616  6.4279118818229355 10.1482032871508796
 23.3383239532824938 20.2927047067114046 16.2974504971486205
  3.0898409937272575 20.2476770218942335 16.3483121711313366
 22.9844992151206249  6.4612198070156390 10.0472237750182796
  9.9206031780249351 19.3670420632601150 10.1295675155938447
 16.2833155618201495  6.8795852309898038 16.5707570886397093
 15.9655926528588985  7.2546562086042439 10.0484827073049718
  9.9750840681478739 19.1809696728394528 16.2343215043376468
 16.4127930759418206 19.2218017857863934 16.1622371780567775
 10.0758807432219228  6.9646999007111932 10.0099809036791942
 10.1761182014810299  7.0371643759134992 16.4498013135130137
 16.4190200812155673 19.3995153662480497 10.1656654148027510
 23.1433205294093440 23.2027586969946462 19.4718598683240529
  2.9831946489069798  3.2588751790422932  7.2315704584636942
 23.2822359005993995  3.2947771690291083  7.1395057863463940
  3.2550157845483816 23.2985523547076632 19.3889391239243309
  3.2838862583349870  3.0250419399818074 19.3344715499189235
 23.2650216821425673 23.2145956916330256  6.8953761412067429
  3.0462501481053690 23.2111335714354716  7.0355921692802754
 23.2786745936186925  3.0374462701226363 19.4907241109502145
  9.9959327489294321  9.9158555014032927  6.8642390227695191
 16.3922689416405518 16.1685096830161505 19.2028413264499775
 16.3384336649902586 10.0447002752502641 19.4956690007059130
 10.1137688924492313 16.3156390221109149  7.0891814166485263
 16.2351647601276277 16.3721503128438073  7.1025746694533316
  9.9541939418286720  9.9543390353088572 19.6204457832828467
 10.0078318294300477 16.1024341631635295 19.2486616612320418
 16.3903699096122502  9.9749933134032851  6.7456258338726247
 23.0243173688101557 19.4740480065936801  3.0924857396121230
  3.1853891230506202  6.8217859537951790 23.1965092860482436
 23.2980667304470082  6.9208390980743797 23.2105684224529867
  3.4072188930931149 19.4834007190964940  3.1713560553927840
  3.2324001893861825 19.4500490314692236 23.1842026351008812
 23.2912714550853650  7.0957610498617134  3.1831799896103390
  3.0633226252970029  7.0160137367774054  3.2221318718797813
 23.2279153724186074 19.3530505725204272 23.2096691184562687
 19.1856053279169956 23.1066534408791675 23.2203571715455688
  6.7664498195591634  3.1577717369366041  3.3517242058375731
  7.1409149911870262 23.4991446709770173  3.2404246891200574
 19.4226620362593358  3.0937668843081907 23.3158950231714890
 19.5242985460372758  3.2468852878983308  3.2130372680461030
  7.2038547386114997 23.1300446443047605 23.2026283432325791
  7.0088577018505962  2.9981557485538084 23.2963520616428603
 19.1571805343626806 23.4680384234741304  3.1302079997168200
 19.3470808344824583  9.9186247657632745 16.4193524383708329
  6.9698347662445217 16.2232668304126477 10.0382876618834178
  6.7894040228259787 16.2749195701399216 16.3827724135362018
 19.0596961527531015 10.2676430054839685 10.1230734244668312
 19.4425461798617327 16.3318475398324878  9.9874916434454484
  7.0730764210079959 10.0262496498690368 16.4109418081767480
  7.1095826123368706 10.0923268743426053 10.0630959330333329
 19.6154167007823972 16.3387606999762980 16.3386988631687444
 17.2842657071218539  7.2973906801868322 13.1338110356960378
 17.2944644689026461 20.4677100492738724  0.1654877175722159
  9.0415221668401635 20.5665952984768410  0.2167271400091901
