# Supplementary material for: Towards universal neural network potential for material discovery applicable to arbitrary combination of 45 elements
Source: Nat Commun. 2022 May 30;13:2991. doi: 10.1038/s41467-022-30687-9 (PMC9151783; doi:10.1038/s41467-022-30687-9)
Supplement: Supplementary file 4 — Supplementary Data 1 [file 41467_2022_30687_MOESM4_ESM.zip › scripts/2_mof/mof_sample_file/structure_files/WOJGEI_693596_ZIF-90_cleaned2_pfp001000.POSCAR]

Zn  N  C  H  O 
 1.0000000000000000
    17.2814152451543137   -0.0000536410574385    0.0000128601970321
    -0.0000536410476655   17.2814612701671884   -0.0000093183630851
     0.0000128601862656   -0.0000093183716228   17.2814691757624210
  12  48  96  72  24
Cartesian
 -0.1477404288406907  8.8294161123185599  4.4339941856084515
  0.1136984045709852  8.8229584530723688 12.8192171619534712
  4.5077319461187484  0.1534015325484092  8.6321903120703798
 12.7732329985034330  0.1203371339383447  8.6476054105669569
  8.5232418856875114  4.2889108702644725  0.0378142166714526
  8.7420963017483491 12.6550475821365751  0.0383350869407717
  8.6744310303513448 -0.1562852912813649  4.2144241473578505
  8.6082493249208927 -0.1502752627043537 13.1442347200608669
 -0.0152730354845929  4.3026629328868538  8.6206055037148328
  0.0118087723310151 13.3024091228745274  8.6360886225380380
  4.1606424573079037  8.5358642811817660  0.1226834521259539
 13.1125307462546097  8.3253174167750377 -0.1609533742366581
 15.7634147707411234  8.0025481249231785  3.1408200791166361
  1.3921439652419485  9.3623213478148362  3.1578392396122390
  1.5307211831728511  8.0834961019554701 14.1105074446385057
 15.8447346948205574  9.2984446562594076 14.1016371209950524
  3.1718296739043730 15.9980652813491169  7.9883702171357776
  3.2058095815317622  1.6440046331805720  9.2149416567351885
 14.0561810079606158  1.6256416350687901  8.0455244969127815
 14.1208477643061823 15.9828622772958440  9.2859033659486148
  7.9538025047259540  3.0388605590285738 15.7952047012243746
  9.2611464525824712  2.9865881274937975  1.4521329443755042
  8.0620507255100691 13.9556635660893420  1.4937592039405776
  9.2614824327170790 13.9177788131584350 15.7759598951140916
  8.0859461512451816 15.5789036744283180  3.0707745397774353
  9.2705673841941376  1.3515526135014966  3.0158252063234818
  7.9424070680543331  1.4160244685239860 14.2193010677475282
  9.2455420859743871 15.5236191841813636 14.1793756440667398
 15.6734172850965994  3.2112290731553648  8.0161352118084288
  1.5755226114340950  3.2156016039197883  9.2388735403242634
  1.5763754171426312 14.3937594276235306  7.9808586444633729
 15.7313317691467720 14.3945034947782560  9.2965289217641391
  3.0620278754347523  8.0410884456663485 15.7758816280517369
  3.0247516048425429  9.3279146516673830  1.5882537275927482
 14.2455358143766464  7.8881313862301496  1.4657491994986023
 14.2077391371949506  9.1944736153723436 15.6644195308876384
  7.1373715707950822 16.5961527292726316 11.7964621265834388
 10.0551910548762660  0.5466619341311941 11.8314914665158124
 10.2048278416989291 16.5794384936218968  5.4128552591914820
  7.1647520688153392  0.5441002731243423  5.3751795675623280
 11.7840678639042675  6.8913144804771047 16.5790262292578063
 11.8449044171891824  9.8264122824315603  0.5221512172522950
  5.4111952239624346 10.0685452576375862 16.7576782374049493
  5.4994710782421876  7.1385840564145067  0.7114605322211746
 16.6387027259576890 11.9678869339935439  7.2115882554685760
  0.6502979826165638 11.9664127945582770 10.0628557385530559
 16.7071038107098957  5.6353417089825655 10.0983883916985295
  0.5498969811505044  5.6372492558950649  7.1465745746467322
 16.7284665913646009  7.2482507401298237 11.6890676669206428
  0.7020254673143455 10.3200423262346277 11.6109968348751753
 16.5683859829100086 10.3268958176155010  5.6576023330490202
  0.5353908349305687  7.2633945461078770  5.5692976088861368
  7.0966553007815696 11.5835358070197234 16.7183454084437422
 10.2094666439646353 11.3897831832913745  0.6078319422183703
 10.1297841964968249  5.3510558761986848 16.6347313269289039
  7.1004791299518919  5.5453900973150576  0.7013705361578797
 11.7646500234427958 16.6562225993841828  7.0509630899022406
 11.6419891616834725  0.6579652257704329 10.2215496529243524
  5.5484249403191042 16.6761918210899189 10.1854918752194763
  5.6024793141648015  0.6685617203651746  7.0076161856331272
 15.0803711859630578  8.6906731048227002  2.1893822891962875
  2.0989705231109226  8.6035693056866371  2.2777849410361268
  2.1905044618854310  8.8049333116230919 15.0536324903064358
 15.1565399964862273  8.5077308583853934 14.9685685453288677
  2.2578882740491086 15.3085538630953906  8.7243331154116710
  2.2649508780294840  2.3105720409954915  8.4889558905788007
 14.9901683836088786  2.3040251046613123  8.7694008506287808
 15.0453138402632298 15.3047254079287782  8.5522946789970646
  8.6852779081916580  2.1041556514488504 15.1296291702403956
  8.5234915414611372  2.0652246248655177  2.1223654053091821
  8.8175500971284926 14.8635251634907011  2.1632969926320667
  8.5143688241748556 14.8356241748523345 15.1018204248827956
  6.4914576238739281 17.3699425455555136 10.8815936600286314
 10.7514055373561597 -0.1352301614545321 10.8810332068535125
 10.8297211515457370 17.3510006825994836  6.3499470999785457
  6.4874271649453013 -0.1289622839712153  6.3514994026516787
 10.8667648257739984  6.2428434217561586 17.3504497739209427
 10.9050881495249179 10.5233562572171984 -0.1784397539105468
  6.3700236018638758 10.7185680320048728 17.4794656612573611
  6.3976008294632232  6.4423947777091666 -0.0389525296205018
 17.3489906682897406 11.0365390967445478  6.5175109883651654
 -0.0688234400484428 11.0355113979662516 10.7479573200599887
 17.4594267214593089  6.5462711518576597 10.7788282338413488
 -0.1998564935578427  6.5522272826026153  6.4684055162606411
 15.2467430250215319 10.1163192299114222  1.9527423077215877
  1.8843842368592343  7.1899052395161966  2.0296305656263991
  1.9661981788118044 10.2217997968611272 15.2964870333167866
 15.4029749909333713  7.0989760362477590 15.2045241003121667
  1.9906825060022619 15.5578879756433839 10.1325913773304084
  1.9810894991994623  2.0558524565045402  7.0853657259348646
 15.2686908393945409  2.0567290448145967 10.1756114173525045
 15.3178979125856074 15.5614833152134882  7.1464982598131677
 10.0843059487928084  1.8136191032142295 15.3961991899685415
  7.1019914200878791  1.8421573634104238  1.9051429070037957
 10.2375927342441919 15.0732109752229899  1.9274804371868552
  7.1124471968996703 15.1058421368341982 15.3727202954936324
  6.7873077341023729  1.4832211921662670 10.6043343100853278
 10.5316382680887202 15.7415334090787837 10.5719902749111103
 10.4998871408720404  1.4584042003093800  6.6235963852623678
  6.7330051393103334 15.7541247280289163  6.6716394571233542
 10.6776601871427914  6.5103995412564712  1.4871836872017847
 10.6292245851628930 10.3169011636468486 15.6884975640244591
  6.6271206398807410 10.4600607226920133  1.6077412667054032
  6.6114638344598893  6.6672074794202700 15.8207052807364903
  1.4906550354374717 10.8014497465820263  6.7133694670410708
 15.7905101519615627 10.8016900086527805 10.5444666340862057
  1.5911948049550657  6.7824900051434822 10.5229997886761790
 15.6660227607414431  6.7838350508055285  6.7153881981957619
 15.3562663592500872  6.7117286202376718  3.0059845373044518
  1.8752323145827809 10.6204419661922191  3.0067316763577399
  1.9912369797361940  6.8114509268078836 14.2500217674205025
 15.3246477733845250 10.5392435870763848 14.2680398817781828
  3.0472756253867854 15.5089568152379087  6.7260355830909919
  3.0927502740684796  2.1405962620035357 10.4764384098211760
 14.1672481083553716  2.1174352721019924  6.7819288703014733
 14.2431829375693262 15.4914261452296138 10.5474820021787821
  6.6946398216786189  2.9202734867170257 15.3037422523435112
 10.5268970111748654  2.8460323756522299  1.9275331649421299
  6.8033280341706925 14.1061731649579549  1.9863222188817407
 10.5167051800144122 14.0472212712839593 15.2752026635285425
  6.8139094543802958 15.1020992532280722  2.9554377378295933
 10.5353629888163773  1.8405965042049708  2.8889253854449901
  6.6836483810330511  1.9202105708032615 14.3340059318405295
 10.5111757197057809 15.0345669495384318 14.2938872282207008
 15.1634846168975361  3.0885190333065360  6.7605476018112922
  2.0877817994949139  3.1030160402377271 10.4942424689632503
  2.0635644687469870 14.5235797251229446  6.7181308243195881
 15.2370532558357095 14.5159227715418986 10.5573203244093392
  2.9302783056379944  6.7833921213458552 15.2774974557736325
  2.8819337914813787 10.6053313344727638  2.0442739364594615
 14.4254103491282937  6.6402355308041381  1.9726446909753799
 14.3155121797425533 10.4816550543504778 15.2269248268205093
  6.5894333471696953 15.3597896232086697 11.6580902342588146
 10.5155041142206684  1.8236077899073611 11.7564634143431572
 10.7593119664643133 15.3407758261926901  5.5497689979873241
  6.6961401329040910  1.8235578219512989  5.4382426644691053
 11.6079948912163413  6.3969968406065609 15.3244769801336691
 11.7178774460363151 10.2629990287929331  1.8066908052621455
  5.5586823744785407 10.5292712503262980 15.4847817529135519
  5.6517230421028906  6.6644834402960988  1.9778288517726585
 15.3575836265833683 11.8295644925407863  6.7785448070772052
  1.9274530774129366 11.8219924637378586 10.5055748057088678
 15.4484516142204686  5.7833703451998639 10.5888829955983379
  1.8113599440238453  5.7920846015969749  6.6649051598316653
 15.4591885037347865  6.7783147463842433 11.5636090770205850
  1.9599871166064036 10.8070417446285525 11.4577515516422643
 15.3135464686798031 10.8183261335309240  5.8228821435492248
  1.8045511663271885  6.7955702823055848  5.6982834476285102
  6.5959986512556483 11.4587454020714876 15.4608975008712601
 10.7127806180040022 11.2245567502139973  1.8573419393086619
 10.5857736505506423  5.4533653176250727 15.3577623158961849
  6.6397513424110519  5.6858662694280797  1.9711139618581413
 11.7157104550345306 15.3893371151856968  6.5582156088711052
 11.4889447870260550  1.8959861510018940 10.7645474065046791
  5.6139694487141591 15.4055172167701055 10.6660498924908573
  5.7382501538976545  1.8990304098579187  6.4432814928351840
  1.1048290639458445  6.6857644379296994  2.6401545569314564
 16.2026708558463817  6.6167308729444914 14.6030404876083502
  2.6181756901853217 16.3411241355561536 10.6156213010131228
  2.6187242307022656  1.2893999944559238  6.5884584462207965
 14.6281048036312669  1.2912904038194206 10.6711442450850260
 14.6897802898421563 16.3447310421608236  6.6648423083124779
 10.5784347800032013  2.4475040344900290 16.1655766259974563
  6.6370352971260385 14.4747533943529518 16.1573159571755909
 10.7126970071044312 15.8830240760664534  2.5309686106833800
  6.6483879106001362  1.0146832193536497  2.5000725676727287
  2.5559696103521792 10.6676254335599427 16.1309361598764198
 14.6545873540435316 10.5423752423985118  1.1110893035876734
  7.5648832570909637  1.9665130592904505 11.2352845795047980
  9.7650925016845704 15.2243174644739234 11.1948722852446245
  9.7193815261027510  1.9175535420306851  5.9745864543872083
  7.5036397373277577 15.2477524000182196  6.0419886466384112
 11.3668169285564336  7.2667669434423310  1.9295239501871349
 11.2654147867432091  9.5559913952381628 15.1779939377092568
  5.9504125525388449  9.7162043871653978  2.0899465839233025
  5.9705651025690001  7.4501383166640442 15.3520514656663689
  1.9875802963845535 11.4608538062473837  7.4626709152632023
 15.2946778457485468 11.4610541868939091  9.7950658833454156
  2.0529406944555162  6.1420340511246234  9.7361117474860830
 15.1978466955462448  6.1327288147329426  7.4898133871256709
 15.7346659236418311  5.9176320947476402  3.6398646269134778
  1.4824586753183469 11.4567144569648374  3.5714249970414889
  1.6427692769300035  6.0000726232922164 13.6212865342385054
 15.6944081400630058 11.3941921893124167 13.7160098685537530
  3.6563380732801218 15.8704154215441218  5.9059768181380354
  3.7236333876610752  1.7984953286537047 11.2885009992765113
 13.5409831015961863  1.7664092648967784  5.9705033784658683
 13.6258116241564355 15.8446524899201577 11.3650165153790432
  5.8765839454336293  3.5278214865771784 15.6697672369397125
 11.3488125305356196  3.4593699813638525  1.5767123346512202
  5.9717231821626147 13.5038399098318269  1.6395916043370957
 11.3445416781111188 13.4549726056437109 15.6441213804575909
  5.9968139523565380 15.4862705210540508  3.5568269550371405
 11.3626249881760444  1.4582983428144967  3.4768646091002973
  5.8550489479418975  1.5305642824769090 13.7538916022478173
 11.3329729247921254 15.4255248281180570 13.7045445650206084
 15.5420113011951972  3.6697777210905156  5.9271716650798867
  1.7043047723989007  3.6840435073000593 11.3253440054792680
  1.6791729750187556 13.9386704114755151  5.8901126006191307
 15.6237235374899583 13.9326490023531360 11.3855451982667422
  3.4815229194679724  5.9439240329022871 15.6854177003817838
  3.4874815047481844 11.4232270364412436  1.6677709554244191
 13.9085118137880865  5.7786501250319375  1.5658679715607804
 13.6882495970999702 11.2789456078785761 15.6118772453099535
  6.9057966360482190 14.5202912109558877 12.2651994245896727
 10.1440713916482412  2.6077609352843836 12.4049751508307349
 10.4493301926424564 14.4977997225846167  4.9420040636622424
  7.0605982634657778  2.6063052692020694  4.7826944101840914
 12.2099516168481976  6.7283632643976974 14.4863414735466893
 12.3314748798590959  9.8763571650619646  2.6125897153111022
  4.9406997750875474 10.1761783577975571 14.6667199140192075
  5.0532769017681227  7.0299421598434435  2.8041642224645900
 14.5535048815207233 12.4495008854579101  7.1568567123929476
  2.7367204393084221 12.4409833196157447 10.1367443088523856
 14.6198860667112474  5.1812665085922811 10.2353990060468245
  2.6393960793690421  5.1893841139343326  7.0189848337126630
 14.6360116773841664  7.1833345692252903 12.1403908080064742
  2.8004054976142148 10.4086926731035661 12.0132524100025986
 14.4672477717503849 10.4266009306805891  5.2716526897881861
  2.6302715834521999  7.2074427254232027  5.1297830765497103
  7.0099992915980200 12.0041167298518143 14.6206101712803349
 10.3306394125497309 11.7767511542042111  2.7074488383034567
 10.1532862623519371  4.8809316061897094 14.5456501291674769
  7.0373141172095339  5.1043003476966833  2.7938238177618411
 12.3300806460030667 14.5892197102572059  6.9542672738647324
 12.0536639599311322  2.7523637472202251 10.4130039273630839
  4.9968535327349350 14.6056096396954818 10.2738083955712280
  5.1736774597562993  2.7576438152510376  6.7898044213306266
  2.5305687238900041  6.5741072375159693  1.1780446214840627
 14.7559714861755200  6.4619819243967438 16.0420234845536136
  1.1248899277942039 14.9550627035434101 10.7638779089663412
  1.0887399681820360  2.6384051295412072  6.4709196280582981
 16.1558287381470187  2.6431866987018409 10.7931131408732277
 16.1889855049463058 14.9651869701442060  6.5161521854833007
 10.6978377406942258  0.9166410106264893 14.8184021298886552
  6.4765445170472375 15.9796826702837773 14.7842059920017377
 10.8927727369289649 14.4123866524412367  1.1256729559901342
  6.4241781637906215  2.5110026576131603  1.1300125455741044
  1.1821521097779708 10.9010120408082738 14.6380869918757899
 15.9887745321987200 10.8239185986187092  2.6310602886161374
  6.2126319913569725  2.1048197596634410  9.7079238582900498
 11.1375085652387469 15.1476308184326012  9.6826670508670745
 11.0398729261808448  2.1010058246980834  7.5239894031789394
  6.1494316320053013 15.1519184172841435  7.5680135999979861
  9.8244750608955798  5.9512997082462515  2.1715589881235444
  9.7532016668918544 10.9244068979340607 15.0784505612898432
  7.5256877941110920 11.0071974249445876  2.2420646366825121
  7.4405859830005321  6.0467742086863350 15.1603621564717148
  2.1220028174702219  9.9403349281430700  6.1073096366426842
 15.1586747547181631  9.9381448706131224 11.1472876923405089
  2.2503723901079296  7.6298255139292399 11.1211187879981246
 15.0110127014707331  7.6389168124357463  6.1234370372049129
