# Supplementary material for: Towards universal neural network potential for material discovery applicable to arbitrary combination of 45 elements
Source: Nat Commun. 2022 May 30;13:2991. doi: 10.1038/s41467-022-30687-9 (PMC9151783; doi:10.1038/s41467-022-30687-9)
Supplement: Supplementary file 4 — Supplementary Data 1 [file 41467_2022_30687_MOESM4_ESM.zip › scripts/2_mof/mof_sample_file/structure_files/LECQEQ_288477_MOF74Ni_dehydrated_pfp001000.POSCAR]

 C  H Ni  O 
 1.0000000000000000
    25.7613180835026121   -0.0000000565101141   -0.0000000599568894
   -12.8806590906908838   22.3099556700865165   -0.0000000630193722
    -0.0000000157435704   -0.0000000283354913    6.7989390909598759
  72  18  18  54
Cartesian
  5.1651763980504040  9.3002242138764970  4.9643168529536252
  7.7154814122446140 13.0097357246915983  1.8346209111691900
  2.2438462916873836 22.1330087744375028  4.9643135595873291
 10.6368168802533614  0.1769359950260787  1.8346322576551659
 -7.4090227698464304 13.1866726616475081  4.9643238456020855
 20.2896785944366229  9.1232850995319676  1.8346285161364078
 -7.7154862196981053 16.7368796406163121  0.4316765651609187
 -5.1651730222890668 20.4463674093588672  4.1009633515442179
  2.2438425640825868  7.2597127026792112  0.4316843451224157
 -2.2438432687805574  7.6135932598270308  4.1009392732496872
  5.4716393525770162 20.6233250094431355  0.4316865475242755
  7.4090243456233189 16.5599375287031734  4.1009273751423496
 18.0458368043021871  1.8635695645898414  2.6979986877682678
 20.5961360401048310  5.5730883881165187  6.3672467918312350
 15.1244980100201634 14.6963635713081757  2.6979968849880689
 10.6368173629252727 15.0502393153005087  6.3672514054406317
  5.4716447763733820  5.7500179649137397  2.6979898677598264
  7.4090194648044703  1.6866384147660745  6.3672556663942084
  5.8071951957697134 10.2115647459412884  5.9450170383289302
  7.0734637300647885 12.0983889433158716  0.8539245586317122
  1.1335851042314871 22.2333487901381943  5.9450196047563155
 11.7470718944070214  0.0765990652582316  0.8539245684271956
 -6.9407758415037142 12.1749905699757530  5.9450119762140012
 19.8214326952255284 10.1349600235590795  0.8539231276197602
 -7.0734619154762202 17.6482078792817028  1.4123956683209231
 -5.8071932907288923 19.5350476487251115  3.1202227262601232
  1.1335866322653165  7.3600486997858043  1.4123923995811560
 -1.1335850265778700  7.5132618275935714  3.1202312233112370
  5.9398812710236717 19.6116431510044613  1.4123853596578400
  6.9407769339389365 17.5716184340380117  3.1202406733324657
 18.6878593582696126  2.7749219810221724  3.6787017938845854
 19.9541105216395600  4.6617331131410262  5.3865536815886195
 14.0142489824878158 14.7966993151907200  3.6787067543408587
 11.7470655874486205 14.9499068360770746  5.3865470998123284
  5.9398702631592180  4.7383461438779202  3.6787085972112039
  6.9407847014636985  2.6983095710856682  5.3865421850333624
  6.8018031796335965 12.4546577986007563  6.2833785121317343
  6.0788570763397578  9.8552976693585101  0.5155614177709960
 -1.3063014961302568 21.9731577008007761  6.2833825103034675
 14.1869566319219871  0.3367981301719874  0.5155594610894959
 -5.4955106810456567 10.1920887622234186  6.2833753102917864
 18.3761703901326605 12.1178643147033416  0.5155633022829411
 -6.0788544107287379 19.8913067093911984  1.7507616377749504
 -6.8018049273662280 17.2919449264569351  2.7818590308702653
 -1.3062995259300634  7.0998612861774646  1.7507569383781696
  1.3062976559808657  7.7734457350546595  2.7818685167965307
  7.3851476254848230 17.6287439044792613  1.7507457459476881
  5.4955125755090668 19.5545164874605852  2.7818800943187356
 19.6824595829959357  5.0180144210807294  4.0170706422445024
 18.9595160834395777  2.4186400701879682  5.0481824966771116
 11.5743691208790072 14.5365114535721531  4.0170650399405430
 14.1869459046628119 15.2100970012177044  5.0481898999693859
  7.3851485958532335  2.7554364381812042  4.0170721952112682
  5.4955089974597326  4.6812193752597109  5.0481805114810241
  6.1733035492546255 11.4819070027836556  5.4847240819089009
  6.7073586485314420 10.8280496618772695  1.3142108889290536
 -0.1496121573484146 21.9152456892927496  5.4847248441359708
 13.0302658221721739  0.3947180460289502  1.3142165049176058
 -6.0236948228968226 11.2227716503408388  5.4847294009822285
 18.9043560947115452 11.0871849351070644  1.3142148895694412
 -6.7073678757198127 18.9185607797743351  0.9520842790449207
 -6.1732947094856279 18.2646907689467959  3.5805426211909190
 -0.1496096313021960  7.0419362504482219  0.9520938920329994
  0.1496105889422387  7.8313699408895845  3.5805307734498593
  6.8569612865948857 18.6594177956076059  0.9521054153694504
  6.0236996490634915 18.5238404764637785  3.5805182083937290
 19.0539510785323003  4.0452435024465725  3.2184136603835696
 19.5880270159939407  3.3914100021285503  5.8468346802891595
 12.7310360624144110 14.4785886442314151  3.2184110312445742
 13.0302782251311591 15.2680216189397502  5.8468437040666021
  6.8569738998261327  3.7861170215113242  3.2184042268170470
  6.0236850911189039  3.6505377405894168  5.8468443057674895
  5.9656289009234635 11.7529497561251670  4.4518723291969451
  6.9150321026952852 10.5570111537930256  2.3470686485128018
 -0.2805069733979983 21.5998672670048535  4.4518787662212223
 13.1611623949917860  0.7100952971289948  2.3470645008158901
 -5.6851215552772532 11.2671004548169247  4.4518698349369465
 18.5657812254716603 11.0428548825902766  2.3470714166730682
 -6.9150357497843329 19.1896018928676249  6.7181882948192291
 -5.9656265983482664 17.9936506999213250  4.6133702507685479
 -0.2805002013335048  6.7265575163554274  6.7181892323449119
  0.2805063259251891  8.1467378531217722  4.6133785613179175
  7.1955372293924453 18.7037408199040343  6.7181838782648775
  5.6851248076170027 18.4795074342030539  4.6133852032493454
 18.8462978603785878  4.3162935146098063  2.1855568378946719
 19.7956943713984828  3.1203552763395899  0.0807536366747898
 12.6001526051697663 14.1632131207005809  2.1855617065618707
 13.1611619450222292 15.5833886072164169  0.0807576589779233
  7.1955289909329156  3.8304486667645374  2.1855639067515575
  5.6851209547015413  3.6062078724997564  0.0807448739546370
  8.7004954523133033 13.8421831260227233  4.3929936185937386
  4.1801687832900214  8.4677726872797336  2.4059530449684732
  9.4233891463159605  0.6137549584604520  4.3929908298025069
  3.4572800633146064 21.6961965511671693  2.4059493686889604
 20.5180945096226601  7.8540176857724333  4.3929850107916035
 -7.6374402379624300 14.4559435003614887  2.4059503774192694
 -4.1801709920762384 21.2788350356688625  6.6593045085578506
 -8.7004941503130162 15.9044212439800123  4.6722639195744824
 -3.4572754463021123  8.0504102743668096  6.6592944314266953
  3.4572750904488925  6.8228967338852167  4.6722639177573919
  7.6374384638333055 15.2906616185686790  6.6592982640514018
  5.2432214022681158 21.8925934583962523  4.6722630360171795
 21.5811466234124154  6.4055348121770219  2.1266746379746926
 17.0608324219739558  1.0311165229659935  0.1396338456056254
  9.4233874862144837 15.4870583140623097  2.1266715247428447
 16.3379323214263685 14.2595487499967017  0.1396418318247667
  7.6374396773791506  0.4173590846319523  2.1266754042322633
  5.2432251606317619  7.0192934025855003  0.1396375022308538
  4.8638865368994280  9.7208989742844985  3.8048610955745361
  8.0167775886490347 12.5890600918780073  2.9940862627979676
  2.0301774033037474 21.6617608791993455  3.8048554648326882
 10.8504819383911055  0.6481993086477049  2.9940787723426592
 -6.8940549061142269 13.2372632457078083  3.8048536166056794
 19.7747261566534931  9.0727021044145548  2.9940791300567140
 -8.0167792868756589 17.1575418510035576  6.0711721363144759
 -4.8638954613741943 20.0257164567239165  5.2603814620142808
  2.0301773994329837  6.7884551974630254  6.0711697789710026
 -2.0301735958174674  8.0848541823186597  5.2603909674872567
  5.9865952553220358 20.6739096560455842  6.0711704586150423
  6.8940608712538252 16.5093503212922350  5.2604028423570650
 17.7445438845640133  2.2842397520243836  1.5385469576614641
 20.8974355660935842  5.1524056070706923  0.7277687221701206
 14.9108329253937875 14.2251134138914388  1.5385503691976641
 10.8504823323714330 15.5215017780831044  0.7277591674830174
  5.9865877560679124  5.8006089503828866  1.5385470301745903
  6.8940664565443113  1.6360436220350558  0.7277651956634683
  4.9548862937454903  8.0634491924630058  5.2989186917552020
  7.9257717768795999 14.2465060041464966  1.5000191516284778
  3.4200666356463563 22.5692826422697799  5.2989191363153711
  9.4605896798704023 -0.2593303131743485  1.5000193401845854
 -8.3749505837038125 13.9871780286127496  5.2989220357571369
 21.2556109077352318  8.3227771963911792  1.5000199597575234
 -7.9257737886668327 15.5000965690768062  0.7662944711652291
 -4.9548797911339761 21.6831598018130656  3.7663308988373694
  3.4200689622016780  7.6959849581383430  0.7662936235399248
 -3.4200662181571553  7.1773194377562541  3.7663329500027984
  4.5057135704911886 21.4238306017342666  0.7662953406823481
  8.3749416543413524 15.7594268890042777  3.7663304204283485
 17.8355474999931367  0.6267953577866900  3.0326096438848396
 20.8064336765633016  6.8098573737514565  6.0326458835566630
 16.3007285644060396 15.1326386084155597  3.0326041193767814
  9.4605920766987754 14.6139645216021687  6.0326458614109244
  4.5057062935693555  6.5505300372201027  3.0326090755741277
  8.3749581233242782  0.8861325015432022  6.0326440175336575
  7.0857733110455179 13.6356276268163654  5.7122521059801334
  5.7948843393794114  8.6743270838293896  1.0866807168337387
 -2.4710313035214666 21.6285904544835752  5.7122575906482682
 15.3516895725398399  0.6813561117457897  1.0866816118975158
 -4.6147500406874418  9.3556776495159131  5.7122529862953275
 17.4954060905045878 12.9542748582743954  1.0866856749212090
 -5.7948844069562231 21.0722750562317387  1.1796314149703389
 -7.0857673318720886 16.1109797618329509  3.3529974402348577
 -2.4710292238770317  6.7552926854734281  1.1796326591340327
  2.4710295083830220  8.1180107738376428  3.3529970331753725
  8.2659199596713222 16.7923343067002904  1.1796315643199173
  4.6147392349646639 20.3909222350650268  3.3529905546968122
 19.9664253032766226  6.1989798411163237  3.4459446899054185
 18.6755387670956488  1.2376778944304709  5.6193105327754997
 10.4096286948207055 14.1919559082101987  3.4459486828704762
 15.3516860055244528 15.5546557155007399  5.6193019490850666
  8.2659132197405327  1.9190273757530514  3.4459432240950703
  4.6147457464427557  5.5176247878376046  5.6193143468820166
