# Supplementary material for: Towards universal neural network potential for material discovery applicable to arbitrary combination of 45 elements
Source: Nat Commun. 2022 May 30;13:2991. doi: 10.1038/s41467-022-30687-9 (PMC9151783; doi:10.1038/s41467-022-30687-9)
Supplement: Supplementary file 4 — Supplementary Data 1 [file 41467_2022_30687_MOESM4_ESM.zip › scripts/2_mof/mof_sample_file/structure_files/SABVUN_220476_MIL54Al-dehydrated.cif]

####################################################################### 
# 
# This file contains crystal structure data downloaded from the 
# Cambridge Structural Database (CSD) hosted by the Cambridge 
# Crystallographic Data Centre (CCDC).
# 
# Full information about CCDC data access policies and citation 
# guidelines are available at http://www.ccdc.cam.ac.uk/access/V1 
# 
# Audit and citation data items may have been added by the CCDC. 
# Please retain this information to preserve the provenance of 
# this file and to allow appropriate attribution of the data. 
# 
#######################################################################

data_compound_MIL-53ht
_audit_block_doi                 10.5517/cc7df45
_database_code_depnum_ccdc_archive 'CCDC 220476'
loop_
_citation_id
_citation_doi
_citation_year
1 10.1002/chem.200305413 2004
_audit_update_record             
;
2003-09-25 deposited with the CCDC.	2021-11-14 downloaded from the CCDC.
;

_audit_creation_method           'Manually at CCDC'

_chemical_name_systematic        
; 
? 
;
_chemical_name_common            ?
_chemical_formula_sum            ' AlO5C8H5   '
_chemical_formula_moiety         '?    '

_chemical_formula_weight         208.11

_symmetry_cell_setting           Orthorhombic
_symmetry_space_group_name_H-M   Imma
_symmetry_Int_Tables_number      ?

loop_
_symmetry_equiv_pos_as_xyz
?
?
?

_cell_length_a                   6.6085(9)
_cell_length_b                   16.675(3)
_cell_length_c                   12.813(2)
_cell_angle_alpha                90.00
_cell_angle_beta                 90.00
_cell_angle_gamma                90.00
_cell_volume                     1411.9(4)
_cell_formula_units_Z            4

_exptl_crystal_density_diffrn    0.98

_diffrn_ambient_temperature      548

_diffrn_source                   ?

_diffrn_radiation_probe          x-ray

_chemical_melting_point          ?

_exptl_crystal_description       ?
_exptl_crystal_colour            ' ?    '
_exptl_special_details           
;
#include here any other information not included in the CIF
;

_refine_ls_R_factor_gt           0.0814


loop_
_atom_site_label
_atom_site_fract_x
_atom_site_fract_y
_atom_site_fract_z
#_atom_site_U_iso_or_equiv
Al 0.250 0.250 0.750
O(1) 0 0.250 0.693(1)
O(2) 0.156(1) 0.1670(4) 0.8417(6)
C(1) -0.192(1) 0.0362(7) 0.974(1)
C(2) 0 0.060(1) 0.957(2)
C(3) 0 0.1292(9) 0.883(1)


loop_
_geom_bond_atom_site_label_1
_geom_bond_atom_site_label_2
_geom_bond_distance
Al O(1) 1.809(6)
Al O(2) 1.919(8)
O(2) C(3) 1.32(1)
C(2) C(3) 1.49(3)
C(1) C(1) 1.37(2)
C(1) C(2) 1.35(1)

loop_
_atom_site_aniso_label
_atom_site_aniso_U_11
_atom_site_aniso_U_22
_atom_site_aniso_U_33
_atom_site_aniso_U_12
_atom_site_aniso_U_13
_atom_site_aniso_U_23
? ? ? ? ? ? ?


loop_
_geom_angle_atom_site_label_1
_geom_angle_atom_site_label_2
_geom_angle_atom_site_label_3
_geom_angle
? ? ? ?

loop_
_geom_torsion_atom_site_label_1
_geom_torsion_atom_site_label_2
_geom_torsion_atom_site_label_3
_geom_torsion_atom_site_label_4
_geom_torsion
_geom_torsion_site_symmetry_1
_geom_torsion_site_symmetry_2
_geom_torsion_site_symmetry_3
_geom_torsion_site_symmetry_4
_geom_torsion_publ_flag
? ? ? ? ? ? ? ? ? ?
