# Supplementary material for: Towards universal neural network potential for material discovery applicable to arbitrary combination of 45 elements
Source: Nat Commun. 2022 May 30;13:2991. doi: 10.1038/s41467-022-30687-9 (PMC9151783; doi:10.1038/s41467-022-30687-9)
Supplement: Supplementary file 4 — Supplementary Data 1 [file 41467_2022_30687_MOESM4_ESM.zip › scripts/2_mof/mof_sample_file/structure_files/LECQEQ_288477_MOF74Ni_dehydrated_pfp001000_d3.POSCAR]

 C  H Ni  O 
 1.0000000000000000
    25.5929932392075514   -0.0000007596314418   -0.0000006986346642
   -12.7964972774625352   22.1641856035977085    0.0000001188459970
    -0.0000001841647686   -0.0000000700182966    6.7388580500796866
  72  18  18  54
Cartesian
  5.1620921130105195  9.2321047792587301  4.8795727765224282
  7.6343981405239747 12.9320704745309527  1.8592840355952578
  2.2202051382453520 22.0186173943496932  4.8795616632315539
 10.5762985278593291  0.1455548811019456  1.8592890191173963
 -7.3823004365132388 13.0776129286525009  4.8795486915017472
 20.1787871242318175  9.0865676099586157  1.8593003158633719
 -7.6343986143562130 16.6201779803103022  0.3869985513401774
 -5.1621050171001972 20.3201394784321572  4.1055777217700404
  2.2201992511523545  7.2425109558595446  0.3869849917122006
 -2.2202044397087914  7.5336095375616399  4.1055826909258890
  5.4141980275824304 20.4656781945598212  0.3869934566242871
  7.3822999535222698 16.4746333223276977  4.1055864622927389
 17.9585941683684496  1.8440480560526569  2.6332813170581990
 20.4308871313576184  5.5440136223292011  6.3518569773853395
 15.0166930604355482 14.6305499756606281  2.6332721686702252
 10.5762953100988621 14.9216780558377522  6.3518689890692208
  5.4142078678245928  5.6895535016716927  2.6332686127522167
  7.3822846996058056  1.6984996711876956  6.3518705626344261
  5.7813042774383074 10.1392908658504766  5.8746329844242817
  7.0151863540142410 12.0248904813038848  0.8642160870766286
  1.1249642125723107 22.1013114066074898  5.8746362494469988
 11.6715270620603633  0.0628869734860746  0.8642032439679735
 -6.9062780883380377 12.0877848446827691  5.8746433496457753
 19.7027646188327417 10.0764039393021765  0.8642102001942601
 -7.0151880418363239 17.5273431775587092  1.3820793349383702
 -5.7813196137835892 19.4129735810467423  3.1105005768836027
  1.1249567192383172  7.3251786184897805  1.3820696509428783
 -1.1249630419185599  7.4509408700020545  3.1104992916832503
  5.8902221157980570 19.4758365299868892  1.3820720804916418
  6.9062672711575379 17.4644666479545911  3.1105041992157956
 18.5778205545135648  2.7512268645880180  3.6283493772191568
 19.8116886899232014  4.6368214422207297  5.3567847403081199
 13.9214531443160592 14.7132338084083845  3.6283539575072754
 11.6715293632335992 14.8389998765065165  5.3567820550032730
  5.8902186929337192  4.6997103122909660  3.6283534401796342
  6.9062674755483267  2.6883355114374341  5.3567848431596712
  6.7318958078874660 12.3933706589667381  6.2416852756880443
  6.0645882365234813  9.7708089648711081  0.4971652062698154
 -1.3024267341109157 21.7974899786793763  6.2416870963192972
 14.0989214103814220  0.3667011361450544  0.4971559640807206
 -5.4294695729159344 10.1375042713170664  6.2417028786078079
 18.2259660098701950 12.0266923897173683  0.4971532810868076
 -6.0645989937199003 19.7814348244093807  1.7491226465341072
 -6.7319095533140816 17.1588787054418894  2.7434589460300471
 -1.3024369045037363  7.0213696317982865  1.7491245480070154
  1.3024305869551538  7.7547373074315962  2.7434467742936568
  7.3670168153311355 17.5255553678663745  1.7491239138710122
  5.4294698686892513 19.4147508858009523  2.7434508492556442
 19.5284267782086616  5.0053037303299099  3.9954000896151922
 18.8610934263010428  2.3827418295482330  4.9897320356292978
 11.4940624495425947 14.4094266193249450  3.9954129798057578
 14.0989215112255710 15.1428090050646276  4.9897233725190002
  7.3670179365910329  2.7494300527408693  3.9954109340219794
  5.4294738741606441  4.6386243326845547  4.9897322720495012
  6.1181639197270927 11.4231552846794315  5.4313885336708188
  6.6783235087541755 10.7410229978727507  1.3074644356608831
 -0.1553403566108688 21.7510945171924099  5.4313726393272308
 12.9518360477216863  0.4130838069499245  1.3074738885026040
 -5.9628287530457067 11.1541112992575595  5.4313744290327408
 18.7593161286228742 11.0100767213735669  1.3074745487219332
 -6.6783367982189219 18.8112283503083226  0.9388136172277829
 -6.1181660031078655 18.1290829650081271  3.5537680589377789
 -0.1553365631250324  6.9749634528642375  0.9388075363470484
  0.1553298965756471  7.8011545456861509  3.5537606916523359
  6.8336602279350060 18.5421790724917663  0.9388175292772265
  5.9628258373005902 18.3981257082272016  3.5537629270319502
 18.9146478990907205  4.0350916154367136  3.1850960269488611
 19.4748373726952337  3.3529676158410999  5.8000419754946924
 12.6411538515349307 14.3630307383902043  3.1850888037980707
 12.9518316248287224 15.1892126700157757  5.8000500393386512
  6.8336688362757174  3.7660476437503823  3.1850939719234637
  5.9628246104825875  3.6220053564898240  5.8000488540847126
  5.9014364354540403 11.7038420989438023  4.4034963052788925
  6.8950526503020946 10.4603376423218304  2.3353512148482354
 -0.2900472484485452 21.4230497225398580  4.4034989498488946
 13.0865474346777813  0.7411133740106449  2.3353495351843376
 -5.6113896372382381 11.2014566937618785  4.4035071337847098
 18.4078740789867332 10.9627303333824102  2.3353425933265695
 -6.8950486855560333 19.0918960522068843  6.6497917750105495
 -5.9014298151884370 17.8484123100543250  4.5816401563970492
 -0.2900504238319861  6.6469411222653951  6.6497868865647343
  0.2900473628669620  8.1291930459714639  4.5816348786457137
  7.1851077722121293 18.5895165500944053  6.6497971696501601
  5.6113858668307248 18.3507843869732348  4.5816394277795478
 18.6979195180721653  4.3157873978220245  2.1572176533305134
 19.6915296842461345  3.0722892238798787  0.0890774708530676
 12.5064281959460288 14.0350067045136893  2.1572144182074364
 13.0865499548969897 15.5172517593476282  0.0890578303118067
  7.1851052274086484  3.8133957062925057  2.1572203674400665
  5.6113927242148796  3.5746670939289755  0.0890670433930237
  8.6302300507312797 13.7402986575271342  4.3994798246171190
  4.1662642696168142  8.4238929095871971  2.3393769256544914
  9.3784343689508098  0.6038620720099164  4.3994849904185047
  3.4180494673422048 21.5603163381699865  2.3393694273273291
 20.3808127978075859  7.8200385936620158  4.3994800067080257
 -7.5843220372001969 14.3441439934170702  2.3393727282570480
 -4.1662611351649321 21.1283433273690555  6.6457723895531489
 -8.6302318881494475 15.8119573913310827  4.5856613590181343
 -3.4180549177363599  7.9919175338980475  6.6457730899063066
  3.4180530946010097  6.7841933176234335  4.5856565169631835
  7.5843094584177999 15.2081008509516291  6.6457694616251315
  5.2121719318209143 21.7322061678045131  4.5856591940076656
 21.4267322998990792  6.3522257011507035  2.1531936914141818
 16.9627684659989022  1.0358383994632321  0.0930876701239022
  9.3784464041876383 15.3799860782334719  2.1531926587483001
 16.2145461909734898 14.1722628785513329  0.0930931617463225
  7.5843198970110208  0.4319849796097226  2.1531954720766522
  5.2121795000019198  6.9560859903616556  0.0930924926967312
  4.8543338274550525  9.6717282969455578  3.7293826372813843
  7.9421593118132883 12.4924521609302968  3.0094633669704960
  1.9933743200799428 21.5322889672200297  3.7293928851878486
 10.8031284293823813  0.6318875001785420  3.0094553791189300
 -6.8477125568414241 13.1243413401537232  3.7293988953927419
 19.6441788816984442  9.0398317238293746  3.0094516742078206
 -7.9421550597907027 17.0597857552988721  5.9756802268011215
 -4.8543137385196085 19.8805201915946057  5.2557355055840631
  1.9933659645944011  6.7561769571430794  5.9756834175482574
 -1.9933680428036040  8.0199454918090769  5.2557447743299974
  5.9488138461975915 20.5124096322935934  5.9756903115901228
  6.8476873917304628 16.4278819699868954  5.2557388751620282
 17.6508160679390400  2.2836744561962350  1.4831088867809310
 20.7386633873506661  5.1043867458833132  0.7631773858292623
 14.7898598942234596 14.1442206403959005  1.4831073196114537
 10.8031332203489985 15.4079999039921702  0.7631718897513178
  5.9488039172465275  5.7362866178186511  1.4831114335690507
  6.8476895151176889  1.6517764263637129  0.7631726178579566
  4.9811036083753413  7.9817776032816683  5.1798578529125976
  7.8153915078798315 14.1824060573045418  1.5589940258903598
  3.3935176391162365 22.4870758124761849  5.1798567878925459
  9.4029795129458158 -0.3228888221906868  1.5589933554617326
 -8.3746506961032061 13.8595205826886225  5.1798601603650720
 21.1711326364437511  8.3046634753963726  1.5590056841283340
 -7.8153906701574805 15.3698415939523567  0.6872978702656957
 -4.9811251455393126 21.5704826578688937  3.8052813498224789
  3.3935220915773030  7.7109495260987417  0.6872853143713271
 -3.3935285981678627  7.0651852622391438  3.8052799668733770
  4.4218583289369340 21.2475823003059539  0.6872808558164414
  8.3746452226330454 15.6927341655454562  3.8052839888423966
 17.7775748049097686  0.5937200245441626  2.9335810760530086
 20.6118929304276506  6.7943432644957893  6.0515647621906510
 16.1900138624000824 15.0989946467506826  2.9335719387966015
  9.4029672987405863 14.4532573827066670  6.0515601268943531
  4.4218674900528212  6.4714610609414942  2.9335725495015827
  8.3746116420562515  0.9165747313238539  6.0515654522821114
  6.9987703060976045 13.5847390074444991  5.6849191105131762
  5.7977259350246548  8.5794403672165984  1.0539340453398474
 -2.4676231509349020 21.4329326897485615  5.6849179542999684
 15.2641099635459607  0.7312648336278674  1.0539323701615917
 -4.5311545779044664  9.3106989233426916  5.6849291153165549
 17.3276444875154532 12.8534901293395034  1.0539285860442458
 -5.7977321388633065 20.9728046319430632  1.1923494114154989
 -6.9987675254511537 15.9675050626970148  3.3002310610871950
 -2.4676224531672304  6.6567869133721977  1.1923514692964001
  2.4676219480454291  8.1193023712550740  3.3002213469524699
  8.2653392798924425 16.6987611630891024  1.1923516221285089
  4.5311412183005411 20.2415428661288637  3.3002144930036752
 19.7952628021385593  6.1966781543654861  3.4386340104877755
 18.5942348224903604  1.1913747444955480  5.5465086452552672
 10.3288708547480930 14.0448661235369947  3.4386362604438521
 15.2641091191748188 15.5073874195831181  5.5464984794198475
  8.2653590321027135  1.9226495690830960  3.4386382068374113
  4.5311524555749187  5.4654182838564109  5.5465073464166705
