# Supplementary material for: Towards universal neural network potential for material discovery applicable to arbitrary combination of 45 elements
Source: Nat Commun. 2022 May 30;13:2991. doi: 10.1038/s41467-022-30687-9 (PMC9151783; doi:10.1038/s41467-022-30687-9)
Supplement: Supplementary file 4 — Supplementary Data 1 [file 41467_2022_30687_MOESM4_ESM.zip › scripts/2_mof/mof_sample_file/structure_files/LEJRIC_288478_MOF74Ni_hydrated_pfp001000_d3.POSCAR]

 C Ni  O  H 
 1.0000000000000000
    25.8916522673786638    0.0061240214095863    0.0002789975899731
   -12.9405227027106289   22.4106684917875327   -0.0010777072752058
     0.0000524181037233   -0.0003005379633967    6.8812368464891289
  72  18  72  54
Cartesian
  4.9804530967416678  9.4695797594776003  5.1500710962087588
  7.9455963056266015 13.0819338207314413  1.7355209644747871
  2.3172556848502999 22.0758859817517497  5.1482299978959860
 10.6462480583140664  0.4229727828938497  1.7343739661013311
 -7.2730788201055541 13.4577880225423936  5.1587241938635220
 20.2661410313354153  9.0912356678603423  1.7441866462994555
 -7.9635929601987909 16.9379790376074233  0.5620357294814238
 -4.9984200958523628 20.5499848790771509  4.0288740087676613
  2.3137597190287624  7.1336671718005897  0.5613347520429547
 -2.2976607702567429  7.8910821755285410  4.0277307017497197
  5.6744248684289236 20.9323185698897944  0.5712371022241788
  7.3220682162382902 16.5591886500832715  4.0374694753273026
 17.9245673338396436  2.0015550867027856  2.8567512294117448
 20.8896536626109928  5.6136154537523044  6.3234182551414699
 15.2612769367723509 14.6077665220305697  2.8548870648897284
 10.6498231263593794 15.3652788912087974  6.3212533170557146
  5.6709062163710886  5.9896540839292749  2.8654618638711313
  7.3185003632417711  1.6166283956538314  6.3318633619260938
  5.7499898107832585 10.3581447802646398  6.0691483725502300
  7.1566486872798096 12.2130398110835579  0.8203285960362645
  1.1656124366305378 22.2913738812500135  6.0702642794172244
 11.7960432456205577  0.1702585168835260  0.8227338744130744
 -6.9046873169227130 12.3424700437970145  6.0738883849115624
 19.8902721750239415 10.2034624961066189  0.8249289849731466
 -7.1941579514225804 17.8265851388962417  1.4811911593994009
 -5.7872535452376521 19.6810719958172839  3.1136165386076788
  1.1620387861233124  7.3493628337967518  1.4832865379828886
 -1.1479687248187718  7.6382380682195361  3.1160808492405518
  6.0429245049137821 19.8170112276523191  1.4863006904446869
  6.9462092632696555 17.6714161162566086  3.1181707808169365
 18.6939899976026105  2.8901151674900838  3.7758622342685793
 20.1006175519385266  4.7447487967220461  5.4083255988281262
 14.1096210266258737 14.8233548004434432  3.7768852390237257
 11.7995617781154696 15.1126469473648388  5.4095898296072296
  6.0393419108452679  4.8744231158720828  3.7806491599173593
  6.9427299745404012  2.7288862848639606  5.4125889539223433
  6.8769814042252193 12.5487061831411211  6.3289855617624156
  6.0350933359736185 10.0202371595475572  0.5617089470262873
 -1.2955631644765928 22.1704545714812014  6.3292644058529941
 14.2557933920624098  0.3005597371366202  0.5617545199773876
 -5.5651689784724026 10.2741917288422453  6.3323355890930086
 18.5567623061401932 12.2738978622855868  0.5655376159454661
 -6.0671311179919263 20.0171442816164387  1.7411244392004479
 -6.9089689939347014 17.4883240727895064  2.8549716165048271
 -1.2991788310348433  7.2280730870486964  1.7424335428351783
  1.3116888034550709  7.7685797369556759  2.8550201305284180
  7.3822894925806946 17.7486972220311543  1.7445994706465862
  5.6127578278732742 19.7419313296153085  2.8588333380528592
 19.8209309678547321  5.0805927896952268  4.0358324786711046
 18.9792715043321039  2.5518720617342563  5.1495664220375481
 11.6484810305330662 14.7023592090702451  4.0360131018654268
 14.2592733176671462 15.2427828297883696  5.1485681132869514
  7.3787845891714481  2.8061648039541010  4.0390008806913480
  5.6092595970647272  4.7993746896253358  5.1532636955739219
  6.1838337214251853 11.5919097203597126  5.5652707771449155
  6.7168066601307794 10.9834792008507183  1.3263125085924510
 -0.1193862816907338 22.0495440723970049  5.5667334410763667
 13.0812585533975128  0.4070512722526100  1.3278959536986130
 -6.0580578889264718 11.3480163725214140  5.5682807898169013
 19.0405947130243121 11.1975013666487442  1.3294782829976235
 -6.7601070389167122 19.0602696392294071  0.9773329806748354
 -6.2272254501824467 18.4515573490615914  3.6195437461445357
 -0.1229782096700190  7.1072169070703666  0.9799092076709087
  0.1372043886389804  7.8751516822329446  3.6212068302507365
  6.8896175131849882 18.8226296555929835  0.9805745132828121
  6.0965121783175862 18.6654526115816672  3.6226932161904459
 19.1279314813816832  4.1237834689922819  3.2720440650094140
 19.6607939684139588  3.5152065654873148  5.9141798361808062
 12.8246472023884586 14.5813546516630659  3.2734751564472289
 13.0847697423490033 15.3494182841097100  5.9147376733113530
  6.8860218983052279  3.8800523792969157  3.2749484611087292
  6.0930284957542611  3.7228919822676252  5.9171052145271483
  8.8077032844601799 13.9191706859008733  4.4362767797688862
  4.1190258308270895  8.6041211759716738  2.4512078744000241
  9.4910877802763860  0.7455133143630578  4.4351816044314987
  3.5017635913762488 21.7613887266763157  2.4486685287478758
 20.5568566566535473  7.9108671821917040  4.4446446627142659
 -7.5951634250761746 14.6213483028213140  2.4588844549693558
 -4.1363140101219340 21.3871608765680890  6.7294115695744985
 -8.8249532446767542 16.0723348536995907  4.7443536209215456
 -3.4529651510222825  8.2137038568722396  6.7284044605623388
  3.4982343559700499  6.8189580030880776  4.7432018126116304
  7.6130340279192916 15.3790552652291908  6.7380642001264093
  5.3522540556129750 22.0957142587819639  4.7522806399439439
 21.7518356905978223  6.4510026643970440  2.1429915447517183
 17.0631137112429982  1.1361187409944860  0.1578375154969069
  9.4946854168948338 15.6882535415351683  2.1406455602151913
 16.4458325209943403 14.2933108121233658  0.1555867147288599
  7.6093078277581254  0.4367126683890188  2.1511102996297895
  5.3487710578817760  7.1533659357740351  0.1654911429338163
  4.7924657798868164  9.8465723611972447  3.9510165303436113
  8.1311608400152249 12.6965657914176973  2.9331032623951301
  2.0838773166590152 21.7316126907026828  3.9469299230800581
 10.8858940015403238  0.7844043588386967  2.9302711738883911
 -6.8457670999249292 13.4292423876747922  3.9604762754166418
 19.8458395403394334  9.1210336782276826  2.9428865188598254
 -8.1516664949264754 17.3146201762766410  6.2442103824357593
 -4.8128788428670282 20.1647063565380087  5.2264806847804008
  2.0803698075718002  6.7889400670213558  6.2413365036454547
 -2.0581392369480156  8.2524934703449428  5.2236406459695806
  6.1018324306995115 20.9032971840117909  6.2542858456429364
  6.9018948753483462 16.5891361617706323  5.2361868449693727
 17.7364376322698085  2.3784542306278023  1.6576891216409959
 21.0752537244627547  5.2285186666995234  0.6397182153309487
 15.0280363621161399 14.2634369525464848  1.6535797186589734
 10.8893838070618667 15.7268820179885331  0.6359251488944067
  6.0983509985433342  5.9610336237515114  1.6672832284494719
  6.8982448975156494  1.6468388681779775  0.6493482889260016
  4.5154654154058891  8.3650918345498653  5.6294349558367500
  8.4411358888516634 14.1769592566214691  1.2607930971313963
  3.5089644835684708 22.2143827028030323  5.6276302549812787
  9.4526897617675640  0.2867958231729559  1.2620739479543712
 -7.9842776908820872 14.4263600271603654  5.6322470912768852
 20.9826787161202368  8.1296648439794712  1.2659130097438778
 -8.4285789518392473 15.8335790579743900  1.0415893183609972
 -4.5029499732384553 21.6450212440770606  3.5541027655272996
  3.5055002968577837  7.2720788275723409  1.0406945230428601
 -3.4911583279331122  7.7549439013004902  3.5552516527788551
  4.9631917243211570 21.9009864520573956  1.0445971281109498
  8.0387033927542468 15.5976700080250072  3.5591729076315572
 17.4595280506408557  0.8971914961242211  3.3363276679778706
 21.3852378440608071  6.7085762825699371  5.8485749599138517
 16.4529231472001420 14.7463129307670169  3.3344014826176509
  9.4562656887117456 15.2291652620263722  5.8488976676833309
  4.9597755713325311  6.9583118007459008  3.3389606110453469
  8.0350875088831497  0.6550971776257294  5.8535525322791520
  7.2004227587537581 13.6986724852169068  5.7396592097603243
  5.7218108714117264  8.8614059105471803  1.1483067553458604
 -2.4544301062469556 21.8658934820283797  5.7429997392685070
 15.4140155613849643  0.6029721688671650  1.1510251712859234
 -4.7231300971061856  9.4196079588433346  5.7446420215954097
 17.7179241264361771 13.1252017233347456  1.1540366204770154
 -5.7435640673932884 21.1670589847138295  1.1518347621827179
 -7.2221393608867235 16.3294523032800143  3.4415939996504630
 -2.4580627861255495  6.9237883502597573  1.1560313831369380
  2.4698612876214669  8.0709623205949708  3.4443780084056512
  8.2243669867906473 16.8941912846736209  1.1568291713553613
  4.7739024700694479 20.5932879708928525  3.4472360351734430
 20.1446199651576450  6.2304676611612972  3.4466079625891384
 18.6661926595868159  1.3929965946111793  5.7361286998038343
 10.4896122320501792 14.3979428934275369  3.4497607274838575
 15.4174837780297551 15.5451299535852314  5.7378240136403083
  8.2209088101638663  1.9517076222605412  3.4512712006662096
  4.7705553958788185  5.6507625822645577  5.7418248393361049
  9.7079724758424994 12.0762312987894891  5.1192537162858027
  3.0710340471112629 10.3434210533306530  1.7335624589252245
 10.6413895298392021  2.4434756319105766  5.1281255895039317
  2.5306382342623959 19.9815249721788746  1.7268990184389741
 18.5288782131954477  7.9125613750332180  5.1762517482677772
 -5.5396611612657427 14.5272307710408732  1.7883432866090399
 -3.2361302364121114 19.5447137470793599  0.5313663172487521
 -9.8730496832800068 17.8115425781958727  4.0268661831517250
 -2.3026573629354399  9.9118876696549716  0.5402019873077298
  2.5271110840533915  5.0388160810268827  4.0212990900393564
  5.5847747351031600 15.3809108776696952  0.5882905899305547
  7.4078669890492170 22.0014718961496598  4.0819439408505511
 22.6519924581285359  4.6081453527719036  2.8260253938077895
 16.0149268340303195  2.8751324408125098  6.3214930738082256
 10.6449485136340574 17.3860931606310380  2.8337519166229628
 15.4747313410616414 12.5130848894925872  6.3148077487389793
  5.5811630681541260  0.4382809157606310  2.8826414661359725
  7.4044644137744333  7.0587771170866249  6.3762956171892737
  5.9776838470339122 11.8453072739525300  4.5264975693041754
  6.9308195840930402 10.7317320406721421  2.3629372943681539
 -0.2322358020652059 21.7476949150018619  4.5269114677649531
 13.1958320087676491  0.7233312950359779  2.3629703519791616
 -5.7343714107614723 11.4061245870561816  4.5311437132721366
 18.7173292657532642 11.1439092220285527  2.3678861296600280
 -6.9664547679081377 19.3133859051638623  6.8198670301024329
 -6.0133242640046856 18.1999460191374993  4.6561833713374456
 -0.2356249162965716  6.8051289409952620  6.8213187733849674
  0.2516122982662510  8.1914341071962689  4.6563101248033663
  7.2134082104132569 18.8801370758610254  6.8246259652385080
  5.7733750960442611 18.6120740229268016  4.6611004599181030
 18.9216563313769015  4.3770730896216303  2.2333254295696077
 19.8749217261912072  3.2637603156818855  0.0694336621347462
 12.7119469624721262 14.2796116870156773  2.2336464066886728
 13.1993031377207775 15.6658072481934969  0.0686104667851574
  7.2097271364002609  3.9379184377381224  2.2377601899904103
  5.7697411247444981  3.6697360348181824  0.0742456071285497
 -5.0818315607077631 14.4325644502832731  2.6462763511243215
 -5.1791169946535387 15.3278715204157248  1.3660162760336529
 -3.0005311749435415 19.1312542598351634  6.5596460537268504
 -2.4122794959985936 19.6173618892997723  1.0459023721972975
  1.9809679341286077 20.1026770396985306  0.9299743913393010
  1.9124818985779446 19.7993408738926782  2.4612580134415372
  5.4242192758271131 15.9265137733861373  1.3812651317354840
  5.1126008910666449 15.8212365182277548  6.7365505370859715
  3.4179608954190059 10.7469774702388872  0.9160099030869434
  3.2391114257167777 10.9874802965603777  2.4486433808250307
 -1.9616028866401820 10.2696778937089928  6.5791253407560761
 -2.7895216819468125 10.6346926351777711  0.9753861285846891
  1.9774689540852626  5.1601016221641345  3.2243594139960514
  1.9088607365738315  4.8568277399766595  4.7556245380148559
  5.4207389917879185  0.9838678180668490  3.6756632350367826
  5.1090615316618804  0.8789762686460161  2.1496240439180512
  7.8621730179885647  6.9644482504518308  0.3530332224269653
  7.7649427280894363  7.8594633052078677  5.9539821628455343
  9.9435285489285761 11.6630929846811604  4.2663037351714683
 10.5317514654483837 12.1490307437756027  5.6339536836708701
 14.9250691351218343 12.6342679677822733  5.5178783978297030
 14.8565730545740688 12.3312524605415366  0.1679895335942100
 18.3682284802933005  8.4580783494995995  5.9692659845369320
 18.0567004800484909  8.3532044189640917  4.4432627707155135
 16.3621509389877708  3.2785513224182874  5.5039908835570879
 16.1831391612482669  3.5194656003750509  0.1553141310356866
 10.9824568789804680  2.8016054247320428  4.2858766872821743
 10.1546176807880464  3.1663486433772832  5.5633435996787242
 10.9859580369106258 17.7441181385843052  1.9913945022977588
 10.1581660953750870 18.1089036485192736  3.2689913146619829
  7.8658569627847417 21.9068087947543724  4.9397851630061869
 20.7090109095432027  0.3913787255819091  3.6606267812328657
 -9.5260582762439459 18.2149640691399952  3.2092706368059050
 -9.7049148933689366 18.4556060104838799  4.7419314174462821
 22.8875407429292252  4.1950809236956923  1.9730335814415831
 -2.4158080748252564  4.6748197374522951  3.3403182680057930
