# Supplementary material for: Towards universal neural network potential for material discovery applicable to arbitrary combination of 45 elements
Source: Nat Commun. 2022 May 30;13:2991. doi: 10.1038/s41467-022-30687-9 (PMC9151783; doi:10.1038/s41467-022-30687-9)
Supplement: Supplementary file 4 — Supplementary Data 1 [file 41467_2022_30687_MOESM4_ESM.zip › scripts/2_mof/mof_sample_file/structure_files/WOBHEB_645256_MOF74Zn_hydrated_cleaned_pfp001000.POSCAR]

 H Zn  C  O 
 1.0000000000000000
    26.2435175317517064    0.0000054824776427   -0.0003491718686095
   -13.1217541126556529   22.7264527967888448    0.0002387004070599
    -0.0000880979591658    0.0000284428136987    7.0023706406012041
  54  18  72  72
Cartesian
  9.6276423323724369  3.3061169019435295  5.7792540481932466
  3.4196747448620548 19.2915896005967724  1.2753951756132569
 18.4542024647785539  6.6270457304672039  5.7710272115047863
 -5.4068832959025110 15.9706584867912138  1.2836259353558135
 11.1551056091018967 12.5967445888485745  5.7642185333030209
  1.8922118732689388 10.0009578205314362  1.2904359503553708
 -3.4937071825171659 10.8557276980187378  1.0901222354409350
  3.4095029918755571  4.1561217456696342  3.6258992213895138
  5.3493552892593161 14.2067335045231680  1.0943930329087548
 20.8204225001279326  0.8246570679261317  3.6188281409226217
 -1.9573671448210375 20.1985386807439582  1.0967384025658597
 15.0046003262580143 17.5624413518845373  3.6098105175158270
  9.6378120915493035 18.4415869897967966  3.4287437972001578
 16.5410235298787640 11.7419791978143273  5.9645276838654304
 -7.7731038055264730 21.7730481230586328  3.4358278897617520
  7.6979619421165060  8.3909686114634958  5.9602540915870703
 -1.9572871571109531  5.0352605621494373  3.4448529910412788
 15.0046882074991963  2.3991653112976130  5.9579144137362015
  9.7600615823249299  3.5060674004492562  7.3244297618868393
  3.2872570583815315 19.0916317791265229 -0.2697796236235138
 18.2124656509939413  6.6308819406366339  7.3160309650950657
 -5.1651466752148938 15.9668214298339510 -0.2613781825617670
 11.2738577716360986 12.3840885978989927  7.3089366947020009
  1.7734632854130683 10.2136160707822707 -0.2542815176685696
 -3.3666430045572535 11.0785211991419850  2.6326381475980152
  3.2729473168955550  3.9482855953167575  2.0821042981161422
  5.0981879295206758 14.2169965139535091  2.6377487848482977
 21.0754325411889276  0.7923116943906834  2.0766252656400805
 -1.8458472878197061 19.9710651244322399  2.6394154159117513
 14.9090160740406166 17.7876521911072842  2.0655553729953917
  9.7743711009824388 18.6494140071515275  4.9725416329110477
 16.4139622517909061 11.5191806522974662  4.4220089515773360
 -8.0281160850639548 21.8053926879063802  4.9780300774584676
  7.9491317920665727  8.3807119430910184  4.4169004611198979
 -1.8616901801552148  4.8100480070821785  4.9891054986516501
 14.8931647584032554  2.6266385864083399  4.4152372775226940
  6.0568552899158208  3.2010555930191349  7.0595434194672091
  6.9904647341718409 19.3966507347621011 -0.0048893323254879
 20.3323585046682638  3.5809245305035313  7.0560600621754288
 -7.2850345247989852 19.0167785947561008 -0.0014041759968237
 12.8605059477905481 15.7459235714321952  7.0576338726256882
  0.1868127745316899  6.8517805484809298 -0.0029847854129496
 19.1852630677122740 10.7711623166556052  2.3902905159646761
  6.9807054497280223  4.2512668747623534  2.3306991547567462
  7.2120007049515875 11.1644480171926421  2.3901682592056530
 18.9588877220033822  3.8581362764730867  2.3280501896045958
 12.8627639674674530  0.6002316575682496  2.3898437671269912
 13.3127646763482073 14.4263054745617865  2.3272683109166135
  6.0666122372817357 18.3464372856461857  4.7239559467165089
 -6.1379446034765639 11.8265413388965168  4.6643610219294125
 -5.9115692845012999 18.7395660205240233  4.7265963438655820
  5.8353173706271262 11.4332563986511122  4.6644835606692956
 -0.2654473648397507  8.1714002433161905  4.7273886188079022
  0.1845543496044609 21.9974733622989902  4.6648097998708149
  8.9140804338800237  1.0920966225016433  0.2437086461381389
  4.1332385008883383 21.5056083655267258  6.8109438377639613
 20.7292709142504243  7.1084186963464200  0.2406973746251988
 -7.6819511792490545 15.4892852582293052  6.8139524718012412
  9.6094712051578082 14.3339251166254513  0.2378994584190381
  3.4378479719435782  8.2637777107152406  6.8167547893052456
 -4.2115470630451686  8.6609236977456039  2.5746248552779436
  4.1328057946878198  6.3619259013826648  2.1472381716373170
  7.6168416001918944 14.6822081269886890  2.5740392862272419
 18.5557837106326993  0.3329901547349286  2.1428231504406314
 -3.5135707532589380 21.9148575738123625  2.5765730086298282
 16.5651481152856732 15.8366429780818248  2.1434299791668074
  8.9145110450969476 16.2357786852777117  4.9074125595692557
 17.2588644682835479 13.9367793981409260  4.4800275505638343
 -5.5084658342690975 22.2647131711919357  4.9118313476810886
  5.4304778973942733  7.9154952393082789  4.4806129427976211
 -3.5178284578972789  6.7610629517330061  4.9112222294604440
 16.5608918951571695  0.6828485846548144  4.4780775367194838
 -5.7945870074974737 21.0939608703234249  0.6517933686368956
 18.8418975691449546  1.5037382670935742  6.4028412173776355
 -2.3592794946599058  7.0986399054786569  0.6489604505681786
 15.4065938436191558 15.4990660182911970  6.4056971577695787
  8.0481161079310848 17.0691033935153840  0.6488057212844820
  4.9992050252130982  5.5286034178320946  6.4058498759912448
 20.4460129029544113  5.9378886045663144  2.9823228828500210
  5.7206136836046078  9.0848658266115851  1.7401282073192197
 10.7669284125558242 14.6704511609270405  2.9804379665195673
 15.4063712847188174  0.3457936025897195  1.7353125322579097
  8.0399655285779321  1.9239603947651429  2.9847572452265685
 18.1320390936306275 13.1029312499621824  1.7395991555924122
  7.3267085291171528 13.5128407446262671  5.3145315342771839
 -7.3986983511285445 16.6598217287414094  4.0723358816002806
 -2.3590535212578998 22.2519079638269162  5.3193425661631091
  2.2803963192724406  7.9272502682025960  4.0742041682638472
 -5.0847200730853421  9.4947735603232850  5.3150574429170154
  5.0073509078469263 20.6737463718027428  4.0698857489422373
  7.2569920429754209  2.8065665606584735  3.9005766699677036
  5.7903270495000552 19.7911388314527450  3.1540778794674944
 20.0722915659052816  4.8190084845026444  3.8981812141691736
 -7.0249784684676841 17.7786933810177921  3.1564659340452645
 11.9223641066194634 14.9083537551009933  3.8966613436000261
  1.1249530254157505  7.6893542547109313  3.1579975268684950
 -5.8645605721891370 10.3782687265711679  6.2321630591742450
  5.7820464005510273  4.6460337001261847  5.4899807530433193
  6.9534331615601639 12.3947937577390110  6.2315081328312534
 19.2166084651295250  2.6220229232418761  5.4867062094019436
 -1.2029937837146132 22.4865448065260729  6.2346111485834292
 14.2513475406796051 15.2626461708872085  5.4889847112562151
  7.2652718119383142 17.9516699396338097  1.5646721029032538
 18.9118781753052723 12.2194365270805871  0.8224886837802529
 -6.1692843516335829 19.9756848904325182  1.5679547059379948
  6.0938846879002240 10.2029097261179942  0.8231420809760516
 -1.2040262833366659  7.3350571865300243  1.5656630978881290
 14.2503105512793553  0.1111599576028613  0.8200423307703195
  6.9869625219984153  2.4820287331712954  5.2781973704531699
  6.0603598845278803 20.1156754763239398  1.7764550325512976
 20.4890496909487325  4.7469291131072850  5.2753802817293582
 -7.4417198483002620 17.8507721927259837  1.7792774454755116
 11.7754232410688218 15.3035083706606354  5.2743171381776053
  1.2718933078494958  7.2941936764306261  1.7803283046462479
 20.1099486253436304 10.0525736883378389  0.6068710137191253
  6.0530626846806985  4.9708737472871771  4.1129036746917738
  7.3716165682211665 12.3234716943170390  0.6060003666222075
 18.7986452514430660  2.6948158160202706  4.1098859223922037
 11.7741456317197333  0.1581683664162027  0.6089499039884075
 14.3982696944200228 14.8678190110452579  4.1111726279167371
  6.9942516290897281 17.6268312084674044  2.9417501417879399
 -7.0626334014603547 12.5451306827944897  6.4477810462035272
 -5.7513299758761649 19.9028859910465066  2.9447595942468454
  5.6757011669224422 10.2742349277654892  6.4486527234315378
 -1.3509486841417102  7.7298887606434254  2.9434882544450875
  1.2731735214926638 22.4395378711998674  6.4457031907983255
  6.2652774880750748  3.4346270427322301  6.0168187717999686
  6.7820398799659145 19.1630776671752585  1.0378346778857153
 20.0259721242028661  3.6449436645536513  6.0133361342053844
 -6.9786639011595364 18.9527630272640799  1.0413081322212572
 12.9602072191594964 15.4503037203396403  6.0146332976196213
  0.0871144419490926  7.1474026697987583  1.0400286213532075
 19.3922285597245043 11.0060663616348045  1.3475549660528352
  6.7731847785834196  4.0177697115775626  3.3736483461136504
  6.9046853901616858 11.2256622346404349  1.3475323227548821
 19.2645001686849362  3.7951331937114352  3.3710852792342245
 12.9602918699708969  0.3024051178308586  1.3472511537518421
 13.2134316280256883 14.7214479600791321  3.3705817740856476
  6.2741361723194213 18.5799325902906389  3.6810015149732909
 -6.3449080516958656 11.5916400768975674  5.7071007415747426
 -6.2171790272373286 18.8025764014422521  3.6835770326412614
  6.1426330583131987 11.3720421647836183  5.7071230667040664
 -0.1661150329879102  7.8762538214940214  3.6840640272225138
  0.0870268307099779 22.2952995121078068  5.7074000790111876
 -5.0593103378346811 22.0462628214066996  1.1135244730214036
 18.1066319006142358  0.5514471730300931  5.9411328578174967
 -3.5521289424725109  7.2540942411115727  1.1109521423692279
 16.5994490889832669 15.3436098194733450  5.9436972894012818
  8.5092365728873975 15.9585601368142065  1.1122103491648054
  4.5380800815271272  6.6391448924905028  5.9424431705512832
 21.1773583653522053  6.8925035027837458  3.4452397193216027
  4.9903143889125587  8.1293276118264775  1.2770154252877213
  9.5744010808099222 14.8214532952395945  3.4452845263130922
 16.5983110008632551  0.1840142263814736  1.2729754111215683
  8.5020488027635377  0.8137961708682676  3.4480863314056700
 17.6722660054618039 14.2143171377400499  1.2765595590228711
  8.0570026502421701 14.4683750496045409  5.7776362735917157
 -8.1300393404293789 15.7051999335393404  3.6094112164148102
 -3.5509921015987773 22.4136918465151638  5.7816761258750491
  3.4729147932482469  7.7762518393450417  3.6093719206938961
 -4.6249474587979096  8.3833885691107941  5.7780921549611914
  4.5452730963680867 21.7839051575355995  3.6065702124295895
  8.2363748071864720  2.3160626719244277  1.7831574023446195
  4.8109433201470226 20.2816408744659142  5.2715020942909900
 20.0077099618588861  5.9119558070273479  1.7809731442856123
 -6.9603894536751714 16.6857491973227994  5.2736763572229446
 11.0086470279446278 14.3061521801025098  1.7785419255218726
  2.0386707981866259  8.2915540583160272  5.2761161832517729
 -4.8877527703180688  9.8867599687970120  4.1136995062291293
  4.8023005808621315  5.1365990654558047  0.6048095235913734
  6.8896518081668265 13.4859803157694174  4.1128101736713605
 19.2825680855992054  1.5267785547662118  0.6009634102506453
 -2.1190901016169730 21.8815072598519045  4.1189784074501361
 15.1650440076549362 15.8660160306107123  0.6045995200025734
  8.2450172687953032 17.4611066429891224  6.4498426140935186
 17.9350718268134912 12.7109458193336398  2.9409500297889508
 -6.2352478498602286 21.0709255079124915  6.4537024308457704
  6.1576634080411665  9.1117252596284501  2.9418373611787980
 -2.1177258352469184  6.7316880204654099  6.4500526952084289
 15.1664099701934081  0.7161987654371000  2.9356745982405092
  7.3608963727295773  1.3404532191302767  5.8954731217286298
  5.6864199569299654 21.2572507828476596  1.1591793268099952
 21.2906341913232318  5.6417244361414802  5.8928454131249737
 -8.2433187096210183 16.9559839518661626  1.1618117338374105
 10.5996117540576957 15.5525325013174225  5.8906432278966721
  2.4477087715402104  7.0451718065239444  1.1640091098309782
 20.4807222900959829  8.9091678087002286  1.2230145012124620
  5.6810212912001283  6.1135288313646621  3.4963489448240388
  8.1767457295396611 13.2162711143969638  1.2214358014409763
 17.9941186007348222  1.8022867383804353  3.4930161345598956
 10.5996219170988244  0.4092193642627127  1.2270619881961895
 15.5740261580272836 14.6190057352599005  3.4951344547120686
  7.3662992749029481 16.4841766342946165  3.5583036706557314
 -7.4334048622311499 13.6885394114655270  5.8316410335353002
 -4.9468020925950746 20.7954177292882036  3.5616374914489310
  4.8705729143954928  9.3814337151146852  5.8332152126707948
 -2.5267084137416909  7.9786986873025052  3.5595186504552117
  2.4476967550118824 22.1884841183856842  5.8275932085829893
  9.9849374731303904  2.8985433455812504  6.5914356214190324
  3.0623819531596554 19.6991619699067932  0.4632269323843002
 18.6280064325019481  7.1339183639222190  6.5872580979789559
 -5.5806869830718213 15.4637862609933432  0.4673945709923010
 10.6300986206086829 12.4983216173391547  6.5815053481901522
  2.4172202099794600 10.0993839430441099  0.4731420385922662
 -3.1391730569818641 10.4605009239792217  1.9095337856977057
  3.0551007182345700  4.5621333244509783  2.8117207509222113
  5.5210719975813936 14.7152183791543738  1.9100396227051972
 20.6505956146015492  0.3043927090485499  2.8101390302378979
 -2.4866592485747687 20.0868029581769960  1.9096526666949558
 15.5421545173592968 17.6692456481207394  2.8016978877346941
  9.9922184133164684 18.0355713386629510  4.2429468745804790
 16.1864921418246368 12.1372024828912082  5.1451307832437179
 -7.6032783185265354 22.2933113186133269  4.2445097606534876
  7.5262449343842439  7.8824842593918190  5.1446216520100441
 -2.4948354528355252  4.9284604311051883  4.2529359235164028
 15.5339782354293572  2.5109002009295773  5.1450030430243014
