# Supplementary material for: Towards universal neural network potential for material discovery applicable to arbitrary combination of 45 elements
Source: Nat Commun. 2022 May 30;13:2991. doi: 10.1038/s41467-022-30687-9 (PMC9151783; doi:10.1038/s41467-022-30687-9)
Supplement: Supplementary file 4 — Supplementary Data 1 [file 41467_2022_30687_MOESM4_ESM.zip › scripts/2_mof/mof_sample_file/structure_files/FIQCEN_112954_HKSUT-1_hydrated_pfp001000.POSCAR]

Cu  O  C  H 
 1.0000000000000000
    26.4958394046124646   -0.0144950516967565    0.0317859418214855
    -0.0144898996353249   26.4665109228302384   -0.0034036508516916
     0.0317687935351793   -0.0034056069258956   26.4748915386254176
  48 240 288 198
Cartesian
  7.5406320488437943  7.2748846308430588  0.0086096333255780
 18.8980771728354497 18.8325439538823751  0.1306144223989268
 18.9309442570449384  7.4089493783643876  0.0039485203910384
  7.4701333700144632 19.0259427466457076  0.0818002721305471
  0.0141051606560587  7.5557939460471051  7.3912893150596748
 -0.0568509873363171 18.7682616885125562 19.0552377656175267
  0.0250509807434803 18.9923145027539348  7.4999978375890466
 -0.0289024393797229  7.3552391698980140 18.9585489637930529
  7.5275338286676945 -0.0044364642534497  7.5328412886559075
 18.9675878046330375 -0.1888631214458622 19.0261468422304212
  7.4332000831103526 -0.1781753204415265 18.8933612311424746
 19.0726231756401816  0.0046292045305946  7.5716471120739071
  7.4648769223396441 20.6353120055454973 13.2235267537575147
 18.9712434478053105  5.5876315373997851 13.2015717347579749
 19.0602471433665279 20.6302824159924718 13.3062192897183760
  7.4606558403409702  5.4776790740970975 13.1352220531130044
 -0.0369966576726998 20.5564209614263689 20.8119037683213541
 -0.0126825498826015  5.7692932139801441  5.6291813935708008
 -0.0557849192620813  5.5621864977802238 20.7150462775939879
  0.0276071717825199 20.7635708056996684  5.7260227865011801
  8.1724423920189722 14.9659557697045233 21.7471320573786606
 19.0595672971411787 13.2203449290420210  5.7656453734822373
  7.5674560235648833 13.1924724633951591  5.7481637887712616
 18.9379111241101050 13.0828671153983720 20.7339079857506334
 20.7745768702031093  7.4068710339536770 13.2998474614059639
  5.7086413266527378 18.7901579081710395 13.1610566797040960
  5.6975248982636977  7.3330906068715738 13.2267919223460630
 20.8305702962388786 18.8410814776202393 13.2802389160770886
 13.2452462881325594  7.2411692911731329 20.7604006456418375
 13.3162529929148974 18.9559167978994729  5.7684818700408194
 13.2507353361196412 18.9030633430644528 20.6687179970010853
 13.2971374155028315  7.5377688747408245  5.8345855290284039
 20.7647128178745461 -0.1706027085219952 20.7996544806382104
  5.8266347996925809 -0.0154758608049722  5.7725262911322561
 20.8318778144490189 -0.0127138639001173  5.8228029567352850
  5.6626728540773099 -0.1892622202777142 20.6693643853136280
 20.7098369885347999 20.6411105972599813  0.0266136171973089
  5.7510125259675311  5.4404828212503888  0.1322317552162798
  5.7185485234669935 20.7861622911649775  0.0902193419076834
 20.7097161418200670  5.6459305121991150  0.0201775212944840
 13.3135517258096385 20.7121945131378062  7.5607055981697036
 13.2754281780722874  5.4522133528226373 19.0045072114318963
 13.3123658016442654  5.7720841275927874  7.6195822941042746
 13.2856276361347163 20.6934797669539954 18.9586784636238974
 20.8439868136091313 13.1976047136207182  7.4918243400748024
  6.0485120916248274 13.1071486854988564 19.2602670628171815
 20.7253542644604956 13.1021769112667545 18.9473229767753892
  5.7900699017694341 13.2031493730997180  7.4799013110053263
  9.3363160728685681  8.9978058182761558  0.4780962332250099
 17.5761580190791378 17.0367075231413274  0.8391020020277650
 17.1782455230035822  8.9807449174463549 -0.5989373873566508
  8.1163554537792759 16.1676974075770801 -1.0410719080068553
 -0.0015078816172006  9.7201060674662934  8.5548692026068043
  0.1596198034187182 17.2241820681069164 17.1487972696285738
 -0.4205221617815335 18.1557672827029357 10.1328300291082058
  0.5925321292133577  9.1624282616956894 17.4129146265125847
  8.4591097696817510  2.3789311484455058 10.0547103572156331
 17.3005587725313994  0.0735423482716417 17.1706055172862513
  9.0016512712646612  0.4890737579837993 17.1548209868123038
 18.0418775156641900  2.3961313317519410 10.0828085790394528
  9.0824314348527437 22.5089752226712996 12.6881328317485664
 17.7057115133136129  3.7300093073884564 12.5255226047738137
 16.8438880974598071 21.9181134972286671 13.1325974204438651
  8.7519986473271292  3.6482481910537699 12.5296345886154263
  0.1019679195810372 22.6939090784601625 21.9901607501449092
  0.3136929135113518  4.7549109009048189  3.2501692995727360
 -0.0374758963835102  4.3662914823714951 22.9001076322880515
  0.0343267158529271 22.9195758408811692  4.5915192692102353
  9.2994523497776918 15.5077398041141610 23.2042684132900199
 18.0014411632245732 15.6254787385247003  3.2684884001349146
  9.0426775640847943 14.0013986810685580  3.9516420083678816
 17.1660210776730366 13.6910483192116832 22.3210318027879140
 22.2295307929817447  9.3569979886873220 14.2312174546645451
  4.2315140190724039 17.1322377310139302 12.4411699117212819
  4.0725598638348641  9.2063951248241107 12.7151055510888717
 22.8850622243429100 17.5880847379285683 13.1681075831913699
 12.6095968189943939  9.0112536192944095 22.3747379820401022
 13.6072890145413297 17.9843528253736515  3.3592134158816038
 10.9466044752340892 17.5288186957764864 22.9422429830569072
 13.2969118254702554  9.6969039733861848  4.6854279076783660
 22.5380998310170284  0.4269095932479662 22.3529157007048234
  4.8226336858197190  2.3253443741006414  3.2812424561332767
 22.3086598018117925  0.7916580022044511  4.0139336305083315
  4.0807147723889328  0.4500151206184895 22.4544697545932017
 22.5233021805715659 22.3298493225796655  0.5495060004662290
  4.4562727533064805  3.6385337903966413  0.8387409475928469
  4.0155118006645711 22.3231997064082464 -0.5077946898979119
 22.3073125900874842  3.8819886800894667  0.5725193005667552
 13.2498961973049116 22.8904437077734038  8.7185908135095431
 13.3220582345427747  4.2886595247826813 16.7938809569116003
 13.0536240961404939  4.8215669014838491 10.0769995225055240
 13.1618318112974091 21.9675011781629586 16.8116815125090362
 22.4009008105779444 13.8690457372680243  9.2110068120559738
  3.9878998013527673 13.9737814015944384 17.5901080658758815
 22.4738116328799684 12.9983546359375293 17.1774347903591291
  4.7887149962269540 15.5736351400352042 10.0790770239298038
  8.2456002872330973  6.3309739574318495 24.9326893148149438
 18.0171182467591002 20.1698929616373199  1.2985606596970813
 18.1551085428305043 19.7412527804320312 25.0507296437848410
  8.6833527824028884  6.1887854448449842  1.1918757440585255
 18.2199226455239121  6.5055126370115595  1.5762354210457077
  8.4965635648253404 20.1516889732643705 25.3099534084776785
  8.3071693605795662 19.8740583421237709  1.6052190042679750
 17.9629780012029308  6.1719253552045608 25.2965115702735304
 24.9720849029876177  8.3008619412930980  6.4849213191812556
  1.4611553589979533 17.9759561549964246 20.0299093616045418
 25.1737323590272446 17.8005640335954816 20.2397122770010824
  1.2395907067892189  8.5362484441148681  6.1867041453111575
  1.5778094856620373 18.2218941527656071  6.6331179018740372
 24.9509355523328296  8.1022498548401440 19.9260683756733918
  1.2360690671234311  8.3142965096721237 20.2013051470869591
 25.3280431559069115 17.9627932794287766  6.3478952230221726
  6.5704058445645357 24.9928803456447461  8.3762663327148346
 19.9059471705886288  1.3205263207716595 18.2120377989075379
 20.1228243692720739 25.0257048201516135 18.0350548446352121
  6.3620637948277778  1.3076696399236174  8.4580378040226218
  6.2083273652849993  1.0387213791067418 17.9321699144341338
 19.9448250789303962 24.9538379714557408  8.3819117620906809
 20.2147672876159952  1.2623032629382915  8.5995428468730246
  6.4873200730258160 24.7476466695518837 18.1454083618771591
  6.7154449484939054  8.0951836674860065  1.5691633610330402
 20.1198775703181170 17.8453264673841012 25.3605367113427427
 19.9856798236795612 18.2509085823967183  1.6358827399081213
  6.2623818501126314  8.1665467981475359 25.3265481951907461
  6.5517935395360825 18.2358457442478361 25.0179506222384518
 20.1668014223962295  8.3969077848217353  1.1770954061303660
 19.8517111270668813  8.1433473447455995 24.9005891017508958
  6.3357903863516238 17.9767462739412949  1.2802454007387780
  8.4221478409660193 25.0788011218098355 20.0752535711142599
 18.2769920768505258  1.5427134278104750  6.7004783727936150
 18.0752679555975782 25.2475280367508290  6.3826206836553308
  8.1782709973817571  1.3757949100237452 19.8356894997598090
 18.0412243925799700  1.0523491415278057 20.2436323006939389
  8.5031118970027979 25.1844501817648023  6.4084809844050810
  8.3638381465132099  1.4778638385274423  6.6013721489555746
 18.1775256308915800 24.7877053761137986 20.0183637802234493
 25.2394124693594719  6.1323264063296312 18.0212264868458512
  1.2098225712804993 20.2129521821014855  8.4977119363754845
 24.9575575607640303 19.8860846509028590  8.2668596925860811
  1.5145091238581767  6.4548870023304943 18.1811807183429508
  1.5377325413988998  6.5770526343756375  8.0872844949268465
 24.9514243973775223 19.7645570714169878 18.3084511188838412
  1.2151610822866474 19.8897057009622706 18.0477575632534730
 25.3039445215958523  6.3551366640766283  8.4074243845675110
  8.2922781639882270 19.8414641118720319 11.6496521828282855
 18.2159302508334981  6.4951377962010106 14.7727663356555201
 18.0533965034841799  6.9087404594158128 12.0486603950289322
  8.4635279241548602 19.4285678682778844 14.3866136636292037
 18.0351280490694350 19.4711099878910971 14.5161365850173496
  8.1113369233776975  6.5183393395525204 11.5970922143311927
  8.5081888435093607  6.6736952057377508 14.3458876414151355
 18.2577182473294926 19.7120732137654855 11.7760218318346475
 25.2793227975193417 21.5692659612605340 19.6547018969486693
  1.1691670873854956  4.7333647787214774  6.8009999444890177
 24.9281218869116898  5.0363113014724208  6.5907854016872323
  1.5239820974305096 21.2566472616554698 19.8412244325355367
  1.1727967523549259  4.6228972451678096 19.4865034466866796
 25.2937286082809329 21.7332274163077557  6.9902688402994988
  1.5632435382018148 21.5205717058829329  6.6665158984421469
 24.9121655553208399  4.7950137114385720 19.8321113609565352
  6.8900034636513015 11.0955665861701167 21.3820391615462775
 20.1963306526260133 14.4793710932533415  4.7277241083550789
 19.9108183484066643 11.7087035185673649  4.9117255470663173
  6.3377354988998951 14.3759242084526750 22.0377346187148717
  6.3295575385016587 14.4365733778056367  4.7960625127712895
 20.1704334227722093 11.8859485295950122 21.6942979743507181
 19.8302869571665532 14.6282698002073701 21.5147916342610372
  6.6623775290135354 11.6686716840495404  4.9548059589750881
  6.5005214869319161 21.2792528990826533 14.7643579051788549
 20.0318353272614296  5.0253175836039059 11.6788747577624914
 20.1922544726265052  4.6300508496252997 14.4405072447453495
  6.2833086071308104 21.6637112499350373 12.0447780573628922
  6.0744282214539158  4.6391465602448747 12.0206828991815531
 20.0576950785393855 21.3933620722487277 14.7912143062048198
 20.2057388532210034 21.6307526769484006 12.0705713978721256
  6.5436960356788365  4.8013351295424895 14.7372021096967458
  8.4930071933525824 11.9619802849820402  6.9818562525218164
 17.9411866186054603 14.2884192653384190 19.5154625948777181
 18.1910113586273212 11.5375992354702515 19.8278095947711535
  8.2944288370742925 14.7177419632670698  6.7249262843815192
 18.2828272357691404 14.7576321917470388  6.6436771735508451
  8.9893695990650038 12.0967086467380938 19.0032202370519165
  8.3549918326032859 14.8583996737431612 19.8945714090279608
 18.0995512057257635 12.0004478133516752  6.9720578582724437
 24.9937003970405556 19.8012209334093008  5.0444001279340149
  1.4887230206022399  6.4655163944442933 21.5045852194298739
 25.2218281843126846  6.7604491521546421 21.7423160631027308
  1.2413712956144320 19.5163086782306543  4.7913612138872432
  1.1627630981075485 19.3696009730130712 21.8074173765704202
 25.2975891465960210  6.9686553207202033  4.6666763158005811
  1.5630186716800725  6.6868644021038488  4.9060154987405689
 24.9202394868758041 19.6094605324135536 21.5968388604513493
 21.8674470493080371  6.3038638761771200 12.1076922264747964
  4.6830527018915120 19.9611897946372032 14.3937977412352378
  5.0145752878611116 19.8174795133894435 11.6300058105311059
 21.4814786493776282  6.4625797280847062 14.8426930735594222
  4.7255715854690061  6.1349172347882481 14.4225132820396400
 21.5857623354109087 19.8445483297813823 11.7642871691572601
 21.8431566880632353 20.0050118409304076 14.5217621119789975
  4.8440293326795709  6.5264829761933605 11.6761361774303438
 12.0263637409390078  8.1981126436575362 19.5046761159132771
 14.5231937243234857 17.9551563435397803  6.9546008536656156
 11.7761986605537832 18.1636825463081699  6.6491953198136393
 14.7783902221200218  8.0132177522800987 19.8491441495615213
 14.7666079718377645 18.1111298651808745 19.7469613479548620
 12.0651876369133362  8.5187552154516588  7.0615598230703984
 14.8393928207450330  8.3009523239794998  6.7537632291817298
 12.0349409138658849 17.9669216237997240 19.4593829013280946
 19.5925135435312114 25.0415699986661799 21.7787808500639493
  6.9965361734270681  1.2537799079196736  4.7961305753636818
  6.7446732163883700 24.9537365683058106  4.9786691858516861
 19.8290549526252846  1.3300776969134909 21.6249454922614213
 19.6073961915713504  1.2396758352301265  4.8787973368349293
  6.6021525506373440 24.7509049954937872 21.4000306477749369
  6.8581626027161295  1.0426336199641455 21.6573786214722332
 19.8866927908277802 24.9417796954858240  5.0370150925319335
 19.5286100349474374  8.3306553203061480 14.4919041467597882
  7.0748012725853231 17.9520081590120775 12.0199619714008854
  6.6529745063257195 18.0915338293106913 14.7334587412283948
 19.9076941930218361  8.1978098605763510 11.7547793597157852
 19.6374101655165312 17.9162156766732927 12.0079126208936717
  6.6963077343416533  7.9926127058990133 14.7546137993892899
  6.8599794238410716  8.3707770406792914 12.0286161831739289
 19.8006340574181152 18.0524650110871008 14.7574584879490320
 21.7554003445270183 25.2173368947202974  7.0284842244067844
  4.8873605816434686  1.3576356648957817 19.7577667951760070
  4.6672979909565413 25.0622700552579971 19.4726791814712143
 21.5864969043997483  1.4944575115550400  6.8028167767491636
  5.0016526737032176  1.5044218991672273  6.6447796218363600
 21.5451146193987348 24.8347382435260862 19.8028168248326395
 21.6902511470774400  1.1123460749833527 19.6073701265678864
  4.8179978339503888 25.2175266043657871  6.9383385469277332
 11.7682309685350095  6.5815169888675378  5.1270505479031403
 14.4136207063708248 20.0273764671864072 21.7551641854685158
 11.6642568880041093 19.7362477445224407 21.4890352408695371
 14.5083160648359897  6.3105564573889081  4.8724558641895888
 14.4492846574046023  6.0616209113265205 21.7625320062990326
 12.0994053292357435 20.1723103306099532  4.7962712715612481
 14.8617485328702124 19.9037558790203306  5.0436316607499370
 11.6878819550710880  6.3333636416644472 21.5089245079896330
 21.4202487623490292 19.6712681226018162 24.9710642214842125
  4.8729652045213703  6.7837614137047630  1.3002514465585717
  4.9436260553776892  6.3299699806790573 25.0488915659523421
 21.8192046737929104 19.5321750470318207  1.2088668291076425
  5.0207584598864496 19.8056939823617242  1.6186683953763614
 21.6815665866572687  6.8356178816235857 25.2436117874430472
 21.4988010532118956  6.5858624676053754  1.5332290265755972
  4.7295246688234185 19.5473244267965072 25.3244181710695209
 11.7652996674927817 21.4702305013384809  6.6352944013853961
 14.7998327570657455  4.7301508896851896 19.9500741190242863
 12.0326597149847760  4.4978378180366390 20.2103749740017982
 14.5319297477829394 21.7244731429412994  6.3628468763028883
 14.8534898465521206  5.0126360875336813  6.7089863967942476
 12.0097952400359773 21.5750467036964508 20.2099780849469894
 14.7605858601912185 21.4214463939814372 19.9888198501620806
 12.1098346300052846  4.7565172978939181  6.4465491659560277
 19.9281068587422610 11.6829182357397574  8.2899479724502996
  6.9940211454355676 14.4205254432227186 18.1524797436854719
  6.9442359002646752 11.5717661965614980 18.2836388576086541
 19.6290456193562228 14.4470221193819572  8.4549102627607038
 19.7412660341942399 14.5857720366034300 18.1531478123925325
  6.6692324256088513 11.7015921077371718  8.3171636527554966
  6.9161175723012027 14.4763302840564894  8.5140543270568347
 19.5373856025203452 11.8212105958083953 18.0159616464731336
 19.8767602497166997 21.4526736521209536  1.5905210036097055
  6.9695877511268307  4.4880943920639069 25.3201560000790487
  6.8706049258160800  4.8786830751141483  1.6169377892022456
 19.4903102784681330 21.5615143931539244 25.3389724552461502
 19.7951796196696108  4.8555563596134546 24.9999299874191401
  6.9929693222735594 21.7060612769030392  1.2924695461773759
  6.6873218503098970 21.5033321232926298 25.0020801666578798
 19.5393975053902054  4.6743242609145685  1.2912504214878160
 21.5458446826292160 11.6175910360073136 19.9017298598755055
  4.9848416529976349 14.7289286406832858  6.6095649024315968
  4.8370737102191352 11.9660929042061923  6.2827415964221771
 21.6391094075447121 14.3852595259650737 20.1536511574228996
  5.0200818221640242 14.5091856512195712 20.2130148238218084
 21.7412589278248127 11.9768163076097078  6.2360742319887299
 21.5823253509328374 14.7186430076409778  6.5128901083501445
  5.0439688691819287 11.7083307745812508 20.3038567798135716
 11.7599902957592199 19.7850839461285481 18.1130718731736238
 14.5209527227351529  6.9886893850171674  8.5864813719485564
 11.7551944667707264  6.6888696461993558  8.3715725052377508
 14.5361036580401883 19.4985058637863702 17.9544487285897674
 14.8540835884167777 19.7752159986782381  8.2829109547144437
 11.7365369023035591  6.3584986620249850 18.1921202557960378
 14.4885430561887869  6.6862867135221578 18.0252744652840668
 12.1188844742868760 19.4609686927440890  8.4883447748390921
  8.4963955327270408  4.4800144897278775 23.4793112761107921
 18.0362252319559850 21.7623325322724881  3.0605864791422990
 17.8946969984256619 21.6013313214846008 23.5819893550029285
  8.7414615259616930  4.6433651056706573  3.0199430882189042
 17.9902594557033346  4.7079216852320718  3.1060079625417232
  8.5143910508902714 21.7043840256617742 23.5036301442774693
  8.5736582739370881 21.7184669535604016  3.0734108684727777
 17.9550622789886489  4.5539274003346391 23.5415112702460760
 23.4939181895939768  8.5252677071232075  4.6474311601611387
  2.9473139254594791 17.8019722226120329 21.8768511777538706
 23.4341701401892806 17.7740967369857223 21.8663129662117797
  3.0817860723400954  8.4957927348760354  4.6754890572211627
  3.0246767838460906 17.9370751222946900  4.7750186678522173
 23.4548468067494582  8.3681518482480488 21.7453624497975646
  3.0202615750650863  8.2463358122997743 21.7883691094121552
 23.5654592068821316 17.9404731535249162  4.7423143829154952
  4.7530734081158936 23.4698305776837834  8.5550478414942397
 21.7095093595668658  2.8534719507279469 17.9793967725670925
 21.8737569289287670 23.4036847867877462 17.9390992153535613
  4.6745652118398082  3.0045457392110966  8.4516436247449160
  4.6477543666773782  2.8363881969735028 17.9169893459351286
 21.7625956016058240 23.4335937852078331  8.5977795395236054
 21.8775096675974758  2.9926010753745556  8.6102080494443030
  4.6517415038637138 23.2605591667363534 17.9110294729033832
  4.8524521569883099  8.4362583294908848  3.0066567267495787
 21.6926750766206737 17.7919868587803585 23.5601755987336148
 21.8817001075408868 17.9471120308143171  2.9948281378671506
  4.7094043217752208  8.1605415668704779 23.5399455340883286
  4.6706803875253309 17.8989917986556542 23.5955633350350311
 21.7512586896664821  8.4713009695442487  2.9512323612807529
 21.7118957750515271  8.3893917207194786 23.4419321045378304
  4.7619555597325958 17.9573322867070644  3.0764438751090579
  8.4737610668708214 23.3255049273614326 21.6919955248470622
 18.0097440070130723  3.0089189726141714  4.8502031572382656
 18.0445192996964110 23.4725005958764044  4.7884010208671945
  8.4562557163440406  2.8108463517595492 21.7090078701888842
 17.9797360538408988  2.8026522262776301 21.8516115943777969
  8.5624061472494759 23.4397687058975031  4.7856832499516191
  8.6807668508183120  2.9524656402476288  4.7701666243204297
 17.9104292255844584 23.3489310315063676 21.8905051440825211
 23.4480351359319101  4.5572525168026896 17.9831342091162441
  3.0124374944972767 21.7710205908290320  8.5241991992468957
 23.5003222347822565 21.7324568963403415  8.5670000037518541
  2.9595246865125535  4.5892147457528463 17.9118494756281557
  2.9277405467767998  4.6956812605498097  8.4118934658235514
 23.5807394425714065 21.6723992652140538 17.9853700325293318
  2.9782006636546465 21.4936909450427613 17.9795543908455535
 23.5445212035377871  4.7624999414165199  8.5018925255638802
  8.6099629967686919 17.9683976997159185 10.2222702128593728
 17.9664937633430739  8.3117428675042504 16.2878677003182375
 18.0680832026158029  8.5049358353676237 10.2843859621359766
  8.5145540385792984 17.8864991206394670 16.1934257133866382
 17.8911903681972717 17.7281468685826127 16.1381772531690331
  8.4506069858129109  8.4366550684374992 10.2527307288789551
  8.5874280338729125  8.2482191471042405 16.1406133159064566
 18.0292353988789067 17.9075329278772273 10.2510755408151528
  4.8508696640018840  9.8419679363994010 21.7898593971707939
 21.8581579872636560 16.2079146433832832  4.6952784844614364
 21.7413943432738392 10.2119224831131241  4.6442235089298434
  4.6650753809063614 16.0876307178754487 21.9614171111133558
  4.7431691054742435 16.2174438430929122  4.7764528039451912
 21.7669579939141293 10.1198186264309449 21.7339460128500832
 21.6815021853266501 16.0856396214624624 21.8256906492586999
  4.8291615001039219 10.1850459579021742  4.6964742081613471
  4.6529635299114647 21.5176061817795983 16.2153831953685348
 21.9086950276242511  4.7508902382239597 10.2908773000553779
 21.7263418695881505  4.5846826813903014 16.2679644311769991
  4.7368985996457607 21.7154183699274235 10.2386754591503362
  4.5591205036955138  4.6851011030451239 10.2054031825886415
 21.9374632175751074 21.7109637609897739 16.1928086153267792
 21.7943736589615824 21.7066952718737518 10.3050426590794917
  4.6884256183268285  4.5603468384372956 16.2026708331714246
  8.4822133557134123 10.1833135644836492  8.5631828741019511
 17.8713909205689667 16.0166486286575989 17.8691009797621483
 17.9560076062799467 10.0328970902520105 18.0081867911343068
  8.5670206523916210 16.2189522918742668  8.5336816210258668
 18.0379357411800747 16.2186434602303891  8.4982644682950372
  8.7028665735157880 10.0437604525251043 17.7609409782143572
  8.5421341425853008 16.2322905299661784 17.9696134309978106
 18.0727171364809891 10.2345431151525350  8.5768981116971812
 10.3152791213611952  8.2253687047122437 17.8534756889471531
 16.3012992428451433 17.9170731761252142  8.5403249115662323
 10.3233544659141394 17.9051420731973323  8.5087839387669018
 16.2495144730468972  8.2984447133633825 18.0105985445511365
 16.1754844161683131 17.7609464325930624 17.8682783226152573
 10.2379172106520517  8.5005090564914116  8.5984935152375019
 16.3345512059516906  8.5336710320695115  8.5790928216626288
 10.2634540219598218 17.9526334597776120 17.8781507758881020
 10.3718518295293531  4.6971924460319547  4.8177301932726264
 16.1525726691257319 21.6626194157239489 21.8921523833316485
 10.1981043065407189 21.6108685487952172 21.7472540453261374
 16.2880453262513036  4.7253889372469242  4.8410664604698512
 16.2559780756321040  4.5129993213713604 21.8067364744157359
 10.2963457907138558 21.7322235187953012  4.7897314601356920
 16.3300408884836905 21.7503748210863996  4.7967578005661284
 10.2271198774061070  4.4808695492796415 21.7684576413052007
  7.8564589707780641  5.1362360271556184 24.6708960177983201
 18.6835449496056469 21.0828601727393306  1.8893104554061253
 18.5542595025432142 20.9189483935552722 24.7448285443657632
  8.0605609481320446  5.2789345925569053  1.8457597517520181
 18.6248543402241005  5.3369192943917785  1.8988428320095350
  7.8600538981707535 21.0832672853083416 24.7008015052469858
  7.9128484582554677 21.0597555113749628  1.8999490974533744
 18.6110795447112842  5.2391284627230261 24.7033138155880927
 24.6794915051768093  7.8895022628368032  5.3080458074234462
  1.7632431779242519 18.4244086419446376 21.1914657324311477
 24.6012439383279862 18.4365833585775540 21.1947361168982091
  1.8714341939117642  7.8709320873756639  5.2963586079022642
  1.8559070974653722 18.6026298538759320  5.4394078870921687
 24.6316652211588192  7.6984034647379680 21.0971982673774363
  1.8154620475129648  7.6401826825170556 21.1157666764243643
 24.7200813639710475 18.6090050173825290  5.4243215114697874
  5.4231634298393372 24.6493380367453376  7.9141650416847629
 21.0583325551579321  1.6720104639460518 18.6417168918130578
 21.1325113233610047 24.5119558030172406 18.6335844566155444
  5.3888143796797294  1.8580098949498172  7.8121796141119564
  5.2879931919358079  1.6513147416369374 18.5762994565422765
 21.1110349588020476 24.6236302472732227  7.9600129498903565
 21.1867381024140755  1.8308366923952026  7.9683771128682084
  5.3103080842083354 24.4487502337663258 18.5513781328538379
  5.5224247863747342  7.7231647589049777  1.8682900981383728
 21.0291103859864386 18.4753474025456121 24.7213614953825100
 21.1871680322165687 18.6209281662858572  1.8524662454120102
  5.3420228311909357  7.4998498653814138 24.7379063565304449
  5.3417630526579485 18.6067796572016491 24.7326780338478827
 21.0939123289305996  7.7762071385907978  1.7966928514978924
 21.0397137758754766  7.7460928516728318 24.6187024253423878
  5.4167339255690532 18.6243164551808178  1.9037146215261451
  7.7894417889703638 24.4734381654983935 21.0060762676934552
 18.6735139387546596  1.8416056553507554  5.5175987481665949
 18.7106174771800475 24.6440427745142863  5.4471287455087767
  7.7867562854364554  1.6547311379480374 21.0235034413932347
 18.6582871137765878  1.6362331950234510 21.1977323255162950
  7.8953969382984432 24.6146182586798901  5.4353831698165500
  7.9734613738894318  1.8118478041903805  5.4294335308837391
 18.6068678102322913 24.4822573003402795 21.1861922420395814
 24.6246828804958895  5.2049162020386133 18.6518030819053102
  1.8377140299185317 21.1252550280906561  7.8537001717617434
 24.6721447309488831 21.0855120133415497  7.8971610023031120
  1.7911793595820782  5.2623882480003239 18.5701446073992109
  1.7868738217054239  5.3759542622380376  7.7187946034309940
 24.6887414050862262 20.9555020562690899 18.6959130406016385
  1.8185909308461485 20.8349823018794034 18.6675047622697363
 24.6793542478938193  5.4289165737491105  7.7850820174917841
  7.9492690342473020 18.6313523124737515 11.3888475577434622
 18.6087265728406095  7.6666534238053652 15.0964373744614129
 18.7186161745027704  7.8235232946697515 11.4536085067159430
  7.8294162695556198 18.5077885139493716 15.0120423332954793
 18.6241106733415656 18.4583564022383690 15.0448989066304346
  7.7625433567618680  7.7276618750822719 11.3824830909887602
  7.8862035678899733  7.5845346510961420 14.9856679482441457
 18.6880467435325599 18.5512307355443617 11.4360922759564296
  5.5795264752495282 10.9417520871943523 21.1155105991477186
 21.1716521603313659 15.0510405201635482  5.3499155023533502
 21.0885352221008624 11.3874998580087148  5.3076998660826069
  5.3812994699613341 14.9095550487098283 21.3718401735986916
  5.3945469046837324 15.0370542944601944  5.4328810500577847
 21.1195081406544318 11.2993480118923468 21.0669929180619491
 21.0109667180601534 14.9424286342999206 21.1180899025772320
  5.4849485852406454 11.3633741794145831  5.3549926146382560
  5.3150462548225654 20.8707763944568825 15.0322919073515724
 21.2313171013939730  5.4066579538689723 11.4542573442098181
 21.0867660680073996  5.2642708871410324 15.0910922668097225
  5.3861416713588577 21.0180990751040611 11.3964240582784484
  5.1987585820865130  5.3242087992337686 11.3968326715188564
 21.2386767018458080 20.9919632550354827 15.0735232451230665
 21.1528063284092696 21.0154133697641434 11.4712778222271048
  5.3663862460795606  5.2064676761877164 15.0302260152405545
  7.8411969561755894 11.3710959614870557  7.9092181272616671
 18.5603655248118606 14.8716564328540599 18.5568977455759345
 18.6061695641834604 11.2219984827102088 18.6577750843768122
  7.8841142786865808 15.0546536796027386  7.8870639006747947
 18.6938060523000225 15.0506453145754264  7.8248673986931285
  8.1466679782769713 11.2854841093955116 18.3449230504965470
  7.9201405578809405 15.0943411904965021 18.7216413212822310
 18.7426539516935762 11.3955313500173947  7.9024770467849210
 11.4524826731979719  7.5461969588142948 18.5664915891447535
 15.1328016219180643 18.5904465230390805  7.8838508310597737
 11.4987045793908198 18.5502461786436967  7.8387358937769500
 15.0843610188153026  7.6215925177722292 18.6707242422203201
 15.0687491065571280 18.5033888981149701 18.5635686269506195
 11.4440576203677615  7.8693938733571480  7.9694146155595833
 15.1412522903532132  7.8985236849460554  7.9324654578148461
 11.4440165075412619 18.6123643212299115 18.5228867572878997
 11.5064041341335255  5.3883387347921792  5.5114761713801999
 15.0181448442176020 20.9965998260971922 21.1685175218746409
 11.3725976938407154 20.9399952385359107 21.1069220967393179
 15.1254663227762869  5.3944985857094512  5.5150435219409921
 15.0779222784010063  5.1439387508161323 21.1301560307091023
 11.4769126375384456 21.0812703308637204  5.4482156331937617
 15.1533180878950677 21.0892383599448543  5.4448416042726340
 11.4093333741707550  5.1412560008257104 21.1199826218274822
  9.6615129112076730  5.0317368372608291 22.9272149667748515
 16.9000741581858804 21.1875666332220440  3.6454616418780659
 16.7342837477244615 21.0545116537723871 23.0135527223536265
  9.8387930397852514  5.2476201711750665  3.6404138424048198
 16.8524257014656271  5.2875816649284770  3.6877391046332235
  9.6520583175302033 21.1116025269147336 22.9384814652193114
  9.7211919030066731 21.1535146041632416  3.6492103384132308
 16.8162692118239576  5.1116159972923985 22.9433567134013785
 22.9007743815653271  9.6648905884325433  5.2095639272509047
  3.5233150267809692 16.6340098686668902 21.3597756863232391
 22.8486798679796692 16.6409256369879905 21.2861188455959720
  3.6626085706010558  9.6371827047903196  5.2477075854075546
  3.5895971994746816 16.7836738250619355  5.3371500127089195
 22.9066922878642814  9.5264721556843774 21.1731082214135640
  3.6738358197541663  9.3390626300641557 21.2090544660771556
 22.9872826514042110 16.7927171301779623  5.2962380752989633
  5.3213268793019957 22.8628775499915271  9.6848679758955836
 21.1383170613404232  3.4459343826960751 16.8402122320796543
 21.3689633624576345 22.8646311044843600 16.7515493066895935
  5.1707777105541686  3.5603477543194386  9.6361603758346224
  5.2352692037391142  3.4050961052072739 16.7783335227790076
 21.2038734781042564 22.8472947501120451  9.7417487720705971
 21.3578249562383604  3.5683018470278558  9.7744582246109211
  5.2069320486866246 22.6860953478826701 16.7601349071446002
  5.4249752462367731  9.5811618368578468  3.5785846730684745
 21.1023844272258820 16.6664160572087141 22.9665591554536022
 21.3178326859900373 16.7839272786584353  3.5407349913636668
  5.3544233178041738  9.2598249192459807 22.9631841875187774
  5.2271722578604427 16.7208536525704545 23.0777424525747037
 21.1619430177120371  9.6107006891993780  3.5174468818669355
 21.1702826352603388  9.5477270043349147 22.8664748738449006
  5.3295624908145891 16.8102689922440831  3.6470748600531326
  9.6033257674387311 22.7210988803766973 21.1226647797126361
 16.8664224928396251  3.5865646704973129  5.4192594433093415
 16.9102723802691202 22.8909468640467928  5.3718912550892011
  9.6210459684826652  3.3715544044361430 21.1613125971494220
 16.8417734487909527  3.3647304669182612 21.2575124368770574
  9.7093187453753789 22.8744740189343325  5.3586774218979079
  9.7875790433324088  3.5597298311861381  5.3878574308534413
 16.7340443599546802 22.8160589420001756 21.3493700821640786
 22.8804510088062756  5.1391268269783810 16.8433552641833373
  3.5850475490086473 21.1708576651404172  9.6528795810895307
 22.9393137947890473 21.1549302292552319  9.7156742613420306
  3.5539120826849291  5.1537262380280682 16.7728621117317900
  3.4403595481621623  5.2536690494937837  9.5926974884047951
 23.0485205136165945 21.1263697964477473 16.8080113593900542
  3.5424189105580863 20.9200711700358681 16.8286987788610922
 22.9994197809866137  5.3516617386415426  9.6541126909468922
  9.7595674398797776 18.5107585517555826  9.6410138817729081
 16.8286902437659656  7.7315607837647278 16.8665028277805327
 16.9144744037636343  7.9479056384808020  9.7127966425087013
  9.6633849408268091 18.4867177255144668 16.7294196630270591
 16.7416075540525604 18.2932390400303824 16.7040082117132691
  9.6292895518099204  7.9023337259951791  9.7120627970567792
  9.6996984432916609  7.6395151972789064 16.7392026809255086
 16.8757387441183653 18.4742937360359818  9.6914667021967045
 22.9805595147398378 22.8006289243918019 18.5607162133834755
  3.5465885012329537  3.5771264523926734  7.8383577681557313
 22.9782115683630046  3.5946841941951155  7.9767675348153322
  3.5405626295670434 22.6615402814311118 18.5201052301384195
  3.5109284824885982  3.4336695752696853 18.4830663150109871
 22.9038693741152386 22.8713217793753252  8.0068783353823232
  3.6032031129872544 22.9190393774112913  7.9737921327791330
 22.8600035927625100  3.4169039714439227 18.5491611163715788
  9.6556536911202979  9.6391283191106449  8.0218730786946768
 16.7480671019415475 16.6204232149515363 18.4542972164775847
 16.8175470105129321  9.4476799598918060 18.5823993874042763
  9.7252680988405800 16.7658125921921979  7.9545638584573295
 16.8823719213816794 16.7897595119575840  7.9454660328297342
  9.8120966487851131  9.4268909131286325 18.3623455143179299
  9.6969765183934093 16.8296746898522969 18.4932189618945841
 16.9202524945781825  9.6750080750295808  8.0100164943507810
 23.0026871851157395 18.5251841642317316  3.5964532736291974
  3.5476595517163552  7.6544188254065402 22.9489889470179094
 22.8513590538202571  7.7978414929526796 22.8759222102403434
  3.6125626517446596 18.5239920314976239  3.6474409573362090
  3.5267899075249556 18.4376825715470574 22.9859555790079035
 22.9139059406084833  7.9302745448119403  3.5198687048830526
  3.6830804719888257  7.8970873715152541  3.5593449242304462
 22.8536683263601610 18.3507227319286486 23.0027634677342263
 18.4935047616806507 22.7364411479275610 23.0102335029002489
  8.1740125775175123  3.4903107862348266  3.5824702523030716
  7.9936473408059738 22.8579369910113854  3.6439854030801744
 18.5346116893357404  3.4002493534618354 22.9921163581400911
 18.5693022927993177  3.5746106228774042  3.6941603351631174
  7.9292219055898814 22.8110896081895191 22.8764119348412720
  7.8930971360651849  3.3721177584531397 22.8664170119689913
 18.6078303769310445 22.9052909442653352  3.6352627057022051
 18.5307194100519936  9.4597950431802165 16.8649873603213649
  8.0150054341261594 16.8258209731058699  9.6686764306236341
  7.9523155394449869 16.7617163088019296 16.8150430451408646
 18.6489498400462672  9.6457355123122479  9.7134979879803289
 18.6111340774126894 16.7828593532766952  9.6475470600283018
  8.0800486600024719  9.4452034328936083 16.6580354652963152
  7.8776075598224962  9.5779692735230260  9.6741106467035838
 18.4457802872321537 16.5809861149556177 16.7194696927986293
 10.1132498411174492  5.9070789379762436 23.3881506288954917
 16.4731979655588674 20.2867837370354351  3.2085522522218088
 16.3057058197988987 20.1436763136590109 23.4273018307516914
 10.2707867396629595  6.1585406638801263  3.2302137184324193
 16.4163424044894377  6.1848033742751465  3.2523718449340899
 10.0964899162930770 20.2494353970135386 23.4294895484326311
 10.1534015239688564 20.2513900083731251  3.2208455397792966
 16.3740843655120010  6.0189665733805064 23.3503312735241408
 23.3281888132450135 10.1178725263583456  6.1015717421319442
  3.0899298249003375 16.1669993656847950 20.4774947049254692
 23.2842805789908311 16.2137063842013198 20.3865361920105244
  3.2193392203710154 10.0921798343400475  6.1310141321909066
  3.1417015596546913 16.3388915359742910  6.2232253188030491
 23.3523377103411853  9.9507566366890181 20.2756474690920889
  3.2820977700179350  9.7802321621530499 20.2943355373355274
 23.4046019649429482 16.3647009935993282  6.2051348874776897
  6.2294413277607523 23.2753948643571249 10.1193997414505734
 20.2283530864714187  3.0311236838744779 16.4096626000777128
 20.4828215156858739 23.3019140617748128 16.2983289721990303
  6.0479214158830343  3.1471823293099370 10.1256443558970552
  6.1302531645116680  2.9616568819590321 16.3466570794622292
 20.3028968160810379 23.2685788186612008 10.1835526086160382
 20.4981242485654427  3.1329770644480801 10.2758916165548957
  6.0886580281097702 23.1313799538944984 16.3042157625837696
  6.3456594385651872  9.9926363523187369  3.1705690000057656
 20.1834291894394013 16.2579657309012440 23.3829067350560109
 20.4338480613253211 16.3644918921087061  3.0691364113717059
  6.2337939359733019  9.6376355775359190 23.4891599959349477
  6.1178717138810343 16.2919466714758521 23.5297405676614702
 20.2458534511437662 10.0167430522131529  3.0926029769242338
 20.2732863983197902  9.9964706305685134 23.2881495602346078
  6.2379765652788528 16.3868778010791765  3.2220693982949808
 10.0124597723708817 23.1057140153107667 20.1904231279165991
 16.4350929815869691  3.1610523177901930  6.3228553627258357
 16.4925453134810631 23.3176683241198859  6.2814779413950692
 10.0484745869806993  2.9541618792471129 20.2518118142102672
 16.4247537459711026  2.9216190019977741 20.3553715919430687
 10.1324760301295012 23.3141845213777472  6.2594999131182343
 10.1859312614227342  3.1554729117404987  6.3162713523231648
 16.3051454865703498 23.2616573527154422 20.4550763468312837
 23.3264458051852479  6.0343063569131026 16.4150061837154340
  3.1478183326755453 20.2635524068540889 10.0647290392255631
 23.3776279402426148 20.2560348780413619 10.1441607705719345
  3.1446296900115729  6.0630707881230030 16.3380149284215150
  2.9776982742775000  6.1444271133735082 10.0119947246605072
 22.8963179104973484 16.7524259817817800 16.9118243248391096
  3.1283058966318684 20.0010818334813116 16.4179873264056582
 23.4164688874050277  6.2813735945038331 10.0377370065110636
 10.2124091261852694 19.4102518463253126 10.0534224173755700
 16.4052662318169524  6.8272836710725686 16.4346186636342857
 16.4800501876303862  7.0485540848464634 10.1454887977725932
 10.0749161262633784 19.3770898751538141 16.2580765381778711
 16.3220508585382547 19.1969684159190663 16.2750494580989233
 10.0571680018213918  7.0017923843200478 10.1479811476580313
 10.0708329855349916  6.6942627616368640 16.3473812293067660
 16.4370596242776692 19.3647829314893265 10.1362101431911888
 23.3464371923546175 23.1923034666533781 19.5074811944454645
  3.1566265529973534  3.1599084737388217  6.9119693080312654
 23.3801662266320243  3.1669380186972882  7.0611273584466137
  3.1254991348195889 23.0953371864877184 19.4277005930035926
  3.0629838705436314  3.0093409256767143 19.3793364819859946
 23.3154536472145324 23.3145164244737622  7.1024949015812338
  3.1828644049352262 23.3741178150104929  7.0797259544380013
 23.2909858293822474  2.9788782740637192 19.4468812868120011
 10.1035961736892919 10.0957101223907628  7.1417238811955466
 16.3372339324455069 16.2240072014936096 19.3804584497212886
 16.3872330605606891  9.8733660934210903 19.4868129014775100
 10.1495728238540277 16.3168766856541545  7.0594215722044487
 16.4412054192261614 16.3661212029328240  7.0453803828473882
 10.2848188331488828  9.8199825089831769 19.2642756660865828
 10.1547187729093036 16.4276482901501275 19.3950385346251437
 16.4927186775830208 10.1178716410697298  7.1129535272130884
 23.4302398298962906 19.4422202403703679  3.1956834905070401
  3.0601036025960675  6.7829010927884044 23.3811659384332664
 23.2571809595178109  6.8853352388452871 23.3086776742402684
  3.1872978026482333 19.4322282419283603  3.2249283805475226
  3.0899375161200591 19.3605519076616268 23.3621368215646257
 23.3550163471689345  7.0303994552470730  3.0962447575329377
  3.2535579590313497  6.9963041228115177  3.1251218164058221
 23.2842510327512571 19.2505911767489408 23.4370141844443793
 19.4214315170440770 23.1265587675806898 23.4252319011456187
  7.3102912032490801  3.0465966632577217  3.0965261819802787
  7.0896783185660981 23.2804454939140122  3.2103655943579437
 19.4345844603407940  2.9843479947966722 23.4398670793362811
 19.4649282706835933  3.1378273188281325  3.2564952461138081
  7.0320782415114618 23.2613165208461439 23.2952149776339432
  6.9786053857736965  2.9562921238741859 23.2856342818577460
 19.5049726195098145 23.3425350934687792  3.2025572169979464
 19.4260031298287785  9.9041221238546413 16.4338781779044751
  7.1093934471017732 16.4416759310139433 10.1306655643420296
  7.0434483267813972 16.3230200105050898 16.4076123811348218
 19.5612861950188908 10.0607942573467231 10.1372815239351350
 19.5183221455670086 16.3539973691426326 10.0687489362907883
  7.1993176381287807  9.8972347216059173 16.2062962631602225
  6.9523885486610801  9.9872666506538081 10.0747213713247081
 19.3588861648161341 16.1558607572567290 16.3102116142249258
  5.5877622587490894 15.1917466682955595  9.6434696605984485
  4.2258763768676566 15.8638119468508645  9.3399998721816626
  4.7268697899695056 14.4257267126632485 17.1395908755791915
  3.9498243972721481 14.4092141131143769 18.4669058949802256
  9.9152248208889233 16.2900498522332384 23.0368254978198159
  8.8499122146191098 15.6764157973734015 24.0935777024567841
 11.2479455783677480 17.8298772594352037 23.8168360041502289
 11.0268288362094857 18.3195469713296220 22.3484683903740695
 18.8213890981312062 15.2542296847065266  3.6710182029197198
 17.4799391447356882 15.9482420445478930  4.0239638979954737
 14.1101532874765496  9.9116284789022409  5.1821933800381430
 12.5691703478804566  9.9619369898742054  5.2809855186098273
  0.6953272706815392  9.9879376844878109  7.9246048213998224
 -0.8389594515757622  9.9342559969654918  8.1001534081896303
  1.2290208641792588  8.5650131935027609 16.9749312832025936
  1.0951205924672136  9.5684388819138491 18.1452326765075611
  0.3627287982794370 18.7088591821048276 10.3138978479912016
 -1.0501120268647495 18.7895561179509727  9.7258334909356936
  0.7439068802928854 16.5134274651927342 17.4695229873642859
  0.7325048378406969 17.8537266151212783 16.6723123281590766
  0.8478273233794257 23.1397598843677414  5.0852939808034527
 -0.6929431328827227 23.1840699304495139  5.1880714332134215
 13.9784385662563260 23.1551185992814439  8.1238835934300351
 12.4396672073407508 23.0621276859737314  8.2000741679538738
 12.2165698899131350 21.7413777612609138 16.7189018149593949
 13.6257754060319130 21.1799640774699505 16.4681294429676512
 17.7758599859425814 14.3398215767470383 22.7223614648051147
 16.7334699602746717 14.1746777152102226 21.5907534403207784
 14.0873116071090116  4.8643105859470230 16.5986482393658079
 12.5450372379828838  4.8409803753557945 16.5797960497222618
 18.8632854744616587  2.0282553717879672  9.6794072522172421
 17.5577020923730913  2.7940603026043305  9.3382351839860807
 17.6759188428879916 -0.1158792423435631 16.2931906686205537
 16.3395041621153929 -0.0639791021270960 17.1155519308004394
  5.6553004623432308  1.9998665532108082  3.6972969325284684
  4.2891550001895578  2.6598221308423238  4.0230137090429441
  4.8186173296949892  0.9603546288679708 22.8417782412191919
  3.6567584271278499  1.0660334691146991 21.8263809144588912
 23.4233191060920518 13.0782828446177017 17.3689513040853072
 22.3580292985640021 13.1296398233508373 16.2214332825943117
  1.0307452451888077  5.4089421244704425  3.3870383191658089
 -0.4509617356720093  5.3037986449137700  2.9912424713031776
  0.7565941552230184  4.8999359775401325 23.0972524472014378
 -0.7856208610530394  4.9373981488792511 23.1623776419894547
 13.8267162390260481  5.3856433304352604 10.2723950362596845
 12.3374008814244807  5.4682842484575254  9.9054333211263259
 14.2793186414672491 18.6859094604674496  3.4876296057150622
 12.7972701766163190 18.4762620910866637  3.1244658145534761
  9.5104414655676734 14.5927261112010012  4.5718619230453745
  8.2222498370730452 14.4853459849155488  3.7263417047511420
 12.1086603502123875  9.4135351317988558 21.6405759217524185
 11.9868181160524472  8.3776598722504332 22.7811072730866897
  9.0120381501411231  2.7401587482975551  9.3402996457233911
  7.6559264757419605  2.0284146705732620  9.6006079933032211
  9.4035195191077499  1.1337851217541584 17.7683549813401456
  8.2874565541611727  0.9820954926740512 16.7063126058253530
  0.8912250910039270 22.9035071482423049 21.4537708420578674
 -0.6500207734931791 23.0267583932065705 21.4634557460801076
 22.7792168526216621  1.3769506185068432  4.6378784551338992
 21.4806314901563447  1.2701358762024835  3.8068697108873888
 22.9560367797834566  0.9668872180121473 21.6541839547237700
 21.9408088320023111  1.0415483941744414 22.8208231104771393
 22.8071597421625825 14.5209652317481108  8.6083187768564056
 21.6608121092215633 14.3467967599619080  9.6337429730155080
 22.6596819490533896  8.7009469407163813 14.8125969918593441
 21.3387750045332467  9.4751415133193788 14.6196609490145448
  9.4681199219374097 21.8892031174236088 12.0391480580214179
  8.3318957592859384 22.9217645938782013 12.2186451063055710
 17.9068471092135049  3.3045126676339360 11.6519701032416005
 16.7715988466256896  3.5415337130682345 12.7180063137311450
  4.5635497204920865 16.5939920759580204 11.6791573363672345
  3.5583754956997296 17.7206169571550056 12.0538019201841973
  4.6622418439802678  3.2214895728243129  1.7157841958615194
  3.4913484754324569  3.5834314572382233  0.7268748489329881
  9.7546922041512225  8.2692157795917662  0.9776116221963247
  8.7107446686032795  9.4004211753609503  1.1109348959653791
 17.8206847189572244 16.5994748548458055  1.6938853255116140
 16.6044669040801516 17.0181518830681959  0.7919017392524419
 22.9373857896440256 21.5909054994794118  1.0367434575421786
 21.8954350101995416 22.7229247452225458  1.1859298946387142
 23.3727018373486679 18.3143649989481503 13.6008677043383290
 23.1077221129478723 17.6757475948854257 12.2218875092821317
  4.8156068770137388  9.6125576623330673 12.2279325450942338
  3.6661970857923980  8.5904766613081307 12.0750433498529830
  9.7201595646252539  3.7362720371628297 12.5831098762856328
  8.5621971907565602  3.2371237034500786 11.6456339835134610
 16.8040005455585231 21.6657388859165358 12.1901478788191291
 16.5354297791443692 21.1204002806500348 13.6035144221364224
 17.7674912770069433  9.4031193029486495 -1.2532481888094875
 16.7240621242537557  8.2704835211806902 -1.0925601579445294
  9.9084832143739021 11.7790442759023755 18.8912886727753921
  7.1955930664910035 10.3927723447706395 21.9908394978093717
 23.4078947870651710 17.1529243504386955 17.3017447711559775
 23.4699204897184792 20.2072803635381604 16.4116102895263225
 22.6959605957428749  4.4662704638722612  1.2511749631167122
 21.5943309481953456  3.4011608495858630  1.0349033322041643
  4.5849125406670534 22.7920810348166647 -1.1476826692220481
  3.5550407051083841 21.6407762623604967 -1.0336943427284293
 16.8950964070999419 22.7822110623331859 16.8591347379908676
 17.3131622050034899 22.3215119307073486 17.2714649479731186
  7.7738320280655273 15.6094073416386205 -0.3220826854179570
  7.4240194335147791 16.8618138617910418 -1.2263126445007124
