# Supplementary material for: Towards universal neural network potential for material discovery applicable to arbitrary combination of 45 elements
Source: Nat Commun. 2022 May 30;13:2991. doi: 10.1038/s41467-022-30687-9 (PMC9151783; doi:10.1038/s41467-022-30687-9)
Supplement: Supplementary file 4 — Supplementary Data 1 [file 41467_2022_30687_MOESM4_ESM.zip › scripts/2_mof/mof_sample_file/structure_files/NAVJAW_270292_MOF74Co_hydrated.cif]

####################################################################### 
# 
# This file contains crystal structure data downloaded from the 
# Cambridge Structural Database (CSD) hosted by the Cambridge 
# Crystallographic Data Centre (CCDC).
# 
# Full information about CCDC data access policies and citation 
# guidelines are available at http://www.ccdc.cam.ac.uk/access/V1 
# 
# Audit and citation data items may have been added by the CCDC. 
# Please retain this information to preserve the provenance of 
# this file and to allow appropriate attribution of the data. 
# 
#######################################################################

data_pd63ref
_audit_block_doi                 10.5517/cc9283q
_database_code_depnum_ccdc_archive 'CCDC 270292'
loop_
_citation_id
_citation_doi
_citation_year
1 10.1002/anie.200501508 2005
_audit_update_record             
;
2005-04-26 deposited with the CCDC.	2021-11-13 downloaded from the CCDC.
;

_audit_creation_method           SHELXL-97
_chemical_name_systematic        
;
Diaquocobalt(II) 2,5-dihydroxoterephthalate octahydrate
;
_chemical_name_common            ?
_chemical_melting_point          ?
_chemical_formula_moiety         '(C4 H3 Co O4), 4(O)'
_chemical_formula_sum            'C4 H3 Co O8'
_chemical_formula_weight         237.99

loop_
_atom_type_symbol
_atom_type_description
_atom_type_scat_dispersion_real
_atom_type_scat_dispersion_imag
_atom_type_scat_source
C C 0.0033 0.0016 'International Tables Vol C Tables 4.2.6.8 and 6.1.1.4'
H H 0.0000 0.0000 'International Tables Vol C Tables 4.2.6.8 and 6.1.1.4'
O O 0.0106 0.0060 'International Tables Vol C Tables 4.2.6.8 and 6.1.1.4'
Co Co 0.3494 0.9721 'International Tables Vol C Tables 4.2.6.8 and 6.1.1.4'

_symmetry_cell_setting           trigonal
_symmetry_space_group_name_H-M   'R -3'
_symmetry_space_group_name_Hall  '-R 3'

loop_
_symmetry_equiv_pos_as_xyz
'x, y, z'
'-y, x-y, z'
'-x+y, -x, z'
'x+2/3, y+1/3, z+1/3'
'-y+2/3, x-y+1/3, z+1/3'
'-x+y+2/3, -x+1/3, z+1/3'
'x+1/3, y+2/3, z+2/3'
'-y+1/3, x-y+2/3, z+2/3'
'-x+y+1/3, -x+2/3, z+2/3'
'-x, -y, -z'
'y, -x+y, -z'
'x-y, x, -z'
'-x+2/3, -y+1/3, -z+1/3'
'y+2/3, -x+y+1/3, -z+1/3'
'x-y+2/3, x+1/3, -z+1/3'
'-x+1/3, -y+2/3, -z+2/3'
'y+1/3, -x+y+2/3, -z+2/3'
'x-y+1/3, x+2/3, -z+2/3'

_cell_length_a                   26.1102(19)
_cell_length_b                   26.1102(19)
_cell_length_c                   6.7192(10)
_cell_angle_alpha                90.00
_cell_angle_beta                 90.00
_cell_angle_gamma                120.00
_cell_volume                     3967.1(7)
_cell_formula_units_Z            18
_cell_measurement_temperature    295(2)
_cell_measurement_reflns_used    872
_cell_measurement_theta_min      2.7025
_cell_measurement_theta_max      16.1255

_exptl_crystal_description       needle
_exptl_crystal_colour            violet
_exptl_crystal_size_max          0.20
_exptl_crystal_size_mid          0.02
_exptl_crystal_size_min          0.02
_exptl_crystal_density_meas      ?
_exptl_crystal_density_diffrn    1.854
_exptl_crystal_density_method    'not measured'
_exptl_crystal_F_000             2124
_exptl_absorpt_coefficient_mu    1.959

_exptl_absorpt_correction_type   multi-scan
_exptl_absorpt_correction_T_min  0.7123
_exptl_absorpt_correction_T_max  0.9618
_exptl_absorpt_process_details   
'Blessing, R. H. (1995) Acta Cryst. A51, 33-38.'

_exptl_special_details           
;
?
;

_diffrn_ambient_temperature      295(2)
_diffrn_radiation_wavelength     0.71073
_diffrn_radiation_type           MoK\a
_diffrn_radiation_source         'fine-focus sealed tube'
_diffrn_radiation_monochromator  graphite

_diffrn_measurement_device_type  'Bruker Smart APEX II'
_diffrn_measurement_method       'omega scan'
_diffrn_detector_area_resol_mean ?
_diffrn_standards_number         0
_diffrn_standards_interval_count 0
_diffrn_standards_interval_time  0
_diffrn_standards_decay_%        0
_diffrn_reflns_number            12577
_diffrn_reflns_av_R_equivalents  0.1150
_diffrn_reflns_av_sigmaI/netI    0.0752
_diffrn_reflns_limit_h_min       -31
_diffrn_reflns_limit_h_max       31
_diffrn_reflns_limit_k_min       -31
_diffrn_reflns_limit_k_max       30
_diffrn_reflns_limit_l_min       -7
_diffrn_reflns_limit_l_max       7
_diffrn_reflns_theta_min         2.70
_diffrn_reflns_theta_max         25.00
_reflns_number_total             1544
_reflns_number_gt                1093
_reflns_threshold_expression     >2sigma(I)

_computing_data_collection       'Apex2 (Bruker, 2004)'
_computing_cell_refinement       'SAINT (Bruker, 2003)'
_computing_data_reduction        'SAINT (Bruker, 2003)'
_computing_structure_solution    'SHELXS-97 (Sheldrick, 1997)'
_computing_structure_refinement  'SHELXL-97 (Sheldrick, 1997)'
_computing_molecular_graphics    'DIAMOND 3.0b (Crystal Impact, 2005)'
_computing_publication_material  ?

_refine_special_details          
;
Refinement of F^2^ against ALL reflections. The weighted R-factor wR and
goodness of fit S are based on F^2^, conventional R-factors R are based
on F, with F set to zero for negative F^2^. The threshold expression of
F^2^ > 2sigma(F^2^) is used only for calculating R-factors(gt) etc. and is
not relevant to the choice of reflections for refinement. R-factors based
on F^2^ are statistically about twice as large as those based on F, and R-
factors based on ALL data will be even larger.
;

_refine_ls_structure_factor_coef Fsqd
_refine_ls_matrix_type           full
_refine_ls_weighting_scheme      calc
_refine_ls_weighting_details     
'calc w=1/[\s^2^(Fo^2^)+(0.0000P)^2^+137.8112P] where P=(Fo^2^+2Fc^2^)/3'
_atom_sites_solution_primary     direct
_atom_sites_solution_secondary   difmap
_atom_sites_solution_hydrogens   geom
_refine_ls_hydrogen_treatment    mixed
_refine_ls_extinction_method     none
_refine_ls_extinction_coef       ?
_refine_ls_number_reflns         1544
_refine_ls_number_parameters     124
_refine_ls_number_restraints     2
_refine_ls_R_factor_all          0.0953
_refine_ls_R_factor_gt           0.0626
_refine_ls_wR_factor_ref         0.1647
_refine_ls_wR_factor_gt          0.1516
_refine_ls_goodness_of_fit_ref   1.153
_refine_ls_restrained_S_all      1.153
_refine_ls_shift/su_max          0.000
_refine_ls_shift/su_mean         0.000

loop_
_atom_site_label
_atom_site_type_symbol
_atom_site_fract_x
_atom_site_fract_y
_atom_site_fract_z
_atom_site_U_iso_or_equiv
_atom_site_adp_type
_atom_site_occupancy
_atom_site_symmetry_multiplicity
_atom_site_calc_flag
_atom_site_refinement_flags
_atom_site_disorder_assembly
_atom_site_disorder_group
H1 H 0.453(5) 0.123(5) 0.751(7) 0.07(3) Uiso 1 1 d D . .
H2 H 0.453(5) 0.147(4) 0.968(13) 0.07(3) Uiso 1 1 d D . .
Co1 Co 0.36892(5) 0.05204(5) 1.01489(16) 0.0192(3) Uani 1 1 d . . .
C1 C 0.2460(3) -0.0706(3) 1.0767(11) 0.0182(17) Uani 1 1 d . . .
C2 C 0.3395(3) 0.1261(3) 0.5469(11) 0.0201(17) Uani 1 1 d . . .
C3 C 0.3222(3) 0.1115(3) 0.7489(12) 0.0199(17) Uani 1 1 d . . .
C4 C 0.3174(3) 0.1535(3) 0.8616(12) 0.0213(17) Uani 1 1 d . . .
H4 H 0.3070 0.1452 0.9951 0.026 Uiso 1 1 calc R . .
O1 O 0.2956(2) -0.0293(2) 1.1384(8) 0.0216(12) Uani 1 1 d . . .
O2 O 0.3689(3) 0.1056(2) 1.2352(8) 0.0255(13) Uani 1 1 d . . .
O3 O 0.3096(2) 0.0602(2) 0.8374(8) 0.0207(12) Uani 1 1 d . . .
O4 O 0.4464(3) 0.1231(3) 0.8755(10) 0.0433(18) Uani 1 1 d D . .
O5 O 0.4816(4) 0.1190(4) 0.4739(14) 0.075(3) Uani 1 1 d . . .
O6 O 0.4900(9) 0.2206(7) 0.238(4) 0.258(13) Uani 1 1 d . . .
O7 O 0.5688(8) 0.1523(9) 0.922(5) 0.345(19) Uani 1 1 d . . .
O8A O 0.591(3) 0.277(4) 0.935(12) 0.46(5) Uiso 0.50 1 d P . .
O8B O 0.622(8) 0.259(5) 0.208(17) 0.71(11) Uiso 0.50 1 d P . .

loop_
_atom_site_aniso_label
_atom_site_aniso_U_11
_atom_site_aniso_U_22
_atom_site_aniso_U_33
_atom_site_aniso_U_23
_atom_site_aniso_U_13
_atom_site_aniso_U_12
Co1 0.0223(6) 0.0194(6) 0.0186(5) -0.0007(5) 0.0000(5) 0.0124(5)
C1 0.018(4) 0.017(4) 0.022(4) -0.004(3) -0.002(3) 0.011(4)
C2 0.024(4) 0.020(4) 0.020(4) 0.005(3) 0.003(3) 0.014(4)
C3 0.019(4) 0.016(4) 0.023(4) -0.002(3) -0.005(3) 0.008(3)
C4 0.028(4) 0.020(4) 0.020(4) 0.000(3) 0.005(3) 0.015(4)
O1 0.018(3) 0.018(3) 0.024(3) 0.000(2) -0.002(2) 0.006(2)
O2 0.039(3) 0.021(3) 0.020(3) 0.004(2) 0.005(3) 0.018(3)
O3 0.023(3) 0.019(3) 0.022(3) 0.004(2) 0.003(2) 0.012(2)
O4 0.040(4) 0.036(4) 0.039(5) 0.005(3) 0.005(4) 0.007(3)
O5 0.058(5) 0.077(6) 0.084(7) -0.021(5) -0.007(5) 0.028(5)
O6 0.180(17) 0.094(11) 0.51(4) 0.034(17) 0.07(2) 0.076(12)
O7 0.120(15) 0.169(18) 0.70(6) 0.15(3) -0.03(2) 0.034(14)

_geom_special_details            
;
All esds (except the esd in the dihedral angle between two l.s. planes)
are estimated using the full covariance matrix. The cell esds are taken
into account individually in the estimation of esds in distances, angles
and torsion angles; correlations between esds in cell parameters are only
used when they are defined by crystal symmetry. An approximate (isotropic)
treatment of cell esds is used for estimating esds involving l.s. planes.
;

loop_
_geom_bond_atom_site_label_1
_geom_bond_atom_site_label_2
_geom_bond_distance
_geom_bond_site_symmetry_2
_geom_bond_publ_flag
Co1 O2 2.036(5) . ?
Co1 O3 2.041(5) 6 ?
Co1 O3 2.048(5) . ?
Co1 O1 2.061(5) 8_544 ?
Co1 O4 2.158(7) . ?
Co1 O1 2.190(5) . ?
C1 O2 1.270(9) 8_544 ?
C1 O1 1.271(9) . ?
C1 C2 1.491(11) 8_545 ?
C2 C4 1.389(10) 13_556 ?
C2 C3 1.422(11) . ?
C2 C1 1.491(11) 6_554 ?
C3 O3 1.347(9) . ?
C3 C4 1.391(10) . ?
C4 C2 1.389(10) 13_556 ?
C4 H4 0.9300 . ?
O1 Co1 2.060(5) 6 ?
O2 C1 1.270(9) 6 ?
O3 Co1 2.041(5) 8_544 ?
O4 H1 0.85(4) . ?
O4 H2 0.83(4) . ?

loop_
_geom_angle_atom_site_label_1
_geom_angle_atom_site_label_2
_geom_angle_atom_site_label_3
_geom_angle
_geom_angle_site_symmetry_1
_geom_angle_site_symmetry_3
_geom_angle_publ_flag
O2 Co1 O3 95.1(2) . 6 ?
O2 Co1 O3 95.3(2) . . ?
O3 Co1 O3 166.53(19) 6 . ?
O2 Co1 O1 174.8(2) . 8_544 ?
O3 Co1 O1 84.3(2) 6 8_544 ?
O3 Co1 O1 84.6(2) . 8_544 ?
O2 Co1 O4 92.7(3) . . ?
O3 Co1 O4 93.0(3) 6 . ?
O3 Co1 O4 95.1(3) . . ?
O1 Co1 O4 92.5(2) 8_544 . ?
O2 Co1 O1 95.2(2) . . ?
O3 Co1 O1 81.5(2) 6 . ?
O3 Co1 O1 89.0(2) . . ?
O1 Co1 O1 79.65(6) 8_544 . ?
O4 Co1 O1 170.7(3) . . ?
O2 C1 O1 121.4(7) 8_544 . ?
O2 C1 C2 118.9(7) 8_544 8_545 ?
O1 C1 C2 119.6(7) . 8_545 ?
C4 C2 C3 119.4(7) 13_556 . ?
C4 C2 C1 117.2(7) 13_556 6_554 ?
C3 C2 C1 123.3(7) . 6_554 ?
O3 C3 C4 118.1(7) . . ?
O3 C3 C2 125.1(7) . . ?
C4 C3 C2 116.8(7) . . ?
C2 C4 C3 123.8(7) 13_556 . ?
C2 C4 H4 118.1 13_556 . ?
C3 C4 H4 118.1 . . ?
C1 O1 Co1 127.3(5) . 6 ?
C1 O1 Co1 136.4(5) . . ?
Co1 O1 Co1 92.0(2) 6 . ?
C1 O2 Co1 123.2(5) 6 . ?
C3 O3 Co1 122.5(5) . 8_544 ?
C3 O3 Co1 122.6(5) . . ?
Co1 O3 Co1 96.8(2) 8_544 . ?
Co1 O4 H1 121(8) . . ?
Co1 O4 H2 94(9) . . ?
H1 O4 H2 141(10) . . ?

_diffrn_measured_fraction_theta_max 0.999
_diffrn_reflns_theta_full        25.00
_diffrn_measured_fraction_theta_full 0.999
_refine_diff_density_max         0.732
_refine_diff_density_min         -0.589
_refine_diff_density_rms         0.137

# start Validation Reply Form
#_vrf_DENSD01_pd63ref
#;
#This is because the solvent water hydrogen atoms are not included in the
#sum formula.
#;
#_vrf_PLAT044_pd63ref
#;
#This is because the solvent water hydrogen atoms are not included in the
#sum formula.
#;
#_vrf_PLAT046_pd63ref
#;
#This is because the solvent water hydrogen atoms are not included in the
#sum formula.
#;
#_vrf_PLAT306_pd63ref
#;
#PROBLEM: Isolated Oxygen Atom (H-atoms Missing ?) ....... O5/O6/O7
#RESPONSE: These are oxygen atoms of the bulk solvent water. Trying to
#localize their hydrogen atoms is futile.
#;
#_vrf_PLAT430_pd63ref
#;
#PROBLEM: Short Inter D...A Contact O8A .. O8B .. 2.15 Ang.
#RESPONSE: Both of these bulk solvent water sites are only half-occupied.
#Therefore, in reality there is no short distance.
#;
# end Validation Reply Form
