# Supplementary material for: Towards universal neural network potential for material discovery applicable to arbitrary combination of 45 elements
Source: Nat Commun. 2022 May 30;13:2991. doi: 10.1038/s41467-022-30687-9 (PMC9151783; doi:10.1038/s41467-022-30687-9)
Supplement: Supplementary file 4 — Supplementary Data 1 [file 41467_2022_30687_MOESM4_ESM.zip › scripts/2_mof/mof_sample_file/structure_files/WOBHEB_645256_MOF74Zn_dehydrated_cleaned_pfp001000_d3.POSCAR]

 H Zn  C  O 
 1.0000000000000000
    26.1027485164545929    0.0004804031160376   -0.0001843900658828
   -13.0509582894493494   22.6045333779098279    0.0000406399936258
    -0.0000447651560581   -0.0000168833892913    6.5775186125715042
  18  18  72  54
Cartesian
  5.9975568677969422  3.0734311678419703  6.7403430706723144
  6.9802197891973981 19.4034639173056540 -0.1137672130668887
 20.3483414537920027  3.5909634146139453  6.7348786548374164
 -7.3705695819912540 18.8859323140231403 -0.1082975457372628
 12.7119704921725614 15.7535751714236483  6.7457830643911185
  0.2658045691706578  6.7233180312282492 -0.1192053923699644
 19.0370510417381915 10.5983727873056282  2.3522453989449628
  6.9989728069084700  4.3477933242571121  2.0815563496588187
  7.2917891949378513 11.1191215637052778  2.3528871693512281
 18.7392648982496297  3.8179994086339413  2.0777103921590925
 12.7120908823792771  0.6885751362236101  2.3539244004860249
 13.3147351282336146 14.2459602823720193  2.0883951704610166
  5.9788053360121056 18.1291000984990909  4.5450222732724503
 -6.0592767840283406 11.8785230576683407  4.2743337849096159
 -5.7614937585426533 18.6588971617092412  4.5488651385304690
  5.6859846738887159 11.3577759868511023  4.2736921855238625
 -0.3369625007933906  8.2309354997019426  4.5381860500934543
  0.2656835382805525 21.7883195954386757  4.2726543043151759
  8.8481876106658603  1.0852452933683223  0.0827803585882802
  4.1295882007145526 21.3916498493175915  6.5438009940706943
 20.6296918543400345  7.0562996432531202  0.0760583938152332
 -7.6519203973708816 15.4205952203953807  6.5505170171966336
  9.5678654736546775 14.2716436203226653  0.0858884932095636
  3.4099081828846804  8.2052523701685764  6.5406900015474063
 -4.2056863302570111  8.6196320251639129  2.2693054695188080
  4.1324117782090601  6.3280314153194803  2.1581545323815261
  7.5796724849240649 14.5871679993102177  2.2748773614217379
 18.4505998580770516  0.3494701714077512  2.1572944661945419
 -3.4871190181538370 21.8072258294248513  2.2746294407358629
 16.4614496944119288 15.7330975585499555  2.1654113346788444
  8.8453638324164956 16.1488642023155826  4.4684227940646641
 17.1834607338897278 13.8572597406304130  4.3572717742615934
 -5.4728231711984812 22.1274241720728888  4.4692830549293125
  5.3981036082790128  7.8897262540270319  4.3517002297683813
 -3.4836765675634673  6.7437995028516395  4.4611673900743085
 16.4648956101166206  0.6696690419596915  4.3519489482476477
 -5.6181124025873803 20.7878971150395806  0.3689441114475755
 18.5958860273895574  1.6889977028469194  6.2576350252177937
 -2.2545363872041810  7.2915301149267728  0.3596404210573078
 15.2323090994900792 15.1853643721024660  6.2669409913875986
  7.7520011058481355 16.9384588151158972  0.3664307590011374
  5.2257731719369449  5.5384339555175366  6.2601509655764556
 20.4921241079912910  5.7174906413387916  2.5539230651789113
  5.5367995289735878  9.2259135222282502  1.8733571842265442
 10.7959669900650042 14.8177327997838688  2.5644344370829728
 15.2338849014554132  0.1238915264823055  1.8740065416810352
  7.7642201598243785  1.8791199230218056  2.5600531495697796
 18.2700585523834960 13.0657001828633987  1.8772505621484266
  7.4409736739781591 13.2509814740109064  4.7532224655890261
 -7.5143459401846089 16.7594033243127853  4.0726563747825777
 -2.2561112956594558 22.3530015960501771  4.7525725381453050
  2.1818084682832550  7.6591625672554171  4.0621444623588348
 -5.2922847315311854  9.4111902527632481  4.7493302621393454
  5.2135522960663661 20.5977758038069041  4.0665261249144322
  7.1456211181771954  2.7817888936320752  3.5582994691747238
  5.8321519504638717 19.6951055276072857  3.0682815890441839
 20.0222007461287781  4.7297659778538952  3.5526975239802829
 -7.0444270157613449 17.7471253865396363  3.0738773785040672
 11.8852618513278863 14.9007506875617004  3.5648413870503370
  1.0925122781250571  7.5761451398494994  3.0617400574861198
 -5.9114174645666235 10.3117905721139014  5.7492975922086069
  5.8455020466667476  4.6368165790701701  5.2619723667309435
  6.9684050378547289 12.2648110689954510  5.7513353837747738
 19.0681005837675990  2.6760708705529610  5.2587385280509409
 -1.1648395521609154 22.4395799380559211  5.7503074858618719
 14.1414260714704287 15.0984332051119257  5.2690549025892697
  7.1322731392497341 17.8400828233670694  1.3646032035020759
 18.8891902024977867 12.1651024931244542  0.8772799221856918
 -6.0903230328863662 19.8008256754601462  1.3678420103189008
  6.0093695485117182 10.2120827855841583  0.8752451200204676
 -1.1636494487047575  7.3784616168501636  1.3575237732504173
 14.1426126387392603  0.0373139677986756  0.8762730736031927
  6.8570443956935421  2.4102648263272322  4.9097329771304068
  6.1207314079353790 20.0666314362679330  1.7168444248586234
 20.4878755589195656  4.6675089493158675  4.9043068527110396
 -7.5100999914134228 17.8093909410614550  1.7222741796447560
 11.7074903712816916 15.3374648973463721  4.9158582011729450
  1.2702849093596487  7.1394306038762476  1.7107180427325290
 19.9016261407449271  9.9393199995624570  0.5223157297004738
  6.1321193309746382  5.0078952150470348  3.9100000648458857
  7.4346210922348916 12.1994495127217917  0.5247928921462782
 18.6013785413938741  2.7395271276818600  3.9075013701414005
 11.7082396402458322  0.2704184586127892  0.5242543496938696
 14.3195310606508137 14.6632139085755764  3.9176627266747266
  6.8456568912696723 17.4689995266585640  2.7165791550366789
 -6.9238502644855728 12.5375719647768769  6.1042636155612104
 -5.6236043927623447 19.7373679311780101  2.7190745708971358
  5.5431534482506084 10.2774447269770892  6.1017870259095863
 -1.3417553155821984  7.8136816763386490  2.7089205801728355
  1.2695348744319297 22.2064780467981215  6.1023242106416067
  6.2087201731775377  3.3545101162031266  5.7108231959594420
  6.7690547813995430 19.1223850387159970  0.9157590376604029
 19.9973090737984798  3.6324999646116507  5.7060076350217628
 -7.0195367279515581 18.8443933411263131  0.9205674134311648
 12.8494158980297897 15.4271113591514375  5.7171442132629968
  0.1283601101554570  7.0497833765234770  0.9094382546797930
 19.2510966403418919 10.8816749323067796  1.3239696165884929
  6.7842374662696949  4.0650488223462213  3.1099316541776791
  6.9408619978362722 11.1649971788081022  1.3243463652501695
 19.0921607386408212  3.7741410060734650  3.1058222707924426
 12.8502189500506638  0.3631822467097308  1.3250191232130857
 13.1772132273047760 14.5714178722430230  3.1172361909487853
  6.1935381658044850 18.4118470849046219  3.5166440632097040
 -6.2733184057744174 11.5952179081930034  5.3026107736462658
 -6.1143838784407638 18.7027559835798840  3.5207586472021366
  6.0369125870071949 11.3118984544999286  5.3022336833780503
 -0.1994374604364511  7.9054741541186511  3.5093417631186612
  0.1275555717694212 22.1137100755528984  5.3015606722111137
 -4.5252212178060489 21.4628990095399885  0.5565152122867648
 17.5029946130602845  1.0139930491618867  6.0700657619711054
 -3.3879396120549288  7.8950994216578838  0.5490854693313719
 16.3657141039492444 14.5817927165843493  6.0774924197305467
  7.7954042736133786 15.6550652885388946  0.5562001589945537
  5.1823702182919194  6.8218305006104325  6.0703774365432137
 21.5818878917611308  6.3970516247039901  2.7431339508326156
  4.4461415572164995  8.5482946215039775  1.6833790850007455
  9.6646257702703640 15.4268214420125140  2.7504539986866265
 16.3658774224674417 -0.4822012057284384  1.6838788217407807
  7.8031194921454770  0.5953905143555213  2.7489774441261243
 18.2297630623747828 14.3496562944719699  1.6898717082782122
  8.5316324737588189 13.9286008996732509  4.9432017925401830
 -8.6041128938934701 16.0798412971250322  3.8834433163209097
 -3.3881045457562684 22.9590909682081730  4.9427020098985137
  3.3131490998188342  7.0500735976466373  3.8761231186988612
 -5.2519875640384770  8.1272397219802990  4.9367065882760306
  5.1746494429532408 21.8815046483409645  3.8776023166114326
  8.2094232934874878  2.3845294903384184  1.4720091556278938
  4.7683532519512966 20.0923660076032320  5.1545717107839417
 19.8323384129306604  5.8478087229226334  1.4653714406536416
 -6.8545654162359000 16.6290886819948192  5.1612052220325921
 11.0124367087247297 14.1801021479850764  1.4764680435630222
  1.9653404536793879  8.2967945278013797  5.1501114928678584
 -4.8482050369482659  9.9171909124166220  3.6613207825053471
  4.7831345548458897  5.0329874006248101  0.7715590381528779
  6.7823381366027364 13.3812035511358403  3.6639652741686417
 19.2565037819872167  1.5554445751234838  0.7678446791841883
 -2.0413453318239219 21.7154865408596969  3.6641578877174150
 15.0152748594233998 15.8221151482029168  0.7780408868586791
  8.1946423265946446 17.4439086804133225  5.8550193950598066
 17.8259841571729289 12.5597041774267861  2.9652568304993667
 -6.2787308890229836 20.9214489941978385  5.8587343858302754
  6.1954373514157286  9.0956902653442455  2.9626147151386717
 -2.0374987907366564  6.6547783418029738  5.8485409975186826
 15.0191230479067759  0.7614102601039462  2.9624213473635845
  7.1840031881719604  1.2128251141392659  5.4804592455219439
  5.7937733990281286 21.2640720893487725  1.1461206307206493
 21.3573631623240949  5.5534599824026305  5.4741268926375870
 -8.3795879270899931 16.9234369242591640  1.1524528307325417
 10.5064021145417676 15.6529155677911902  5.4850711836394508
  2.4713736574166085  6.8239791948579915  1.1415042527411361
 20.2305873238745662  8.7419659875679816  1.0919788969149389
  5.7991924069296692  6.2030022332819978  3.3388992825720574
  8.3073684091105040 13.0810578028018121  1.0964685120672468
 17.7297267986987208  1.8551247407008822  3.3381396748525356
 10.5070219107536609  0.5818778522639866  1.0949934852705578
 15.5207185640391501 14.3519914908505957  3.3464873096117751
  7.1785835360062213 16.2738903915615012  3.2876769250532694
 -7.2528141922500042 13.7349258033776263  5.5346008225008472
 -4.7519530374438288 20.6217709028576834  3.2884377003289136
  4.6704080216713333  9.3958347419633927  5.5301128749795181
 -2.5429438281916084  8.1249035367900095  3.2800921878134139
  2.4707509198153539 21.8950185627327905  5.5315857482753614
