# Supplementary material for: Towards universal neural network potential for material discovery applicable to arbitrary combination of 45 elements
Source: Nat Commun. 2022 May 30;13:2991. doi: 10.1038/s41467-022-30687-9 (PMC9151783; doi:10.1038/s41467-022-30687-9)
Supplement: Supplementary file 4 — Supplementary Data 1 [file 41467_2022_30687_MOESM4_ESM.zip › scripts/2_mof/mof_sample_file/structure_files/SABVUN_220476_MIL54Al-dehydrated.POSCAR]

AlO5C8H5   
1.0
        6.6085000038         0.0000000000         0.0000000000
        0.0000000000        16.6749992371         0.0000000000
        0.0000000000         0.0000000000        12.8129997253
   Al    O    C
    4   20   32
Direct
     0.250000000         0.250000000         0.750000000
     0.750000000         0.750000000         0.250000000
     0.750000000         0.250000000         0.750000000
     0.250000000         0.750000000         0.250000000
     0.000000000         0.250000000         0.693000019
     0.000000000         0.750000000         0.306999981
     0.500000000         0.750000000         0.193000019
     0.500000000         0.250000000         0.806999981
     0.156000003         0.166999996         0.841700017
     0.843999982         0.833000004         0.158299983
     0.843999982         0.333000004         0.841700017
     0.156000003         0.666999996         0.158299983
     0.843999982         0.666999996         0.158299983
     0.156000003         0.333000004         0.841700017
     0.156000003         0.833000004         0.158299983
     0.843999982         0.166999996         0.841700017
     0.656000018         0.666999996         0.341700017
     0.343999982         0.333000004         0.658299983
     0.343999982         0.833000004         0.341700017
     0.656000018         0.166999996         0.658299983
     0.343999982         0.166999996         0.658299983
     0.656000018         0.833000004         0.341700017
     0.656000018         0.333000004         0.658299983
     0.343999982         0.666999996         0.341700017
     0.807999969         0.036200002         0.973999977
     0.192000002         0.963800013         0.026000023
     0.192000002         0.463800013         0.973999977
     0.807999969         0.536199987         0.026000023
     0.192000002         0.536199987         0.026000023
     0.807999969         0.463800013         0.973999977
     0.807999969         0.963800013         0.026000023
     0.192000002         0.036200002         0.973999977
     0.307999998         0.536199987         0.473999977
     0.692000031         0.463800013         0.526000023
     0.692000031         0.963800013         0.473999977
     0.307999998         0.036200002         0.526000023
     0.692000031         0.036200002         0.526000023
     0.307999998         0.963800013         0.473999977
     0.307999998         0.463800013         0.526000023
     0.692000031         0.536199987         0.473999977
     0.000000000         0.059999999         0.957000017
     0.000000000         0.939999998         0.042999983
     0.000000000         0.439999998         0.957000017
     0.000000000         0.560000002         0.042999983
     0.500000000         0.560000002         0.457000017
     0.500000000         0.439999998         0.542999983
     0.500000000         0.939999998         0.457000017
     0.500000000         0.059999999         0.542999983
     0.000000000         0.129199997         0.883000016
     0.000000000         0.870800018         0.116999984
     0.000000000         0.370800018         0.883000016
     0.000000000         0.629199982         0.116999984
     0.500000000         0.629199982         0.383000016
     0.500000000         0.370800018         0.616999984
     0.500000000         0.870800018         0.383000016
     0.500000000         0.129199997         0.616999984
