# Supplementary material for: Towards universal neural network potential for material discovery applicable to arbitrary combination of 45 elements
Source: Nat Commun. 2022 May 30;13:2991. doi: 10.1038/s41467-022-30687-9 (PMC9151783; doi:10.1038/s41467-022-30687-9)
Supplement: Supplementary file 4 — Supplementary Data 1 [file 41467_2022_30687_MOESM4_ESM.zip › scripts/2_mof/mof_sample_file/structure_files/VOGTIV_668974_MOF74Mg_dehydrated_cleaned_pfp001000_d3.POSCAR]

 H Mg  C  O 
 1.0000000000000000
    26.1257851046240717   -0.0001746026148715    0.0000350945922504
   -13.0630438072611952   22.6266936982614055    0.0000760606825667
     0.0000067328882468    0.0000300529292953    6.9099538666836979
  18  18  72  54
Cartesian
  6.0885812640948380  3.2268663168219831  6.9441056756655284
  7.0163890756359937 19.4728217726929671 -0.0744485451513021
 20.3498529394227958  3.6965477226388375  6.9442470312140117
 -7.2448825475152283 19.0031408402281698 -0.0745911183480090
 12.8123710157882478 15.8126546208531362  6.9433080841981880
  0.2925995771095673  6.8870353409069924 -0.0736497205517166
 19.1579164353148812 10.7713051212687159  2.3389005362955859
  7.0058783318590638  4.3828681815712454  2.2264719485287263
  7.2827162387368745 11.2420308557455098  2.3386351280999516
 18.8900122133197890  3.9128607078848008  2.2266741568271802
 12.8126550701048405  0.7211758595306387  2.3391556531168551
 13.3561930324828300 14.4400542272537766  2.2259534749052756
  6.0990922651068917 18.3168208748053907  4.6431833458719165
 -6.0529446382776317 11.9283833818226110  4.5307568426158156
 -5.7850403074920003 18.7868276704194948  4.6429834899449869
  5.8222554796784189 11.4576575106181355  4.5310214573689445
 -0.2512210331759105  8.2596348032982920  4.6437033359681248
  0.2923164378683737 21.9785129160297856  4.5305003576785357
  8.8271631214883026  1.0958688946468143  0.1878676578442246
  4.2778081919420883 21.6038191084730578  6.6817885199085412
 20.8261556869876223  7.1332340312616092  0.1878134940060176
 -7.7211858093480741 15.5664546732559526  6.6818432589660128
  9.5983827442805776 14.5064085703908017  0.1873094878711451
  3.5065883502093715  8.1932812963264059  6.6823475285960754
 -4.2345288821331994  8.6376548844363477  2.4912300695493306
  4.2768831446909026  6.5186530706719426  2.0754185331698198
  7.7629910155612256 14.6768568238530737  2.4910593210533318
 18.4056221672532843  0.4811863242689888  2.0750102994962680
 -3.4655883959847751 22.0481523769201004  2.4913527919664427
 16.5693152504175814 15.7358531042603005  2.0747338105465682
  8.8280882657137170 16.1810367706046030  4.7942374440313102
 17.3395001064534249 14.0620342298783605  4.3784269382060712
 -5.3006512937956369 22.2185046671646731  4.7946473680036359
  5.3419793467727912  8.0228316207897237  4.3785969299808407
 -3.4643449603639547  6.9638361984050592  4.7949234899737778
 16.5705596290901767  0.6515352074589026  4.3783032461968752
 -5.6553805372701191 21.0212578168784070  0.5132197403060101
 18.7603509301918940  1.6784317392130115  6.3564367638011197
 -2.2500555168546232  7.2542861979582973  0.5135088564772899
 15.3550242711079772 15.4454027304332477  6.3561488241592370
  7.9694015800821667 17.0869239625505855  0.5133711468425961
  5.1355688570566738  5.6127671622951674  6.3562840911349605
 20.4735344359315299  5.9347825483937466  2.8161280348985449
  5.6961053967924098  9.2212406228295780  1.7503387119322249
 10.8128721230664020 14.8002706999295590  2.8150502668139539
 15.3558246789772674  0.3584910654726531  1.7499039470122482
  7.9653017910360457  2.0007023591703854  2.8158307490538359
 18.2007306921768723 13.1557739666911342  1.7504937931316511
  7.4088640792673264 13.4784478534970429  5.1193175203517134
 -7.3685660751204747 16.7649061615967447  4.0535277285003000
 -2.2508580346716820 22.3412014393455891  5.1197581497438875
  2.2920990434023887  7.8994204444462826  4.0546069974419439
 -5.0957586904907233  9.5439122970359129  5.1191671635166953
  5.1396683395523697 20.6989835060038772  4.0538331168802628
  7.2401031245373018  2.8922052598455887  3.7598962411742249
  5.8648634715187846 19.8074898588660666  3.1097576545481029
 20.0644919210293189  4.8606920965505731  3.7599856737539561
 -6.9595197871562551 17.8389973480491264  3.1096725431166994
 11.9474952375222596 14.9828274762976736  3.7590891656276297
  1.1574745444412342  7.7168616461236859  3.1105666356520589
 -5.8197644954181005 10.4362415124679888  6.0635152317163810
  5.8583123201926606  4.7196494855363920  5.4118878829604284
  6.9982441885800473 12.4051034072478004  6.0636066898408920
 19.1724868165339615  2.7506877601559654  5.4119984958900229
 -1.1157781731696730 22.5223388070085200  6.0636752162200107
 14.2206290327835614 15.2659963097274360  5.4114000187308546
  7.2466604924717632 17.9800328759747750  1.4577710041518406
 18.9247359244999593 12.2634483960640228  0.8061410797902134
 -6.0675158709421266 19.9489990758312103  1.4576563069399850
  6.1067276882315529 10.2945857735634370  0.8060501381328281
 -1.1156573353659576  7.4336927661107408  1.4582571600071317
 14.2207513718035958  0.1773496018164832  0.8059812290042343
  6.9873496960204324  2.5387811164988943  5.1335596336036096
  6.1176230563505127 20.1609027346296728  1.7360981530888651
 20.4971103768677629  4.8185493290715629  5.1336144257871927
 -7.3921405338343957 17.8811408515278742  1.7360413910586849
 11.7675456614357259 15.3784244666426879  5.1327393115608215
  1.3374259874798877  7.3212658971394937  1.7369193535316172
 20.0535959867927609 10.0824594618226264  0.5273279294152250
  6.1118939054664283  5.0733436869591646  4.0385233341762881
  7.4310821778021339 12.3627788878466500  0.5272271882493779
 18.7395599878378469  2.7932047359170662  4.0386032057668659
 11.7674627361582544  0.2908386584151075  0.5274519046523762
 14.4004066274261877 14.8694249018529856  4.0381495234655302
  6.9930737138809791 17.6263514287098104  2.8311327041278522
 -6.9486247910706123 12.6172308461242135  6.3423299293953139
 -5.6345881826358593 19.9064841092301315  2.8310560149016402
  5.6738888612223244 10.3369099641387958  6.3424293329021832
 -1.2954366893949223  7.8302633231565641  2.8315052146232724
  1.3375063169123846 22.4088513209862867  6.3422045436709578
  6.2950622320780516  3.4830930290230411  5.9055053919191636
  6.8099051818949992 19.2166034804994474  0.9641485454962599
 20.0250977805199071  3.7470971962290549  5.9055631228254741
 -6.9201276616010965 18.9525913609268031  0.9640968506624210
 12.9313081107110701 15.5059653648024689  5.9047279431467770
  0.1736617260800781  7.1937239549910101  0.9649268478908067
 19.3624732572131641 11.0272449123766627  1.2998265640378002
  6.8016321527729282  4.1278569906969214  3.2658265866001903
  6.9585049465448030 11.2917575515685389  1.2996750364591325
 19.2134162771361119  3.8633017824908147  3.2659046067264046
 12.9313791128543532  0.4163272801138101  1.2999057325544661
 13.2369210033528244 14.7447097764774178  3.2652010233050692
  6.3033428521108430 18.5718215663220363  3.6038319086597768
 -6.2575011450760707 11.6724445239277195  5.5698319391916478
 -6.1084466129529806 18.8363870597015328  3.6037495127811825
  6.1464667017136660 11.4079307852070464  5.5699817921302603
 -0.1319481402133961  7.9549798828527942  3.6044578617981844
  0.1735910218594902 22.2833620939514780  5.5697529970009549
 -4.8155453528292353 21.9115767490886881  0.9344983505008095
 17.9205181614222013  0.7881124776429911  5.9351592321353417
 -3.4412996284519441  7.5352145382716458  0.9347374628512468
 16.5462715160940945 15.1644735262575967  5.9349197110331646
  8.3201944137188022 15.9142655205163823  0.9344427971028618
  4.7847771902097254  6.7854228349679930  5.9352142639589305
 21.3118953001710878  6.8262365461965899  3.2377374173141544
  4.8570073355241332  8.3301493558602147  1.3291003541604449
  9.6216035167547478 15.0805235099820756  3.2366119380802862
 16.5470198662257779  0.0777002441234417  1.3282898054433323
  8.3190045136651616  0.8292177398154267  3.2375753013325030
 17.8492812605703648 14.3282442573492403  1.3292564121312946
  8.2479649222084390 14.3695396667226500  5.5405562086650644
 -8.2069240455536576 15.8734536750898787  3.6319202829999981
 -3.4420473150142290 22.6219877841633696  5.5413661828474341
  3.4833667769463998  7.6191661506179047  3.6330445083908067
 -4.7443099553599195  8.3714469124349282  5.5404010537802906
  4.7859651376787582 21.8704733380540084  3.6320784142897176
  8.2077823256089548  2.3801491699723427  1.6253118636162986
  4.8971895648349495 20.3195390212388922  5.2443395149706529
 20.0227650785196758  5.9560401207828004  1.6259615614300218
 -6.9177945113822688 16.7436486151444299  5.2436963735187119
 11.0201601804147771 14.3996225403496627  1.6248043929861731
  2.0848107932072582  8.3000659635699385  5.2448529866242346
 -4.8523713850398824  9.9231244197189419  3.9287448009415540
  4.8928562459942597  5.2338070681026698  0.6369033495070170
  6.9588572170093377 13.4992428103483739  3.9288702212477293
 19.2097318773717127  1.6579117751957280  0.6371206787486786
 -2.0440271750642669 21.9413732233714818  3.9291977572152899
 15.1476427731096042 15.8436337282842423  0.6371743144717459
  8.2121146295135041 17.4658796496332371  6.2327544042302794
 17.9573437596610042 12.7765659792735153  2.9409103904549672
 -6.1047613359281527 21.0417753382092627  6.2325360606520110
  6.1461144515228554  9.2004455130696208  2.9407861897449812
 -2.0426720494159851  6.8560540963210181  6.2324825124429379
 15.1489988322452049  0.7583143283856965  2.9404548219751021
  7.3627752292649991  1.3765541000231241  5.7056013819386520
  5.7421947863015239 21.3231346377651256  1.1640544635509280
 21.3160230848268100  5.7246798116233713  5.7058015886028519
 -8.2110528609969542 16.9750087365348570  1.1638562500341558
 10.5732318052885823 15.6340820553989985  5.7047706024756328
  2.5317389534156653  7.0656073838045694  1.1648859684020412
 20.4283279773005191  8.9195545478598923  1.0985981218130494
  5.7398450536072412  6.2370327469457560  3.4671393328549724
  8.2509743443142867 13.2684537009434163  1.0987447304477125
 17.9180505112578885  1.8889871113052097  3.4671948759383744
 10.5733236363942904  0.5484788362826131  1.0991247355880311
 15.5942723155763812 14.6095712767470136  3.4671073078088428
  7.3651259783778888 16.4626553197666610  3.4025171513048553
 -7.3233577561151009 13.7801342089933669  5.7710592137263443
 -4.8130786896161633 20.8107013962455447  3.4024620997987371
  4.8539969635076226  9.4312356370432830  5.7709111050856920
 -2.4893020012810219  8.0901155540655747  3.4025496409486240
  2.5316466418739667 22.1512106320056716  5.7705324950915760
