# Supplementary material for: Towards universal neural network potential for material discovery applicable to arbitrary combination of 45 elements
Source: Nat Commun. 2022 May 30;13:2991. doi: 10.1038/s41467-022-30687-9 (PMC9151783; doi:10.1038/s41467-022-30687-9)
Supplement: Supplementary file 4 — Supplementary Data 1 [file 41467_2022_30687_MOESM4_ESM.zip › scripts/2_mof/mof_sample_file/geometry_optimization_MOF-74-Ni.ipynb]

# %% [code]


# %% [markdown]
# MOF-74-Ni getometry optimization


# %% [markdown]
まず、必要なライブラリをまとめてインポートしておきます。

# %% [code]
# Generatl import statements

# Python native　
import datetime
print ("DATE_TIME: ",datetime.datetime.now())
import sys

from pfp_api_client.pfp.calculators.ase_calculator import ASECalculator
from pfp_api_client.pfp.estimator import Estimator
estimator = Estimator(model_version="v0.0.0")
calculator = ASECalculator(estimator)
from torch_dftd.torch_dftd3_calculator import TorchDFTD3Calculator
calculator_d3 = TorchDFTD3Calculator(dft=calculator, device="cpu", damping="bj")

# ASE
from ase.io import read,write,cif,gaussian,vasp,PickleTrajectory,xyz
from ase import Atoms, Atom
from ase.constraints import FixAtoms 
from ase.build import bulk,molecule
from ase.visualize import view
from ase.build import surface
from ase.constraints import StrainFilter,ExpCellFilter,UnitCellFilter
from ase.optimize import BFGS,FIRE,MDMin
from ase.io.trajectory import Trajectory
from ase.md.verlet import VelocityVerlet
from ase.md.langevin import Langevin
from ase.md.npt import NPT
from ase.md.analysis import DiffusionCoefficient
from ase.md.velocitydistribution import MaxwellBoltzmannDistribution
from ase.md import MDLogger
from ase import units

# Other external packages
import numpy as np
import matplotlib.pyplot as plt
from pathlib import Path
import itertools
import json
from IPython.display import Image, display_png
import nglview as nv
import ipywidgets as widgets
import time

# %% [code]
! ls structure_files

# %% [markdown]
必要な構造（水分子、MOF-74、MOF-74と水分子の吸着構造）のそれぞれの最適化を行います。

# %% [markdown]
MOF-74とMOF-74に水分子が吸着した構造は最適化にExpCellFilterを用いてCellサイズと原子座標の両方を同時に最適化してみます。

# %% [code]
# Optimize MOF
filename="LEJRIC_288478_MOF74Ni_hydrated"
mof_hyd = read("./structure_files/"+filename+"_pfp001000.POSCAR")
mof_hyd.set_calculator(calculator)

fmax = 0.01 # Force convergence criterion in eV/Å
uf = UnitCellFilter(mof_hyd)
opt = BFGS(uf)
opt.run(fmax=fmax)
epot_mof_hyd = mof_hyd.get_potential_energy() 
print("epot_mof_hyd = ",epot_mof_hyd)
print("mof_hyd.cell.cellpar()=",mof_hyd.cell.cellpar())
print("mof_hyd.get_volume()=",mof_hyd.get_volume())
write("./structure_files/"+filename+"_pfp001000.POSCAR",mof_hyd)

# %% [code]
# Optimize MOF
filename="LEJRIC_288478_MOF74Ni_hydrated"
mof_hyd_d3 = read("./structure_files/"+filename+"_pfp001000_d3.POSCAR")
mof_hyd_d3.set_calculator(calculator_d3)

fmax = 0.01 # Force convergence criterion in eV/Å
uf = UnitCellFilter(mof_hyd_d3)
opt = BFGS(uf)
opt.run(fmax=fmax)
epot_mof_hyd_d3 = mof_hyd_d3.get_potential_energy() 
print("epot_mof_hyd_d3 = ",epot_mof_hyd_d3)
print("mof_hyd_d3.cell.cellpar()=",mof_hyd_d3.cell.cellpar())
print("mof_hyd_d3.get_volume()=",mof_hyd_d3.get_volume())
write("./structure_files/"+filename+"_pfp001000_d3.POSCAR",mof_hyd_d3)

# %% [code]
# Optimize MOF
filename="LECQEQ_288477_MOF74Ni_dehydrated"
mof = read("./structure_files/"+filename+"_pfp001000.POSCAR")
mof.set_calculator(calculator)

fmax = 0.01 # Force convergence criterion in eV/Å
uf = UnitCellFilter(mof)
opt = BFGS(uf)
opt.run(fmax=fmax)
epot_mof = mof.get_potential_energy() 
print("epot_mof = ",epot_mof)
print("mof.cell.cellpar()=",mof.cell.cellpar())
print("mof.get_volume()=",mof.get_volume())
write("./structure_files/"+filename+"_pfp001000.POSCAR",mof)

# %% [code]
# Optimize MOF
filename="LECQEQ_288477_MOF74Ni_dehydrated"
mof_d3 = read("./structure_files/"+filename+"_pfp001000_d3.POSCAR")
mof_d3.set_calculator(calculator_d3)

fmax = 0.01 # Force convergence criterion in eV/Å
uf = UnitCellFilter(mof_d3)
opt = BFGS(uf)
opt.run(fmax=fmax)
epot_mof_d3 = mof_d3.get_potential_energy() 
print("epot_mof_d3 = ",epot_mof_d3)
print("mof_d3.cell.cellpar()=",mof_d3.cell.cellpar())
print("mof_d3.get_volume()=",mof_d3.get_volume())
write("./structure_files/"+filename+"_pfp001000_d3.POSCAR",mof_d3)

# %% [code]
h2o=molecule("H2O")
h2o.set_calculator(calculator)
epot_h2o = h2o.get_potential_energy()
print("epot_h2o=",epot_h2o)

# %% [code]
h2o_d3=molecule("H2O")
h2o_d3.set_calculator(calculator_d3)
epot_h2o_d3 = h2o_d3.get_potential_energy()
print("epot_h2o_d3=",epot_h2o_d3)

# %% [code]
mof

# %% [code]
print(epot_mof_hyd)
print(epot_mof)
print(epot_h2o)
print(epot_h2o*48)
print((epot_mof_hyd-epot_mof-epot_h2o*18)/18)

# %% [code]
print(epot_mof_hyd_d3)
print(epot_mof_d3)
print(epot_h2o_d3)
print(epot_h2o_d3*48)
print((epot_mof_hyd_d3-epot_mof_d3-epot_h2o_d3*18)/18)

# %% [code]


# %% [code]
(epot_mof_hyd-epot_mof-epot_h2o*48)/48
