# Supplementary material for: Towards universal neural network potential for material discovery applicable to arbitrary combination of 45 elements
Source: Nat Commun. 2022 May 30;13:2991. doi: 10.1038/s41467-022-30687-9 (PMC9151783; doi:10.1038/s41467-022-30687-9)
Supplement: Supplementary file 4 — Supplementary Data 1 [file 41467_2022_30687_MOESM4_ESM.zip › scripts/2_mof/mof_sample_file_gpu/geometry_optimization_CuBTC_aka_HKSUT-1-Copy2.ipynb]

# %% [markdown]
# HKSUT-1 getometry optimization


# %% [code]
from ase.io import read
filename="FIQCEN_112954_HKSUT-1_hydrated"
mof_hyd = read("./structure_files/"+filename+"_pfp001000.POSCAR")

from ase.visualize import view

view(mof_hyd, viewer="ngl")

# %% [code]
len(mof_hyd)

# %% [code]
# Generatl import statements

# Python native　
import datetime
print ("DATE_TIME: ",datetime.datetime.now())
import sys

# from pfp_api_client.pfp.calculators.ase_calculator import ASECalculator
# from pfp_api_client.pfp.estimator import Estimator

# estimator = Estimator(model_version="v0.0.0")
# calculator = ASECalculator(estimator)

from pekoe.nn.models.model_builder import build_estimator
from pekoe.calculators.ase_calculator import ASECalculator
device = "cuda:0"
estimator = build_estimator("v0.10.0", device=device)
calculator = ASECalculator(estimator)

from torch_dftd.torch_dftd3_calculator import TorchDFTD3Calculator
# calculator_d3 = TorchDFTD3Calculator(dft=calculator, device="cpu", damping="bj")
# calculator_d3 = TorchDFTD3Calculator(dft=calculator, device=device, damping="bj")
from pftorch_dftd.pftorch_dftd3_calculator import PFTorchDFTD3Calculator
calculator_d3 = PFTorchDFTD3Calculator(dft=calculator, device=device, damping="bj")
# from ase.units import Bohr
# calculator_d3 = PFTorchDFTD3Calculator(dft=calculator, device=device, cutoff=40 * Bohr, damping="bj")

# ASE
from ase.io import read,write,cif,gaussian,vasp,PickleTrajectory,xyz
from ase import Atoms, Atom
from ase.constraints import FixAtoms 
from ase.build import bulk,molecule
from ase.visualize import view
from ase.build import surface
from ase.constraints import StrainFilter,ExpCellFilter,UnitCellFilter
from ase.optimize import BFGS,FIRE,MDMin
from ase.io.trajectory import Trajectory
from ase.md.verlet import VelocityVerlet
from ase.md.langevin import Langevin
from ase.md.npt import NPT
from ase.md.analysis import DiffusionCoefficient
from ase.md.velocitydistribution import MaxwellBoltzmannDistribution
from ase.md import MDLogger
from ase import units

# Other external packages
import numpy as np
import matplotlib.pyplot as plt
from pathlib import Path
import itertools
import json
from IPython.display import Image, display_png
import nglview as nv
import ipywidgets as widgets
import time

# %% [code]
# calculation speed benchmark
mof_hyd = read("./structure_files/"+filename+"_pfp001000.POSCAR")
mof_hyd.set_calculator(calculator)
calculator.reset()
%time f = mof_hyd.get_forces()

mof_hyd_d3 = read("./structure_files/"+filename+"_pfp001000.POSCAR")
mof_hyd_d3.set_calculator(calculator_d3)
# calculator.reset()
calculator_d3.reset()
%time f = mof_hyd_d3.get_forces()

from ase.units import Bohr
calculator_d3_short = PFTorchDFTD3Calculator(dft=calculator, device=device, cutoff=40 * Bohr, damping="bj")
mof_hyd_d3_short = read("./structure_files/"+filename+"_pfp001000.POSCAR")
mof_hyd_d3_short.set_calculator(calculator_d3_short)
# calculator.reset()
calculator_d3_short.reset()
%time f = mof_hyd_d3_short.get_forces()

# %% [markdown]
Prepare 

# %% [code]
# Optimize MOF - hydrated 
filename="FIQCEN_112954_HKSUT-1_hydrated"
mof_hyd = read("./structure_files/"+filename+"_pfp001000.POSCAR")
mof_hyd.set_calculator(calculator)

fmax = 0.01 # Force convergence criterion in eV/Å
uf = UnitCellFilter(mof_hyd)
opt = FIRE(uf)
opt.run(fmax=fmax)
epot_mof_hyd = mof_hyd.get_potential_energy() 
print("epot_mof_hyd = ",epot_mof_hyd)
print("mof_hyd.cell.cellpar()=",mof_hyd.cell.cellpar())
print("mof_hyd.get_volume()=",mof_hyd.get_volume())
write("./structure_files/"+filename+"_pfp001000.POSCAR",mof_hyd)

# %% [code]


# %% [code]
import warnings

# import numpy as np
# from numpy.linalg import eigh
import cupy as cp
from cupy.linalg import eigh

from ase.optimize.optimize import Optimizer


class BFGSGPU(Optimizer):
    # default parameters
    defaults = {**Optimizer.defaults, 'alpha': 70.0}

    def __init__(self, atoms, restart=None, logfile='-', trajectory=None,
                 maxstep=None, master=None, alpha=None):
        """BFGS optimizer.

        Parameters:

        atoms: Atoms object
            The Atoms object to relax.

        restart: string
            Pickle file used to store hessian matrix. If set, file with
            such a name will be searched and hessian matrix stored will
            be used, if the file exists.

        trajectory: string
            Pickle file used to store trajectory of atomic movement.

        logfile: file object or str
            If *logfile* is a string, a file with that name will be opened.
            Use '-' for stdout.

        maxstep: float
            Used to set the maximum distance an atom can move per
            iteration (default value is 0.2 Å).

        master: boolean
            Defaults to None, which causes only rank 0 to save files.  If
            set to true,  this rank will save files.

        alpha: float
            Initial guess for the Hessian (curvature of energy surface). A
            conservative value of 70.0 is the default, but number of needed
            steps to converge might be less if a lower value is used. However,
            a lower value also means risk of instability.
        """
        if maxstep is None:
            self.maxstep = self.defaults['maxstep']
        else:
            self.maxstep = maxstep

        if self.maxstep > 1.0:
            warnings.warn('You are using a *very* large value for '
                          'the maximum step size: %.1f Å' % maxstep)

        if alpha is None:
            self.alpha = self.defaults['alpha']
        else:
            self.alpha = alpha

        Optimizer.__init__(self, atoms, restart, logfile, trajectory, master)

    def initialize(self):
        # initial hessian
        self.H0 = cp.eye(3 * len(self.atoms)) * self.alpha

        self.H = None
        self.r0 = None
        self.f0 = None

    def read(self):
        self.H, self.r0, self.f0, self.maxstep = self.load()

    def step(self, f=None):
        atoms = self.atoms

        if f is None:
            f = atoms.get_forces()

        r = atoms.get_positions()

        f = cp.asarray(f)
        r = cp.asarray(r)
        f = f.reshape(-1)
        # self.update(r.flat, f, self.r0, self.f0)
        self.update(r.ravel(), f, self.r0, self.f0)
        omega, V = eigh(self.H)

        # FUTURE: Log this properly
        # # check for negative eigenvalues of the hessian
        # if any(omega < 0):
        #     n_negative = len(omega[omega < 0])
        #     msg = '\n** BFGS Hessian has {} negative eigenvalues.'.format(
        #         n_negative
        #     )
        #     print(msg, flush=True)
        #     if self.logfile is not None:
        #         self.logfile.write(msg)
        #         self.logfile.flush()

        dr = cp.dot(V, cp.dot(f, V) / cp.abs(omega)).reshape((-1, 3))
        steplengths = (dr**2).sum(1)**0.5
        dr = self.determine_step(dr, steplengths)
        atoms.set_positions((r + dr).get())
        self.r0 = r.flat.copy()
        self.f0 = f.copy()
        self.dump((self.H, self.r0, self.f0, self.maxstep))

    def determine_step(self, dr, steplengths):
        """Determine step to take according to maxstep

        Normalize all steps as the largest step. This way
        we still move along the eigendirection.
        """
        maxsteplength = cp.max(steplengths)
        if maxsteplength >= self.maxstep:
            scale = self.maxstep / maxsteplength
            # FUTURE: Log this properly
            # msg = '\n** scale step by {:.3f} to be shorter than {}'.format(
            #     scale, self.maxstep
            # )
            # print(msg, flush=True)

            dr *= scale

        return dr

    def update(self, r, f, r0, f0):
        if self.H is None:
            self.H = self.H0
            return
        try:
            dr = r - r0
        except Exception as e:
            print('debug')
            import traceback
            print(traceback.format_exc())
            import IPython; IPython.embed()
            print("r", type(r), r.shape)
            print("r0", type(r0), r0.shape)
            # print("dr", type(dr), dr.shape)

        if cp.abs(dr).max() < 1e-7:
            # Same configuration again (maybe a restart):
            return

        df = f - f0
        a = cp.dot(dr, df)
        dg = cp.dot(self.H, dr)
        b = cp.dot(dr, dg)
        self.H -= cp.outer(df, df) / a + cp.outer(dg, dg) / b

    def replay_trajectory(self, traj):
        """Initialize hessian from old trajectory."""
        if isinstance(traj, str):
            from ase.io.trajectory import Trajectory
            traj = Trajectory(traj, 'r')
        self.H = None
        atoms = traj[0]
        r0 = atoms.get_positions().ravel()
        f0 = atoms.get_forces().ravel()
        for atoms in traj:
            r = cp.asarray(atoms.get_positions().ravel())
            f = cp.asarray(atoms.get_forces().ravel())
            self.update(r, f, r0, f0)
            r0 = r
            f0 = f

        self.r0 = r0
        self.f0 = f0


class oldBFGSGPU(BFGSGPU):
    def determine_step(self, dr, steplengths):
        """Old BFGS behaviour for scaling step lengths

        This keeps the behaviour of truncating individual steps. Some might
        depend of this as some absurd kind of stimulated annealing to find the
        global minimum.
        """
        dr /= cp.maximum(steplengths / self.maxstep, 1.0).reshape(-1, 1)
        return dr


# %% [code]
# Optimize MOF 

mof_hyd_d3 = read("./structure_files/"+filename+"_pfp001000.POSCAR")
mof_hyd_d3.set_calculator(calculator_d3)

fmax = 0.01 # Force convergence criterion in eV/Å
uf = UnitCellFilter(mof_hyd_d3)
opt = BFGSGPU(uf)
opt.run(fmax=fmax)
epot_mof_hyd_d3 = mof_hyd_d3.get_potential_energy() 
print("epot_mof_hyd_d3 = ",epot_mof_hyd_d3)
print("mof_hyd_d3.cell.cellpar()=",mof_hyd_d3.cell.cellpar())
print("mof_hyd_d3.get_volume()=",mof_hyd_d3.get_volume())
write("./structure_files/"+filename+"_pfp001000_d3.POSCAR",mof_hyd_d3)

# %% [code]
import warnings

import numpy as np
from numpy.linalg import eigh

from ase.optimize.optimize import Optimizer
from time import perf_counter


class BFGSCPU(Optimizer):
    # default parameters
    defaults = {**Optimizer.defaults, 'alpha': 70.0}

    def __init__(self, atoms, restart=None, logfile='-', trajectory=None,
                 maxstep=None, master=None, alpha=None):
        """BFGS optimizer.

        Parameters:

        atoms: Atoms object
            The Atoms object to relax.

        restart: string
            Pickle file used to store hessian matrix. If set, file with
            such a name will be searched and hessian matrix stored will
            be used, if the file exists.

        trajectory: string
            Pickle file used to store trajectory of atomic movement.

        logfile: file object or str
            If *logfile* is a string, a file with that name will be opened.
            Use '-' for stdout.

        maxstep: float
            Used to set the maximum distance an atom can move per
            iteration (default value is 0.2 Å).

        master: boolean
            Defaults to None, which causes only rank 0 to save files.  If
            set to true,  this rank will save files.

        alpha: float
            Initial guess for the Hessian (curvature of energy surface). A
            conservative value of 70.0 is the default, but number of needed
            steps to converge might be less if a lower value is used. However,
            a lower value also means risk of instability.
        """
        if maxstep is None:
            self.maxstep = self.defaults['maxstep']
        else:
            self.maxstep = maxstep

        if self.maxstep > 1.0:
            warnings.warn('You are using a *very* large value for '
                          'the maximum step size: %.1f Å' % maxstep)

        if alpha is None:
            self.alpha = self.defaults['alpha']
        else:
            self.alpha = alpha

        Optimizer.__init__(self, atoms, restart, logfile, trajectory, master)

    def initialize(self):
        # initial hessian
        self.H0 = np.eye(3 * len(self.atoms)) * self.alpha

        self.H = None
        self.r0 = None
        self.f0 = None

    def read(self):
        self.H, self.r0, self.f0, self.maxstep = self.load()

    def step(self, f=None):
        atoms = self.atoms

        if f is None:
            f = atoms.get_forces()

        r = atoms.get_positions()
        f = f.reshape(-1)
        self.update(r.ravel(), f, self.r0, self.f0)
        print("eigh")
        omega, V = eigh(self.H)
        print("eigh done")

        # FUTURE: Log this properly
        # # check for negative eigenvalues of the hessian
        # if any(omega < 0):
        #     n_negative = len(omega[omega < 0])
        #     msg = '\n** BFGS Hessian has {} negative eigenvalues.'.format(
        #         n_negative
        #     )
        #     print(msg, flush=True)
        #     if self.logfile is not None:
        #         self.logfile.write(msg)
        #         self.logfile.flush()

        print("postprocess")
        dr = np.dot(V, np.dot(f, V) / np.fabs(omega)).reshape((-1, 3))
        steplengths = (dr**2).sum(1)**0.5
        dr = self.determine_step(dr, steplengths)
        atoms.set_positions(r + dr)
        self.r0 = r.flat.copy()
        self.f0 = f.copy()
        print("postprocess")
        self.dump((self.H, self.r0, self.f0, self.maxstep))

    def determine_step(self, dr, steplengths):
        """Determine step to take according to maxstep

        Normalize all steps as the largest step. This way
        we still move along the eigendirection.
        """
        maxsteplength = np.max(steplengths)
        if maxsteplength >= self.maxstep:
            scale = self.maxstep / maxsteplength
            # FUTURE: Log this properly
            # msg = '\n** scale step by {:.3f} to be shorter than {}'.format(
            #     scale, self.maxstep
            # )
            # print(msg, flush=True)

            dr *= scale

        return dr

    def update(self, r, f, r0, f0):
        print("update")
        if self.H is None:
            self.H = self.H0
            return
        dr = r - r0

        if np.abs(dr).max() < 1e-7:
            # Same configuration again (maybe a restart):
            return

        df = f - f0
        a = np.dot(dr, df)
        dg = np.dot(self.H, dr)
        b = np.dot(dr, dg)
        self.H -= np.outer(df, df) / a + np.outer(dg, dg) / b
        print("update done")

    def replay_trajectory(self, traj):
        """Initialize hessian from old trajectory."""
        if isinstance(traj, str):
            from ase.io.trajectory import Trajectory
            traj = Trajectory(traj, 'r')
        self.H = None
        atoms = traj[0]
        r0 = atoms.get_positions().ravel()
        f0 = atoms.get_forces().ravel()
        for atoms in traj:
            r = atoms.get_positions().ravel()
            f = atoms.get_forces().ravel()
            self.update(r, f, r0, f0)
            r0 = r
            f0 = f

        self.r0 = r0
        self.f0 = f0


class oldBFGS(BFGS):
    def determine_step(self, dr, steplengths):
        """Old BFGS behaviour for scaling step lengths

        This keeps the behaviour of truncating individual steps. Some might
        depend of this as some absurd kind of stimulated annealing to find the
        global minimum.
        """
        dr /= np.maximum(steplengths / self.maxstep, 1.0).reshape(-1, 1)
        return dr


# %% [code]
# Optimize MOF 

mof_hyd_d3 = read("./structure_files/"+filename+"_pfp001000.POSCAR")
mof_hyd_d3.set_calculator(calculator_d3)

fmax = 0.01 # Force convergence criterion in eV/Å
uf = UnitCellFilter(mof_hyd_d3)
opt = BFGSCPU(uf)
opt.run(fmax=fmax)
epot_mof_hyd_d3 = mof_hyd_d3.get_potential_energy() 
print("epot_mof_hyd_d3 = ",epot_mof_hyd_d3)
print("mof_hyd_d3.cell.cellpar()=",mof_hyd_d3.cell.cellpar())
print("mof_hyd_d3.get_volume()=",mof_hyd_d3.get_volume())
write("./structure_files/"+filename+"_pfp001000_d3.POSCAR",mof_hyd_d3)

# %% [code]
# Optimize MOF 

mof_hyd_d3 = read("./structure_files/"+filename+"_pfp001000.POSCAR")
mof_hyd_d3.set_calculator(calculator_d3)

fmax = 0.01 # Force convergence criterion in eV/Å
uf = UnitCellFilter(mof_hyd_d3)
opt = BFGS(uf)
opt.run(fmax=fmax)
epot_mof_hyd_d3 = mof_hyd_d3.get_potential_energy() 
print("epot_mof_hyd_d3 = ",epot_mof_hyd_d3)
print("mof_hyd_d3.cell.cellpar()=",mof_hyd_d3.cell.cellpar())
print("mof_hyd_d3.get_volume()=",mof_hyd_d3.get_volume())
write("./structure_files/"+filename+"_pfp001000_d3.POSCAR",mof_hyd_d3)

# %% [code]


# %% [code]
# Optimize MOF
filename="FIQCEN_112954_HKSUT-1_dehydrated"
mof = read("./structure_files/"+filename+"_pfp001000.POSCAR")
mof.set_calculator(calculator)

fmax = 0.01 # Force convergence criterion in eV/Å
uf = UnitCellFilter(mof)
opt = BFGS(uf)
opt.run(fmax=fmax)
epot_mof = mof.get_potential_energy() 
print("epot_mof = ",epot_mof)
print("mof.cell.cellpar()=",mof.cell.cellpar())
write("./structure_files/"+filename+"_pfp001000.POSCAR",mof)

# %% [code]
# Optimize MOF
filename="FIQCEN_112954_HKSUT-1_dehydrated"
mof_d3 = read("./structure_files/"+filename+"_pfp001000_d3.POSCAR")
mof_d3.set_calculator(calculator_d3)

fmax = 0.01 # Force convergence criterion in eV/Å
uf = UnitCellFilter(mof_d3)
opt = BFGS(uf)
opt.run(fmax=fmax)
epot_mof_d3 = mof_d3.get_potential_energy() 
print("epot_mof_d3 = ",epot_mof_d3)
print("mof.cell.cellpar()=",mof_d3.cell.cellpar())
write("./structure_files/"+filename+"_pfp001000_d3.POSCAR",mof_d3)

# %% [code]
h2o=molecule("H2O")
h2o.set_calculator(calculator)
epot_h2o = h2o.get_potential_energy()
print("epot_h2o=",epot_h2o)

# %% [code]
h2o_d3=molecule("H2O")
h2o_d3.set_calculator(calculator_d3)
epot_h2o_d3 = h2o_d3.get_potential_energy()
print("epot_h2o_d3=",epot_h2o_d3)

# %% [code]
print(epot_mof_hyd)
print(epot_mof)
print(epot_h2o)
print(epot_h2o*48)
print((epot_mof_hyd-epot_mof-epot_h2o*48)/48)

# %% [code]
print(epot_mof_hyd_d3)
print(epot_mof_d3)
print(epot_h2o_d3)
print(epot_h2o_d3*48)
print((epot_mof_hyd_d3-epot_mof_d3-epot_h2o_d3*48)/48)

# %% [code]
