# Supplementary material for: Towards universal neural network potential for material discovery applicable to arbitrary combination of 45 elements
Source: Nat Commun. 2022 May 30;13:2991. doi: 10.1038/s41467-022-30687-9 (PMC9151783; doi:10.1038/s41467-022-30687-9)
Supplement: Supplementary file 4 — Supplementary Data 1 [file 41467_2022_30687_MOESM4_ESM.zip › scripts/2_mof/mof_sample_file_gpu/lbfgs_geometry_optimization_MOF-74-Co.ipynb]

# %% [markdown]
# MOF-74-Co getometry optimization


# %% [code]
# Generatl import statements

# Python native　
import datetime
print ("DATE_TIME: ",datetime.datetime.now())
import sys

# from pfp_api_client.pfp.calculators.ase_calculator import ASECalculator
# from pfp_api_client.pfp.estimator import Estimator

# estimator = Estimator(model_version="v0.0.0")
# calculator = ASECalculator(estimator)

from pekoe.nn.models.model_builder import build_estimator
from pekoe.calculators.ase_calculator import ASECalculator
device = "cuda:0"
estimator = build_estimator("v0.10.0", device=device)
calculator = ASECalculator(estimator)

from torch_dftd.torch_dftd3_calculator import TorchDFTD3Calculator
# calculator_d3 = TorchDFTD3Calculator(dft=calculator, device="cpu", damping="bj")
# calculator_d3 = TorchDFTD3Calculator(dft=calculator, device=device, damping="bj")
from pftorch_dftd.pftorch_dftd3_calculator import PFTorchDFTD3Calculator
calculator_d3 = PFTorchDFTD3Calculator(dft=calculator, device=device, damping="bj")
from ase.units import Bohr
calculator_d3_short = PFTorchDFTD3Calculator(dft=calculator, device=device, cutoff=40 * Bohr, damping="bj")

# ASE
from ase.io import read,write,cif,gaussian,vasp,PickleTrajectory,xyz
from ase import Atoms, Atom
from ase.constraints import FixAtoms 
from ase.build import bulk,molecule
from ase.visualize import view
from ase.build import surface
from ase.constraints import StrainFilter,ExpCellFilter,UnitCellFilter
from ase.optimize import BFGS,FIRE,MDMin,LBFGS
from ase.io.trajectory import Trajectory
from ase.md.verlet import VelocityVerlet
from ase.md.langevin import Langevin
from ase.md.npt import NPT
from ase.md.analysis import DiffusionCoefficient
from ase.md.velocitydistribution import MaxwellBoltzmannDistribution
from ase.md import MDLogger
from ase import units

# Other external packages
import numpy as np
import matplotlib.pyplot as plt
from pathlib import Path
import itertools
import json
from IPython.display import Image, display_png
import nglview as nv
import ipywidgets as widgets
import time

# %% [code]
from ase.io import read
from ase.visualize import view

filename="NAVJAW_270292_MOF74Co_hydrated_cleaned"
mof_hyd = read("./structure_files/"+filename+"_pfp001000.POSCAR")
print("#atoms", len(mof_hyd))
view(mof_hyd, viewer="ngl")

# %% [code]
# calculation speed benchmark
filename="NAVJAW_270292_MOF74Co_hydrated_cleaned"
mof_hyd = read("./structure_files/"+filename+"_pfp001000.POSCAR")
mof_hyd.set_calculator(calculator)
calculator.reset()
%time f = mof_hyd.get_forces()

filename="NAVJAW_270292_MOF74Co_hydrated_cleaned"
mof_hyd_d3 = read("./structure_files/"+filename+"_pfp001000_d3.POSCAR")
mof_hyd_d3.set_calculator(calculator_d3)
# calculator.reset()
calculator_d3.reset()
%time f = mof_hyd_d3.get_forces()

# %% [code]
# Optimize MOF
filename="NAVJAW_270292_MOF74Co_hydrated_cleaned"
mof_hyd = read("./structure_files/"+filename+"_pfp001000.POSCAR")
mof_hyd.set_calculator(calculator)

fmax = 0.01 # Force convergence criterion in eV/Å
uf = UnitCellFilter(mof_hyd)
opt = LBFGS(uf)
opt.run(fmax=fmax)
epot_mof_hyd = mof_hyd.get_potential_energy() 
print("epot_mof_hyd = ",epot_mof_hyd)
print("mof_hyd.cell.cellpar()=",mof_hyd.cell.cellpar())
print("mof_hyd.get_volume()=",mof_hyd.get_volume())
write("./structure_files/"+filename+"_pfp001000.POSCAR",mof_hyd)

# %% [code]
# Optimize MOF
filename="NAVJAW_270292_MOF74Co_hydrated_cleaned"
mof_hyd_d3 = read("./structure_files/"+filename+"_pfp001000_d3.POSCAR")
mof_hyd_d3.set_calculator(calculator_d3)

fmax = 0.01 # Force convergence criterion in eV/Å
uf = UnitCellFilter(mof_hyd_d3)
opt = LBFGS(uf)
opt.run(fmax=fmax)
epot_mof_hyd_d3 = mof_hyd_d3.get_potential_energy() 
print("epot_mof_hyd_d3 = ",epot_mof_hyd_d3)
print("mof_hyd_d3.cell.cellpar()=",mof_hyd_d3.cell.cellpar())
print("mof_hyd_d3.get_volume()=",mof_hyd_d3.get_volume())
write("./structure_files/"+filename+"_pfp001000_d3.POSCAR",mof_hyd_d3)

# %% [code]
# Optimize MOF
filename="NAVJAW_270292_MOF74Co_hydrated_cleaned"
mof_hyd_d3_short = read("./structure_files/"+filename+"_pfp001000_d3.POSCAR")
mof_hyd_d3_short.set_calculator(calculator_d3_short)

fmax = 0.01 # Force convergence criterion in eV/Å
uf = UnitCellFilter(mof_hyd_d3_short)
opt = LBFGS(uf)
opt.run(fmax=fmax)
epot_mof_hyd_d3_short = mof_hyd_d3_short.get_potential_energy() 
print("epot_mof_hyd_d3_short = ",epot_mof_hyd_d3_short)
print("mof_hyd_d3_short.cell.cellpar()=",mof_hyd_d3_short.cell.cellpar())
print("mof_hyd_d3_short.get_volume()=",mof_hyd_d3_short.get_volume())
write("./structure_files/"+filename+"_pfp001000_d3_short.POSCAR",mof_hyd_d3_short)

# %% [code]
# Optimize MOF
filename="NAVJAW_270292_MOF74Co_dehydrated"
mof = read("./structure_files/"+filename+".POSCAR")
mof.set_calculator(calculator)

fmax = 0.01 # Force convergence criterion in eV/Å
uf = UnitCellFilter(mof)
opt = LBFGS(uf)
opt.run(fmax=fmax)
epot_mof = mof.get_potential_energy() 
print("epot_mof = ",epot_mof)
print("mof.cell.cellpar()=",mof.cell.cellpar())
write("./structure_files/"+filename+"_pfp001000.POSCAR",mof)

# %% [code]
# Optimize MOF

mof_d3 = read("./structure_files/"+filename+"_pfp001000.POSCAR")
mof_d3.set_calculator(calculator_d3)

fmax = 0.01 # Force convergence criterion in eV/Å
uf = UnitCellFilter(mof_d3)
opt = LBFGS(uf)
opt.run(fmax=fmax)
epot_mof_d3 = mof_d3.get_potential_energy() 
print("epot_mof_d3 = ",epot_mof_d3)
print("mof.cell.cellpar()=",mof_d3.cell.cellpar())
write("./structure_files/"+filename+"_pfp001000_d3.POSCAR",mof_d3)

# %% [code]
# Optimize MOF

mof_d3_short = read("./structure_files/"+filename+"_pfp001000.POSCAR")
mof_d3_short.set_calculator(calculator_d3_short)

fmax = 0.01 # Force convergence criterion in eV/Å
uf = UnitCellFilter(mof_d3_short)
opt = LBFGS(uf)
opt.run(fmax=fmax)
epot_mof_d3_short = mof_d3_short.get_potential_energy() 
print("epot_mof_d3_short = ",epot_mof_d3_short)
print("mof.cell.cellpar()=",mof_d3_short.cell.cellpar())
write("./structure_files/"+filename+"_pfp001000_d3_short.POSCAR",mof_d3_short)

# %% [code]
h2o=molecule("H2O")
h2o.set_calculator(calculator)
epot_h2o = h2o.get_potential_energy()
print("epot_h2o=",epot_h2o)

# %% [code]
h2o_d3=molecule("H2O")
h2o_d3.set_calculator(calculator_d3)
epot_h2o_d3 = h2o_d3.get_potential_energy()
print("epot_h2o_d3=",epot_h2o_d3)

# %% [code]
h2o_d3_short=molecule("H2O")
h2o_d3_short.set_calculator(calculator_d3_short)
epot_h2o_d3_short = h2o_d3_short.get_potential_energy()
print("epot_h2o_d3_short=",epot_h2o_d3_short)

# %% [code]
print(epot_mof_hyd)
print(epot_mof)
print(epot_h2o)
print(epot_h2o*48)
print((epot_mof_hyd-epot_mof-epot_h2o*18)/18)

# %% [markdown]
TorchDFTD3 CPU

-1436.2942834327491
-1170.4737115322025
-14.195370197296143
-681.3777694702148
-0.5724393527342246

# %% [code]
print(epot_mof_hyd_d3)
print(epot_mof_d3)
print(epot_h2o_d3)
print(epot_h2o_d3*48)
print((epot_mof_hyd_d3-epot_mof_d3-epot_h2o_d3*18)/18)

# %% [markdown]
TorchDFTD3 CPU result:
 -1451.86593981207 
 -1183.2214605442464
-14.205152119509876
-681.847301736474
-0.719541173146998

# %% [code]
print(epot_mof_hyd_d3_short)
print(epot_mof_d3_short)
print(epot_h2o_d3_short)
print(epot_h2o_d3_short*48)
print((epot_mof_hyd_d3_short-epot_mof_d3_short-epot_h2o_d3_short*18)/18)

# %% [code]
