# Supplementary material for: Towards universal neural network potential for material discovery applicable to arbitrary combination of 45 elements
Source: Nat Commun. 2022 May 30;13:2991. doi: 10.1038/s41467-022-30687-9 (PMC9151783; doi:10.1038/s41467-022-30687-9)
Supplement: Supplementary file 5 — Supplementary Data 2 [file 41467_2022_30687_MOESM5_ESM.zip]

Archive with 17 entries (13 files):
- teanet_hme21/
- teanet_hme21/example/
- teanet_hme21/example/predict.py
- teanet_hme21/teanet_hme21/
- teanet_hme21/teanet_hme21/data.py
- teanet_hme21/teanet_hme21/select_activation.py
- teanet_hme21/teanet_hme21/teanet_preprocessor.py
- teanet_hme21/teanet_hme21/pbc_neighbor.py
- teanet_hme21/teanet_hme21/__init__.py
- teanet_hme21/teanet_hme21/teanet.py
- teanet_hme21/teanet_hme21/teanet_conv.py
- teanet_hme21/teanet_hme21/element_array.py
- teanet_hme21/model/
- teanet_hme21/model/model.pt
- teanet_hme21/model/model_settings.yaml
- teanet_hme21/setup.py
- teanet_hme21/Readme.md
