# Supplementary material for: Towards universal neural network potential for material discovery applicable to arbitrary combination of 45 elements
Source: Nat Commun. 2022 May 30;13:2991. doi: 10.1038/s41467-022-30687-9 (PMC9151783; doi:10.1038/s41467-022-30687-9)
Supplement: Supplementary file 5 — Supplementary Data 2 [file 41467_2022_30687_MOESM5_ESM.zip › teanet_hme21/example/predict.py]

import argparse
import os
import sys
import yaml
import json
import pathlib

from tqdm import tqdm
import numpy as np
import torch

from teanet_hme21 import TeaNet, TeaNetForceWrapper, TeaNetPreprocessor, ExtxyzFileDataset


def parse():
    parser = argparse.ArgumentParser()
    parser.add_argument("--config", type=str, help="model config yaml file")
    parser.add_argument(
        "--batchsize",
        "-b",
        type=int,
        default=64,
        help="Number of images in each mini-batch",
    )
    parser.add_argument(
        "--device", "-d", type=str, default="cuda:0", help="cpu or cuda:0"
    )
    parser.add_argument(
        "--outdir", type=str, default=os.getcwd() + "/results", help="output directory root"
    )
    parser.add_argument("--source", type=str, default=os.getcwd() + "/data/hme21_test.xyz", help="dataset extxyz file path")
    args = parser.parse_args()
    return args

def main(args):
    device = args.device
    test_batch_size = args.batchsize

    outdir = pathlib.Path(args.outdir)
    os.makedirs(outdir, exist_ok=True)

    yaml_data = yaml.safe_load(open(f"{args.config}"))
    yaml_path = pathlib.Path(args.config).parent

    preprocessor = TeaNetPreprocessor(
        n_scalar_init=yaml_data["in_channels"],
        cutoff_distance=yaml_data["cutoff"],
    )
    test_dataset = ExtxyzFileDataset(preprocessor, args.source)

    print(f"Datasize test {len(test_dataset)}")
    test_loader = torch.utils.data.dataloader.DataLoader(
        test_dataset,
        batch_size=test_batch_size,
        collate_fn=preprocessor.collate_fn,
        shuffle=False,
    )

    model = TeaNet(
        in_channels=yaml_data["in_channels"],
        in_channels_edge=yaml_data["in_channels_edge"],
        dim=yaml_data["dim"],
        dim_edge=yaml_data["dim_edge"],
        dim_vector=yaml_data["dim_vector"],
        dim_middle=yaml_data["dim_middle"],
        out_dim=yaml_data["out_dim"],
        n_conv_layers=yaml_data["n_conv_layers"],
        cutoff=yaml_data["cutoff"],
        repeat=False,
        use_bn=False,
        dropout_ratio=0.0
    )

    model_params = torch.load(str(yaml_path / yaml_data["model_params"]))
    model.load_state_dict(model_params)

    predictor = TeaNetForceWrapper(model).to(device)

    y_arr = list()
    y_arr_peratom = list()
    f_arr = list()
    with torch.no_grad():
        for batch in tqdm(test_loader):
            pred_y, pred_force, _ = predictor(batch.to(device))

            n_nodes = batch.batch.size(0)
            n_atoms_div = 1.0 / (
                torch.zeros_like(pred_y).scatter_add(
                    0,
                    batch.batch.view((n_nodes, 1)),
                    torch.ones((n_nodes, 1), dtype=pred_y.dtype, device=device),
                )
            )

            y_cat = torch.cat((pred_y, batch.y), dim=1).detach().cpu().numpy()
            y_cat_peratom = torch.cat((pred_y * n_atoms_div, batch.y * n_atoms_div), dim=1).detach().cpu().numpy()
            f_cat = torch.stack((pred_force, batch.force), dim=1).detach().cpu().numpy()

            y_arr.append(y_cat)
            y_arr_peratom.append(y_cat_peratom)
            f_arr.append(f_cat)
    y_all = np.concatenate(y_arr, axis=0)
    y_all_peratom = np.concatenate(y_arr_peratom, axis=0)
    f_all = np.concatenate(f_arr, axis=0)

    with open(outdir / "metrics_raw.txt", "a") as fw:
        for y in y_all:
            fw.write("{:.8f} {:.8f}\n".format(y[0], y[1]))
    with open(outdir / "metrics_raw_peratom.txt", "a") as fw:
        for y in y_all_peratom:
            fw.write("{:.8f} {:.8f}\n".format(y[0], y[1]))
    with open(outdir / "metrics_raw_f.txt", "a") as fw:
        for f in f_all:
            fw.write("{:.8f} {:.8f} {:.8f} {:.8f} {:.8f} {:.8f}\n".format(f[0, 0], f[0, 1], f[0, 2], f[1, 0], f[1, 1], f[1, 2]))

    energy_diff = y_all_peratom[:, 0] - y_all_peratom[:, 1]
    force_diff = f_all[:, 0, :] - f_all[:, 1, :]

    energy_mae = np.mean(np.abs(energy_diff))
    force_mae_xyz = np.mean(np.abs((force_diff).flatten()))
    force_mae_abs = np.mean(np.abs(np.sqrt(np.sum(np.square((f_all[:, 0, :])), axis=1)) - np.sqrt(np.sum(np.square((f_all[:, 1, :])), axis=1))))
    print("Energy MAE: {:.5f}".format(energy_mae))
    print("Force abs MAE: {:.5f}".format(force_mae_abs))
    print("Force xyz MAE: {:.5f}".format(force_mae_xyz))

if __name__ == "__main__":
    main(parse())
