# Supplementary material for: Towards universal neural network potential for material discovery applicable to arbitrary combination of 45 elements
Source: Nat Commun. 2022 May 30;13:2991. doi: 10.1038/s41467-022-30687-9 (PMC9151783; doi:10.1038/s41467-022-30687-9)
Supplement: Supplementary file 5 — Supplementary Data 2 [file 41467_2022_30687_MOESM5_ESM.zip › teanet_hme21/teanet_hme21/data.py]

import numpy as np
from torch.utils.data import Dataset
import ase.io


class ExtxyzFileDataset(Dataset):
    def __init__(
        self,
        preprocessor,
        filename,
    ):
        self.preprocessor = preprocessor
        self.atoms_arr = ase.io.read(filename, index=slice(None), format="extxyz")

    def __len__(self):
        return len(self.atoms_arr)

    def __getitem__(self, idx):
        atoms = self.atoms_arr[idx]
        return self.preprocessor.process_bulk(
            {
                "name": str(idx),
                "species": atoms.get_atomic_numbers(),
                "coordinates": atoms.get_positions(),
                "cell": atoms.get_cell()[:],
                "forces": atoms.get_forces(),
            },
            y=np.array([atoms.get_potential_energy()]),
        )
