# Supplementary material for: Towards universal neural network potential for material discovery applicable to arbitrary combination of 45 elements
Source: Nat Commun. 2022 May 30;13:2991. doi: 10.1038/s41467-022-30687-9 (PMC9151783; doi:10.1038/s41467-022-30687-9)
Supplement: Supplementary file 5 — Supplementary Data 2 [file 41467_2022_30687_MOESM5_ESM.zip › teanet_hme21/teanet_hme21/select_activation.py]

import math

import torch
import torch.nn.functional as F


class Polylog(torch.autograd.Function):
    """Integral of softplus function
    """

    def __init__(self):
        super(Polylog, self).__init__()

    @staticmethod
    def forward(ctx, x):
        ctx.save_for_backward(x)
        absx = torch.abs(x)
        signx = torch.sign(x)
        lix = 1.0 / (1.0 + torch.exp(absx))
        li2_sum = torch.zeros_like(lix)
        for k in range(34, 0, -1):
            k_mul = 1.0 / k / k
            li2_sum = lix * (li2_sum + k_mul)
        softplus_absx = F.softplus(absx)
        neg_shift = 0.5 * (1.0 - signx) * (-math.pi * math.pi / 6.0 - 0.5 * x * x)
        li2_sum += (
            -math.pi * math.pi / 6.0 + (-absx + 0.5 * softplus_absx) * softplus_absx
        )
        li2_sum = signx * li2_sum + neg_shift
        return -li2_sum

    @staticmethod
    def backward(ctx, grad_output):
        (x,) = ctx.saved_tensors
        return grad_output * F.softplus(x)


def polylog(x: torch.Tensor) -> torch.Tensor:
    """polylog function, whose backward is `softplus` function.

    Args:
        x (torch.Tensor): input

    Returns:
        output (torch.Tensor): output
    """
    return Polylog.apply(x)  # type: ignore


def polylog_shift(x: torch.Tensor) -> torch.Tensor:
    """polylog with shifted to take 0 at x=0, `polylog_shift(0.) = 0.`.

    Args:
        x (torch.Tensor): input

    Returns:
        output (torch.Tensor): output
    """
    return Polylog.apply(x) - 0.82246703342411320303  # type: ignore


def exp_shift(x: torch.Tensor) -> torch.Tensor:
    """exp(x) with shifted to take 0. at x=0."""
    return torch.exp(x) - 1.0


def teanet_select_activation(
    is_child: bool
):
    """Activation function for TeaNet

    3 activation function is returned. These are used to construct cutoff function in TeaNet.

    Args:
        is_child (bool):

    Returns:
        activation (callable): activation function
        activation_shift (callable): activation function, shifted to return 0 when input x=0
        activation_grad (callable): grad of activation
    """

    if is_child:
        activation = polylog
        activation_shift = polylog_shift
        activation_grad = F.softplus
    else:
        activation = torch.exp
        activation_shift = exp_shift
        activation_grad = torch.exp
    return activation, activation_shift, activation_grad
