# Supplementary material for: Towards universal neural network potential for material discovery applicable to arbitrary combination of 45 elements
Source: Nat Commun. 2022 May 30;13:2991. doi: 10.1038/s41467-022-30687-9 (PMC9151783; doi:10.1038/s41467-022-30687-9)
Supplement: Supplementary file 5 — Supplementary Data 2 [file 41467_2022_30687_MOESM5_ESM.zip › teanet_hme21/teanet_hme21/teanet_preprocessor.py]

import numpy as np
import torch
from torch_geometric.data import Batch, Data  # NOQA

from .pbc_neighbor import preprocess_pbc
from .element_array import ElementArrayTeanetOriginal


class TeaNetPreprocessor:
    def __init__(
        self,
        n_scalar_init,
        cutoff_distance=6.0,
    ):
        self.cutoff_distance = cutoff_distance

        self.node_embed = ElementArrayTeanetOriginal(n_scalar_init)

    def process_bulk(self, structure, y=None):
        name = structure["name"]

        species = structure["species"]
        coordinates = structure["coordinates"]
        forces = structure["forces"]
        cell = structure["cell"]

        eff_ind = np.where(species > -1)
        species = species[eff_ind]
        coordinates = coordinates[eff_ind]
        forces = forces[eff_ind]
        pbc = None
        if cell is not None:
            pbc = np.ones((3,))
        atom_index1, atom_index2, shift = preprocess_pbc(
            coordinates, cell, pbc, self.cutoff_distance
        )
        edge_index = np.stack((atom_index1, atom_index2), axis=0)

        x = self.node_embed(torch.tensor(species, dtype=torch.long))
        pos = torch.tensor(coordinates, dtype=torch.float64)
        forces = torch.tensor(forces, dtype=torch.float64)

        edge_index = torch.tensor(edge_index, dtype=torch.long)
        shift = torch.tensor(shift, dtype=torch.float64)
        if y is not None:
            y = torch.as_tensor(y, dtype=torch.float64)

        res = Data(x=x, pos=pos, edge_index=edge_index, y=y, force=forces, shift=shift)
        res.name = name

        return res

    def collate_fn(self, data_list):
        n_node = sum([len(data.pos) for data in data_list])
        n_edge = sum([len(data.edge_index) for data in data_list])

        batch = Batch()
        batch.__num_graphs__ = len(data_list)
        batch.x = torch.cat([d.x for d in data_list], dim=0)

        # batch.pos won't be used in the model. In normal cases please don't use it for backprop.
        # batch.edge_vector is used instead.
        # This is because direct backprop for batch.pos disables virial calculation.
        # See TeaNetForceWrapper for details.
        # Just for debug use, batch.pos can be set to requires_grad=True.
        batch.pos = torch.cat([d.pos for d in data_list], dim=0).to(torch.float32)

        shift_index_array = torch.cumsum(
            torch.tensor([0] + [d.num_nodes for d in data_list]), dim=0
        )
        # d.edge_index: (2, n_nodes)
        batch.edge_index = torch.cat(
            [d.edge_index + shift_index_array[i] for i, d in enumerate(data_list)],
            dim=1,
        )

        batch.y = torch.stack([d.y for d in data_list], dim=0)
        batch.batch = torch.cat(
            [
                torch.full((d.num_nodes,), i, dtype=torch.long)
                for i, d in enumerate(data_list)
            ],
            dim=0,
        )
        batch.batch_edge = torch.cat(
            [
                torch.full((d.num_edges,), i, dtype=torch.long)
                for i, d in enumerate(data_list)
            ],
            dim=0,
        )
        batch.force = torch.cat([d.force for d in data_list])
        edge_vector = (
            batch.pos[batch.edge_index[0, :]] - batch.pos[batch.edge_index[1, :]]
        )
        shift = torch.cat([d.shift for d in data_list])
        edge_vector -= shift
        batch.edge_vector = edge_vector.to(torch.float32)
        batch.name = [d.name for d in data_list]

        return batch
