# Supplementary material for: Towards universal neural network potential for material discovery applicable to arbitrary combination of 45 elements
Source: Nat Commun. 2022 May 30;13:2991. doi: 10.1038/s41467-022-30687-9 (PMC9151783; doi:10.1038/s41467-022-30687-9)
Supplement: Supplementary file 5 — Supplementary Data 2 [file 41467_2022_30687_MOESM5_ESM.zip › teanet_hme21/teanet_hme21/teanet.py]

import torch
import torch.nn.init as Init

from .select_activation import teanet_select_activation
from .teanet_conv import TeaNetConv


class TeaNet(torch.nn.Module):

    """TeaNet

    See So Takamoto, Satoshi Izumi, Ju Li, \
        TeaNet: universal neural network interatomic potential inspired by iterative electronic \
        relaxations. \
        `arXiv:1912.01398 <https://arxiv.org/abs/1912.01398>`_

    Args:
        in_channels (int): input dimension of `x`
        in_channels_edge (int): channels for edge feature, made from `rs_input`.
        dim (int): hidden dim for node scalar feature
        dim_edge (int): hidden dim for edge scalar feature
        dim_vector (int): hidden dim for node vector, node tensor and edge vector feature
        dim_middle (int): hidden dim used inside TeaNetConv layer.
        out_dim (int): dimension of output feature vector
        n_conv_layers (int): the number of conv layers
        repeat (bool): weight_tying. When True, use same layer for all intermediate conv layers
            for parameter sharing.
        cutoff (float): cutoff distance.
    """  # NOQA

    def __init__(
        self,
        in_channels: int,
        in_channels_edge: int,
        dim: int,
        dim_edge: int,
        dim_vector: int,
        dim_middle: int,
        out_dim: int,
        n_conv_layers: int,
        repeat: bool = False,
        cutoff: float = 6.0,
        use_bn: bool = False,
        dropout_ratio: float = 0.0,
    ):
        super(TeaNet, self).__init__()
        self.cutoff = float(cutoff)
        n_layer = n_conv_layers
        n_ns_init = in_channels
        n_x = dim
        n_xv = dim_vector
        n_xt = dim_vector
        n_es_init = in_channels_edge
        n_p = dim_edge
        n_pv = dim_vector
        n_middle = dim_middle
        n_last = dim
        length_factor = 4.0

        # Create channel size list
        n_x_list = [n_ns_init]
        n_xv_list = [1]
        n_xt_list = [1]
        n_p_list = [n_es_init]
        n_pv_list = [1]
        n_middle_list = [n_middle]
        for _ in range(n_layer - 1):
            n_x_list.append(n_x)
            n_xv_list.append(n_xv)
            n_xt_list.append(n_xt)
            n_p_list.append(n_p)
            n_pv_list.append(n_pv)
            n_middle_list.append(n_middle)
        n_x_list.append(n_last)
        n_xv_list.append(n_xv)
        n_xt_list.append(n_xt)
        n_p_list.append(n_p)
        n_pv_list.append(n_pv)

        # Create convolution layers
        self._forward = []
        for i in range(n_layer):
            name = "m{}".format(i)
            if (not repeat) or (i <= 1 or i == n_layer - 1):
                m = TeaNetConv(
                    n_x_list[i],
                    n_x_list[i + 1],
                    n_xv_list[i],
                    n_xv_list[i + 1],
                    n_xt_list[i],
                    n_xt_list[i + 1],
                    n_p_list[i],
                    n_p_list[i + 1],
                    n_pv_list[i],
                    n_pv_list[i + 1],
                    n_middle_list[i],
                    cutoff=self.cutoff,
                    use_bn=use_bn,
                    dropout_ratio=dropout_ratio,
                )
            setattr(self, name, m)
            self._forward.append(name)

        self.lcuts_init = torch.nn.Linear(1, n_es_init)
        self.lns = torch.nn.Linear(n_last, out_dim)
        self.les = torch.nn.Linear(n_p, out_dim, bias=False)

        lc_coeff = torch.tensor([[self.cutoff]])
        self.register_buffer("lc_coeff", lc_coeff)

        (
            self.activation,
            self.activation_shift,
            self.activation_grad,
        ) = teanet_select_activation(False)

        self.reset_parameters(length_factor, n_es_init)

    def reset_parameters(self, length_factor, n_es_init):
        Init.kaiming_normal_(self.lns.weight)
        Init.kaiming_normal_(self.les.weight)
        with torch.no_grad():
            self.lns.weight *= 0.1
            self.les.weight *= 0.1
            self.lcuts_init.weight.fill_(-1.0)
            rc_raw2 = torch.tensor(
                [(i + 1) * (length_factor / n_es_init) for i in range(n_es_init)]
            )
            self.lcuts_init.bias.copy_(rc_raw2)

    def forward(self, data):
        left_indices = data.edge_index[0, :]
        right_indices = data.edge_index[1, :]
        # rv_input = data.pos[left_indices] - data.pos[right_indices]
        rv_input = data.edge_vector
        rv_input = torch.unsqueeze(rv_input, 2)  # (n_edges, 3, 1)
        # ns_input = self.atom_vec(species).to(rv_input.dtype)
        ns_input = data.x

        n_nodes = ns_input.size()[0]
        n_edges = rv_input.size()[0]

        nv_input = torch.zeros((n_nodes, 3, 1), dtype=rv_input.dtype, device=ns_input.device)
        nt_input = torch.zeros((n_nodes, 3, 3, 1), dtype=rv_input.dtype, device=ns_input.device)
        ev_input = torch.zeros((n_edges, 3, 1), dtype=rv_input.dtype, device=ns_input.device)
        rs_input = torch.sqrt(torch.sum(rv_input * rv_input, dim=1))
        rt_input_p1 = torch.unsqueeze(rv_input, 1).expand(n_edges, 3, 3, 1)
        rt_input_p2 = torch.unsqueeze(rv_input, 2).expand(n_edges, 3, 3, 1)
        rt_input = rt_input_p1 * rt_input_p2

        cuts_init = self.lcuts_init(rs_input)
        cuts_init_shift = self.lcuts_init(self.lc_coeff)
        pair_all = (
            self.activation(cuts_init)
            - self.activation(cuts_init_shift)
            - self.activation_grad(cuts_init_shift) * (cuts_init - cuts_init_shift)
        )

        h_ns = ns_input
        h_nv = nv_input
        h_nt = nt_input
        h_es = pair_all
        h_ev = ev_input
        for _, name in enumerate(self._forward):
            m = getattr(self, name)
            h_ns, h_nv, h_nt, h_es, h_ev = m(
                (
                    h_ns,
                    h_nv,
                    h_nt,
                    h_es,
                    h_ev,
                    rv_input,
                    rs_input,
                    rt_input,
                    left_indices,
                    right_indices,
                )
            )

        # species_ = species.view((len_node,))
        ns_sum = self.lns(h_ns).to(torch.float64)
        es_sum = self.les(h_es).to(torch.float64)

        # `batch_edge` may not contain index of last graph
        #  (e.g. single atom molecule with no edge)
        # specify explicitly from `batch`.
        n_graphs = data.batch[-1] + 1
        batch_from_n = torch.zeros((n_graphs, ) + ns_sum.shape[1:], dtype=ns_sum.dtype, device=ns_sum.device)
        batch_from_n.scatter_add_(0, data.batch.view((data.batch.size(0), ns_sum.size(1))), ns_sum)
        batch_from_e = torch.zeros_like(batch_from_n)
        batch_from_e.scatter_add_(0, data.batch_edge.view((data.batch_edge.size(0), es_sum.size(1))), es_sum)
        return batch_from_n + batch_from_e


class TeaNetForceWrapper(torch.nn.Module):
    """Force and virial calculation module for TeaNet

    There is no learnable parameters in this module.

    Args:
        teanet_model (TeaNet): TeaNet model to be calculated
        force_index (int, optional): Energy index. Defaults to 0.
        calc_virial (bool, optional): Whether to calculate virial or not. Defaults to False.
    """

    def __init__(
        self, teanet_model: TeaNet, force_index: int = 0, calc_virial: bool = False,
    ):
        super(TeaNetForceWrapper, self).__init__()
        self.teanet_model = teanet_model
        self.force_index = force_index
        self.calc_virial = calc_virial

    def forward(self, data):
        with torch.enable_grad():
            data.edge_vector.requires_grad_(True)
            pred_y = self.teanet_model(data)

            if self.force_index == 0 and pred_y.size()[1] == 1:
                grad_target = torch.sum(pred_y)
            else:
                assert self.force_index < pred_y.size()[1]
                grad_target = torch.sum(pred_y[:, self.force_index])

            pred_grad = torch.autograd.grad(
                grad_target, data.edge_vector, create_graph=self.training
            )[0].to(torch.float64)

        n_edge = data.batch_edge.size()[0]
        left_indices = data.edge_index[0, :]
        right_indices = data.edge_index[1, :]
        forces_zeros = torch.zeros(
            (data.num_nodes, 3), dtype=torch.float64, device=pred_grad.device
        )
        forces = -forces_zeros.scatter_add(
            0, left_indices.view(n_edge, 1).expand(n_edge, 3), pred_grad
        ) + forces_zeros.scatter_add(0, right_indices.view(n_edge, 1).expand(n_edge, 3), pred_grad)

        if self.calc_virial:
            virial = torch.sum(
                pred_grad[:, [0, 1, 2, 1, 2, 0]]
                * data.edge_vector[:, [0, 1, 2, 2, 0, 1]].to(torch.float64)
            )
        else:
            virial = torch.zeros(
                (data.num_graphs, 6), dtype=pred_grad.dtype, device=pred_grad.device,
            )

        return pred_y, forces, virial
