# Supplementary material for: Towards universal neural network potential for material discovery applicable to arbitrary combination of 45 elements
Source: Nat Commun. 2022 May 30;13:2991. doi: 10.1038/s41467-022-30687-9 (PMC9151783; doi:10.1038/s41467-022-30687-9)
Supplement: Supplementary file 5 — Supplementary Data 2 [file 41467_2022_30687_MOESM5_ESM.zip › teanet_hme21/teanet_hme21/element_array.py]

import torch


class ElementArrayTeanetOriginal(torch.nn.Module):
    def __init__(self, n_scalar_init):
        super(ElementArrayTeanetOriginal, self).__init__()
        self.n_species_max = n_scalar_init * 2
        elementnum_to_vector_raw = []
        for i in range(2 * n_scalar_init + 1):
            tmp = [0.0 for _ in range(n_scalar_init)]
            for j in range(i):
                tmp[j // 2] += 0.5
            elementnum_to_vector_raw.append(tmp)
        elementnum_to_vector_raw.append(tmp)
        elementnum_to_vector = torch.tensor(elementnum_to_vector_raw)
        self.register_buffer("elementnum_to_vector", elementnum_to_vector)

    def forward(self, species):
        convert_tensor = self.elementnum_to_vector
        if torch.any(species > self.n_species_max):
            print("Unknown species type.")
            raise NotImplementedError
        res = convert_tensor[species]
        return res
