# Supplementary material for: Towards universal neural network potential for material discovery applicable to arbitrary combination of 45 elements
Source: Nat Commun. 2022 May 30;13:2991. doi: 10.1038/s41467-022-30687-9 (PMC9151783; doi:10.1038/s41467-022-30687-9)
Supplement: Supplementary file 5 — Supplementary Data 2 [file 41467_2022_30687_MOESM5_ESM.zip › teanet_hme21/model/model_settings.yaml]

model_params: model.pt
activation: original
in_channels: 82
in_channels_edge: 1
dim: 256
dim_edge: 256
dim_vector: 128
dim_middle: 128
out_dim: 1
n_conv_layers: 4
use_twobody: true
cutoff: 6.0
