# Supplementary material for: Towards universal neural network potential for material discovery applicable to arbitrary combination of 45 elements
Source: Nat Commun. 2022 May 30;13:2991. doi: 10.1038/s41467-022-30687-9 (PMC9151783; doi:10.1038/s41467-022-30687-9)
Supplement: Supplementary file 5 — Supplementary Data 2 [file 41467_2022_30687_MOESM5_ESM.zip › teanet_hme21/setup.py]

from setuptools import find_packages, setup

setup_requires = []

install_requires = [
    "torch",
    "torch-scatter",
    "torch-geometric",
    "torch-sparse",
    "numpy",
    "ase",
    "PyYAML",
    "tqdm",
]

setup(
    name="teanet-hme21",
    version="1.0.0",
    description="Preferred Neural Network Potential (Binary version)",
    author="Preferred Networks, Inc",
    author_email="chem@preferred.jp",
    packages=find_packages(),
    setup_requires=setup_requires,
    install_requires=install_requires,
)
