# Supplementary material for: Towards universal neural network potential for material discovery applicable to arbitrary combination of 45 elements
Source: Nat Commun. 2022 May 30;13:2991. doi: 10.1038/s41467-022-30687-9 (PMC9151783; doi:10.1038/s41467-022-30687-9)
Supplement: Supplementary file 5 — Supplementary Data 2 [file 41467_2022_30687_MOESM5_ESM.zip › teanet_hme21/Readme.md]

# Install

This library depends on PyTorch Scatter (https://github.com/rusty1s/pytorch_scatter) and PyTorch Sparse (https://github.com/rusty1s/pytorch_sparse). Please follow the instruction to install them.

Then,

`$ pip install .` will work.

The tested environment is written below.

# Run

The typical command is:

`$ python3 example/predict.py --batchsize 16 --source ${DATA_FILE} --config model/model_settings.yaml`

(Please alter ${DATA_FILE} to the dataset file path.)

# Result

The standard output will be:

```
Energy MAE: 0.01956
Force abs MAE: 0.30574
Force xyz MAE: 0.15287
```

Details are written in results directory.

# Tested environment

`$ pip freeze` result is like below:

```
ase==3.22.1
certifi==2021.10.8
charset-normalizer==2.0.12
cycler==0.11.0
fonttools==4.30.0
idna==3.3
Jinja2==3.0.3
joblib==1.1.0
kiwisolver==1.3.2
MarkupSafe==2.1.0
matplotlib==3.5.1
numpy==1.22.3
packaging==21.3
pandas==1.4.1
Pillow==9.0.1
pyparsing==3.0.7
python-dateutil==2.8.2
pytz==2021.3
PyYAML==6.0
requests==2.27.1
scikit-learn==1.0.2
scipy==1.8.0
six==1.16.0
threadpoolctl==3.1.0
torch==1.11.0
torch-geometric==2.0.4
torch-scatter==2.0.9
torch-sparse==0.6.13
tqdm==4.63.0
typing_extensions==4.1.1
urllib3==1.26.8
```
